# Supplementary material for: A cross-sectional screening by next-generation sequencing reveals Rickettsia, Coxiella, Francisella, Borrelia, Babesia, Theileria and Hemolivia species in ticks from Anatolia
Source: Parasit Vectors. 2019 Jan 11;12:26. doi: 10.1186/s13071-018-3277-7 (PMC6329055; doi:10.1186/s13071-018-3277-7)
Supplement: Supplementary file 1 — Table S1. Tick pools evaluated using high throughput sequencing. Table S2. Microbial detection rates in pools according to tick species. (XLS 38 kb) [file 13071_2018_3277_MOESM1_ESM.xls]

## Sheet: Table S1
Additional file 1: Table S1. Tick pools evaluated via high throughput sequencing
Pool code	Collection Site	Host - Collection method		Composition	Species				Trimmed Reads	Tick associated Microorganism	Target	Reads	Mean Contig Coverage
P1	Mersin	Dog		2♀, 1 nymph	Rhipicephalus sanguineus sensu lato				2314934	¾	¾	¾	¾
P2	Mersin	Dog		2♀, 2♂	Rhipicephalus sanguineus sensu lato				1349148	¾	¾	¾	¾
P3	Mersin	Dog		2♀	Rhipicephalus sanguineus sensu lato				2687950	Coxiella	16S	96	9
P4	Ankara	Cattle		13♀	Haemaphysalis parva				2386314	Coxiella	16S	790	67
										Rickettsia	16S	283	19.2
											gltA	98	8.4
											OmpA	27	6.5
											Sca1	115	8.7
											Chromosome	82002	6.8
											Plasmid	6921	20
P5	Ankara	Goat		15♂	Haemaphysalis parva				1853860	Coxiella	16S	198	15.7
										Rickettsia	16S	87	5.6
											gltA	7	2
											OmpA	14	2.5
P6	Cankiri	Goat		18♀	Haemaphysalis parva				2131698	Coxiella	16S	302	22.6
										Rickettsia	16S	126	9.2
											gltA	34	4.3
											OmpA	48	4.7
											Sca1	15	3.7
P7	Mugla	Goat		13♀	Dermacentor marginatus				2428428	¾	¾	¾	¾
P8	Mugla	Cattle		7♀	Rhipicephalus annulatus				3249314	¾	¾	¾	¾
P9	Mugla	Flagging		3♀	Rhipicephalus sanguineus sensu lato				1826171	¾	¾	¾	¾
P10	Mugla	Flagging		6♀, 2♂	Rhipicephalus sanguineus sensu lato				3475665	¾	¾	¾	¾
P11	Mugla	Flagging		2♀	Rhipicephalus sanguineus sensu lato				3471800	Francisella	16S	966	107.3
										Theilera	28S	16141	935.2
P12	Mugla	Flagging		1♀,4♂	Hyalomma aegyptium				2433158	Borrelia	16S	266	25.2
P13	Mugla	Flagging		2♀	Hyalomma excavatum				1300410	Coxiella	16S	3377	315.7
P14	Mugla	Flagging		1♀	Rhipicephalus bursa				516286	Coxiella	16S	1463	147.9
P15	Mugla	Flagging		3♀	Rhipicephalus bursa				671457	Coxiella	16S	1882	167.6
P16	Mugla	Flagging		1♀	Rhipicephalus sanguineus sensu lato				53026910	Coxiella	16S	370280	34646.1
P17	Mugla	Flagging		7♀	Rhipicephalus bursa				67753	¾	¾	¾	¾
P18	Mugla	Flagging		6♀,6♂	Rhipicephalus bursa				1807177	Coxiella	16S	9086	1004.6
										Rickettsia	16S	170	13.9
P19	Mugla	Flagging		1♂	Rhipicephalus sanguineus sensu lato				1739178	Coxiella	16S	2095	196.7
P20	Mugla	Flagging		5♂	Hyalomma aegyptium				1048822	Francisella	16S	523	49.1
P21	Mugla	Flagging		6♀,2♂	Rhipicephalus sanguineus sensu lato				13365154	Coxiella	16S	22669	2106.9
										Rickettsia	16S	507	24.2
P22	Mugla	Flagging		2♀,7♂	Hyalomma aegyptium				1716136	Francisella	16S	1295	112
P23	Mugla	Flagging		1♂	Rhipicephalus sanguineus sensu lato				2763278	Coxiella	16S	1152	100.6
										Babesia	18S	1495	119.5
P24	Mugla	Flagging		8♀,8♂	Rhipicephalus bursa				5729022	Coxiella	16S	128	13
P25	Mugla	Flagging		8♂	Hyalomma aegyptium				1731911	Francisella	16S	1016	86
										Borrelia	16S	531	43
P26	Mugla	Flagging		4♀,18♂	Hyalomma aegyptium				5474763	Francisella	16S	161	12.7
										Hemolivia	18S	246	32.9
P27	Mugla	Flagging		2♀	Hyalomma marginatum				684629	¾	¾	¾	¾
P28	Mugla	Flagging		2♀	Rhipicephalus spp.				3076881	Coxiella	16S	181	18
P29	Mugla	Flagging		20♀	Rhipicephalus bursa				4179482	¾	¾	¾	¾
P30	Mugla	Flagging		4♀	Hyalomma marginatum				3419453	¾	¾	¾	¾
P31	Mugla	Flagging		6♀	Rhipicephalus spp.				1446503	¾	¾	¾	¾
P32	Mugla	Flagging		4♀	Hyalomma spp.				1044004	¾	¾	¾	¾
P33	Mugla	Flagging		3♀	Dermacentor marginatus				3161546	¾	¾	¾	¾
P34	Mugla	Flagging		17♂	Rhipicephalus bursa				7728806	Babesia	18S	4358	217.4
P35	Mugla	Flagging		9♀,4♂	Hyalomma marginatum				18913463	Francisella	16S	9067	585.2
										Rickettsia	16S	1975	107.8
P36	Mugla	Flagging		5♀	Hyalomma marginatum				644312	¾	¾	¾	¾
P37	Mugla	Flagging		4♀	Hyalomma marginatum				3573081	Francisella	16S	413	49.1
										Rickettsia	16S	33	3.4
P38	Mugla	Flagging		3♀	Hyalomma marginatum				7635574	Francisella	16S	2364	163.4
P39	Mugla	Flagging		5♀	Dermacentor marginatus				18356924	Coxiella	16S	2782	252
P40	Mugla	Flagging		3♀	Hyalomma marginatum				8040639	Coxiella	16S	238	26.5
										Francisella	16S	709	64.9

## Sheet: Table S2
Additional file 1: Table S2. Microbial detection rates in pools according to tick species
				Coxiella		Francisella		Rickettsia		Borrelia		Babesia		Theilera		Hemolivia
Tick Species				Positive	Negative	Positive	Negative	Positive	Negative	Positive	Negative	Positive	Negative	Positive	Negative	Positive	Negative
Rhipicephalus sanguineus sensu lato			Questing	4	3	1	6	1	6	0	7	1	6	1	6	0	7
			Host-derived	1	2	0	3	0	3	0	3	0	3	0	3	0	3
Rhipicephalus bursa			Questing	4	3	0	7	1	6	0	7	1	6	0	7	0	7
			Host-derived	0	0	0	0	0	0	0	0	0	0	0	0	0	0
Rhipicephalus annulatus			Questing	0	0	0	0	0	0	0	0	0	0	0	0	0	0
			Host-derived	0	1	0	1	0	1	0	1	0	1	0	1	0	1
Rhipicephalus spp.			Questing	1	1	0	2	0	2	0	2	0	2	0	2	0	2
			Host-derived	0	0	0	0	0	0	0	0	0	0	0	0	0	0
Hyalomma marginatum			Hunting	1	6	4	3	2	5	0	7	0	7	0	7	0	7
			Host-derived	0	0	0	0	0	0	0	0	0	0	0	0	0	0
Hyalomma aegyptium			Hunting	0	5	4	1	0	5	2	3	0	5	0	5	1	4
			Host-derived	0	0	0	0	0	0	0	0	0	0	0	0	0	0
Hyalomma excavatum			Hunting	1	0	0	1	0	1	0	1	0	1	0	1	0	1
			Host-derived	0	0	0	0	0	0	0	0	0	0	0	0	0	0
Hyalomma spp.			Hunting	0	1	0	1	0	1	0	1	0	1	0	1	0	1
			Host-derived	0	0	0	0	0	0	0	0	0	0	0	0	0	0
Haemaphysalis parva			Questing	0	0	0	0	0	0	0	0	0	0	0	0	0	0
			Host-derived	3	0	0	3	3	0	0	3	0	3	0	3	0	3
Dermacentor marginatus			Questing	1	1	0	2	0	2	0	2	0	2	0	2	0	2
			Host-derived	0	1	0	1	0	1	0	1	0	1	0	1	0	1
				16	24	9	31	7	33	2	38	2	38	1	39	1	39
