# Supplementary material for: A cross-sectional screening by next-generation sequencing reveals Rickettsia, Coxiella, Francisella, Borrelia, Babesia, Theileria and Hemolivia species in ticks from Anatolia
Source: Parasit Vectors. 2019 Jan 11;12:26. doi: 10.1186/s13071-018-3277-7 (PMC6329055; doi:10.1186/s13071-018-3277-7)
Supplement: Supplementary file 2 — Near-complete R. hoogstraalii genome sequence, assembled from the Ha. parva pool P4. The sequence is available in FASTA format and observed gaps following alignment to the R. hoogstraalii strain Croatica genome (CCXM01000001) are indicated. (TXT 1410 kb) [file 13071_2018_3277_MOESM2_ESM.txt]

>P4.Rickettsia hoogstraalii Turkey 
---AATTCTTTTATTTTTTTATCATTCTCTAGAAATTCTTCTTTTAACTCACTAAACGTTCGATAGCTTAGCTGACTTAAATCCCCTTCATCTAAAATTTCGGTTAATTTTGTCATAATCTTATTGATTCCTTGCGGAATAACAAAACCAAATTCATGTAATAATCCCCTGATCTCATTAGCAAGAGCTGTACGATTTTTTACCAATCTCTGTCTTACCCTATGAATAAATAAAATATCTTGTTGCTCTACAGTTTTGATAGGCACAAACCTCATATTAGGTCTTGCTACTGCCTCACATATTGCTTCTGCATCAGCTTGATCATTTTTATTAGTTTTAACATAAGGCTTAACAAATTGTGGAGCCATTAGTTTTACATTATGACCTAATTTTGTTAATTCTCTTGCCCAATAGCTAGAACCACCGCAAGCTTCCATGCCTACTAGACATCTTCTTGGTAAATTAGCCATAAAAGTTATAACCTGCTCTCTCATTAATTTTTTCTTTAATATTGTCTTACCATTTTTATCTACACCGTGAATTTGAAAAATTCTTTTTGCAATATCTATACCAATTGTGGTAACTTCCATATGGACCTCCTTATTGTTGTTTAGGATTCATTTCCTATCCTAGAAGATTAGCTTCTGCTTCTCATTCTGTATATAGGGTAGGTCCATACCATTATTTTGGAACATAAAAGGAGCATATGGATTTTTTAGAAAACGAAGAAAAACCCCGAAACCCTGAAAGGGCTTGGCGAGAGTGACGGGACTCGAACCCGCGACCTTCTGCGTGACAGGCAGACGCTCTAACCAACTGAGCTACACCCCCTTATACATAAGAGATAACAATATATATAACAATTCTTCTATTTCTGCAAGAGTAAAATTATCTTATTTTATCAAAAAATATACAGCACCTAAACCTCTAAACATTCCTGCTTATTATTAATCCAAATTAGTCACTATTAGTTGAAGCCTTGAAAATTATTATCCTTTTTAAGGACTTTGTTAAAAAAGAAAAACCTATTGGTTACATTCATATTAACAAAATCTTATTTTATTAATAATTATTAGAGGTTTTATATGACTAAACCATATGTCATTAAATTAACTACTCCTTTTGAGCGTATTAAACTTTATAATCCTATACCCGATATTGCTCTTAGAAGTGCTATTATTATGCAGGCAATAATAGATGCAACTAATACTTCTACCAAGAAAGAGGCAACAAAAGCAGAATATAACGCTAAAAAATGGCTTTGAAAATAATGAAAATTTTAATGCTACTTG----------------------------------------------------ATTAAATCGCAACAAAATAAGAATAAGCGTCCTAAACTCTACGGCTAAAGTTTAAATTAAATTAATTTGTAATAAAACTTGAAATTACTCTAAATATAAATTAATTGTATAGGTGTTACTTAGTAACGCCTATATATTAATTATTTCAGATTATAAAGGTTATTTATGATTATTTCAGTTTCAGCTCAACATATTTCGATCGGTAATAGCTTACAAGAATATTCCAAAGAGAGGGCTACGCAAGTCGTTAAAAAATATTTTACCGATATAATAAATATAGATATACATTTTTCAAAAGAGGGAATTAACTTTAAATGTGATATTATAGTAAAATATGGCTCAGGTAAACATAATATAGTCAAAAGTAATGATAGTTGTAGCGATATATATGTAGCTTTTGATAAAGCTATGTCAAAACTAGAAAAACAGCTTAGAAAATATAAATCAAAATTCAAAAATCATCATGCTGGTAAAGTAAAAATATCAGAAATTGCTTACGAAGGTACCAAATATATTATTAATCCGCAATCTGATAGTGACACCTCTAACTCCGAAGATAATGATAATCCGGCAATTATCGCTGAAAAGCCTGTAGAAATATTAAAATTATCAGTAAAAGAAGCGGTAATGAAAATGGATTTAGAAGATTTACCTGCGGTAGTATTTAAAAATATCAATAATGATCGTATCAATATAGTTTATTATCGTAAAGACGGTAATATTTCCTGGGTAGATTATAATTAATGATTATTATCCCTTATAAGGAGTTACGCCAAGAATCGATAAAACTGCATATATTGCCGAAAGCAGCTCTTTAATAGGAGATGTTGAAATAGGTAGTAATTCAAGTATTTGGTTTAATACGGTTCTTAGAGGCGACGTTGAATCGATAAAAATAGGAAATAATACTAACGTACAAGACGGTAGTGTAATTCATACTTCAAGATTTAACAGACCGGTAGAAATAGGCGATAATATAACTATCGGTCATCTCTCTCTTATTCATGCCTGTACAATACATAATAATGCTTTTATCGGTATGAGTACTACAATAATGGATTATGCAGTAATAGAAGAATATGCTTTTATTGCAGCAGGAAGCCTAATCCCCCAAAGAAGATAATTAAATCTAAAGAATTATGGATGGGATCCCCTGCAAAATTTGTTAGATATTTAACTGATCAAGATTTAGAATATATGCAAGATAATGTAAGAAATTATGTAGAACTTGCAAATGTTTATAAAACTGGATCTCACTACAAGCTTCATAGTACCAACAGTTTTTGAAAATTCCTCGTCATTGCGAGGAGTTGCGTTAGCAACGACGCAGCAATCTTATGAGATAATATAAAAAAACTCCTAAGATTGCCACGCCAGCATAAATGCTGGCTCGCAATGACGATTTAGAGAGCTATAGAATCCTTAAATGCCTTAACCGTATTTTTAAGTAAAAAAGCAATAGTCATCGGTCCGATACCGCCCGGAACAGGAGTAATATATTTTACTTTAGATTTAACATTTTCAAAATCAACATCACCGATAATCTTATTGCCGCTAATTCTATTAATTCCTACATCAATTACTATAGATTCAGGATTAAAATATTCGGTAGTGAATTTTAAAGGTGACCCAATAGCCGCAACAACTATATCGGCTTTAGAAGTGATAGAGCTTAGATTTTGCGATTTGGAATGGCAAATAGTAACACTGCAATCTTCTTTTAACAATAATGCACTTAAAGGTTTACCTACTATATTCGAGCGTCCGATGATTACGGCATTTTTACCGCTTAAATTCGGTTCATATTTTTTTATAACTGCAAGACAACCAAGGGCAGTGCAGGATATAAAACCTTGACTATAGTCAAATGATTTGAATTCACTTACATCGTCACTCGTCGCTCTCCTATTAGTTATAGGCTTCGCTCCTTGCTCCTTGTAATTAAATCCAACTGATTTGACTATAATCCCGCTATGTAAGTAACCGACATTTAAAGGATGAAAACCATCTATATCTTTAGAGGGTGATACTGCTGATAAAATTTTATTTTTATCTATGGAGCTTGGCAAAGGAAGCTGAACTATAATTCCCGAAATCTCGTTATCAAGGTTTAACTCATTGATTTTCAATATTAAATCATCAGTATGAATAGTAGTAGATAGATTTACTAATAAAGTATCAATTCCTATTTTATGTGCATTTTTTATTTTATTTTTTACATAAATAATGCTTGCTGGATTATCGCCTACTAGTACTATAGCAAGCTTTGGTGAAGCGTTGGTTTGACTTTTAAGTTCTTGAATTTCTAGCTTTAAGTCTGCTAGTATCTCATTTGCTAACGCTTTACCGTCAATTATATTGTTCACTCTTATTTTTTTCTCCGTTCAGTTTTAATGTCATTGCGAAAAAATTACGTAAGTAATTGACGAAGCAATCCAGTTAAAAATTCTGTAAATCAGAATTTTTTTAATTATTTTCTAGATTGCCGCGTCG----------------AGGCATTGTTGCGTGGACTGGTTTATCCGTCATTGCGAGGGAAAACTGTAAGTTTTGACGAAGCAATCTCAGGATATTTGACGAGATTGCCACGCTCCTTACAGTCGCTCGCAATGACGGCTCGGTGTCACCCCGTGGCTTGACTACGGGATGACAGAGGTGAAATTGATCCACACAACAATACCTCCTCGCAATGACGATCTGCTCCTACTTCCTTTCCCCATACTTAGTGGTAGAATACTCAAAATGTAGAGCCTTGCCGTCAAATACTCTACTATAAGCATGATGAAGGCTGCTTGCCGCTTCAGCAAAACCTGTAAGAATCAGCTTAAGTTTACCGGCATAATGAGCAATATCGCCAATAGCGTAAATACCTTCTATATTAGTTTGATAATAGGAATTATTTACCTCTATATGGTGAAGCTTAACATTTAAACCCCAATTTGCTAAGCTACCTAAATCTTGTTTTAAACCAAAAAACGGTAGTAATATATTGGCATCTAATTTGCGAGTATTATTTTGTAGATCTTTAACTATAACCGATTGAAGTTCACTATTATTACCATCTAAAGCATTTAATTGATAACCGATTACTAACTCGATTTTACCGGTTTCTGCAATATGCCTTAATTGCCTTACGCTTTCAGGAGCTGCCGTAAATTTATCCCGCCTATGTACTAAATATATTTTATTTGCAATCTCCGAAAGAGAAATAGCCCATTCAACAGCCGAATCCCCGCCGCCTGCTATAACTATATTTTTACCTGCAAATTTGCTTTTATCATTGATGAAATAAAAAACCGACTTGCTTTCAAAATCTTCAATATTTGCAAGGGGAGGTTTGTTTGGACCGAATGAACCTGCTCCTGCTGCAATAATAATAACTTTGCTTTTAATAAGAGTGTTTTTTGAGGTTTTAATTTCAAAAAAATCATCTTGTTTATTTAGCTCTATAGCTTGCTGATTTAAGTGATATACAGGCTTAAAAGGAGCTGCTTGAAGCTCTAATTGTTTTATTAGCTCTTCTGCTGCAATTTTAGGATAAGCCGGTATATCGTAAATAGGTTTTTCGGGATATAAGGTAATACACTGACCGCCAATAACTTCTTGTGCATCAATAACATGACATTTCATGCCAAGCATTCCAGCTTGAAAAACTGCAAATAATCCAACCGGACCGGCACCTATTATTACAACATCAGTATTATACATATTACTTTTTATATTTAAATTTTAAAAAGGATTTTATTGGATATTGAGGAAATAATCAAATAGATATTGATTTAATATGTCCTAACTTAGCCCAATTAAGAATTTTTTGATCTCTAGTAAGTAGGGTGACTCCAAGGCATTTTGCTGTTGCTACAATAATTCTATCAGCCGGATCACCATGAAAATCATCCATAAGAGAAACGCTTTCAGCAGCAACCTCCGGAGAAATATCTTTAATAGATAATCCGTTGATGTTTGTTATAGAATTTAGAAAATCCCTTATAAGTTCATAAACATTAATACGCTTTTTAAAGTTAAGCATAGCTATTTCCCATAATGAAATAGAACTTAGGAATAATTGTGAACTTTCTTGAGCTAAATTGATTTTGTGTTTCGTTTGTTCTGATAGCTCTTCAGGTTGTAATAATGACCACAATAAAACATGGGTATATAATACTAAACCATTATTAATGTTCTGCATTCCATTTTTCTTCTATTTGTTCTAATATATCCGCTTTTATTTCGGCTTTGTTTTTTAGCATACCAAATATTGAGATCTTTTCAGTATTTATAGGTAATATTTGTGCTACTTCTCTATCTCTTTTGGTAATTATAATAGATTCTTTATCTGTTTGTAATTTTTCTATTATCTCAAGACAATGAGATTTAAATTGATTTATTGCTATTTTAACAGCCATTTTTATACTCTGAAAAAATAAAACTATCATTATACTATAATAGTCAAATAAAATAGTCAATTATATTTCTATTTATAACAAGCTAATTTGGGTTAGTGATATTAATTTTTTTTGTGGGAAAAATAATATCATAAACTCATATTTAAATATGACTATTTCTTAAACTAGCCTTGTAAAATCGTTAAAATTTGTCAAAGATTAATAATGAATATTAATTATTTTTATTAAAATTATGAAAAATAACTTTAAAATTCTACGAAATATTATCGGTTTTATTATCTTAACTATAAGTGCAGGAAATAGCTTCGCTTCATC--------GYTWTTTCCTTGTTAGTGCAACGGTTTTACCGTCTTGTATAGTCACGGCTACACCTTTAGCTTTTGGTACGTATGTTCCAACTGCTGATTCTTTGCAAACAAACACACTTACTATAACTTGTACTTTAGGTACTAATTATACTGTTTCATTAAACGCTGGTACTGCACCTGCCGCTACAACAAGTACTCGCAAAATGACAGGCCTCGTTAACACTACTAGCTATTTACCTTATAATCTTTATTCTAATGCAGCAAGAACTCAAAATTGGGGAAATCAATCAAGCGACTGGGTACCGGGAACAGGTACGGGATTACCTCAAACGCTCACAATATACGGAAAAATACCTCAAGGGGCAAATGTTCCTTCTGATACTTATAACGATACAATTACAGTAACCGTAGCATATTGATATTATGAAAAAATATTTTTTAAGATTTCTACCTATTCTATTTATATTATTTACTTTTAATGTTTTTGCTAGTGCCACTATCGTGCCTGTCAATATAGAGATAAGTAAAAATAATAAAATAGCAACTATGACGGTACAAAATAATGATTATACACCTAAAAAGTTTCAGCTACTTCTTTTAAAACGTGTGTATGAAAACGGTACAGAAGAATATAAAGAAACTACGGATTTAGTGGCAACTCCGGTAACATTTACCTTGCATGGCGGTAAAACGCAATTGATACGGTTAGCTTTAAAAAATACACAGAATTTTTCTACTAGAGAAAAAGACTATAGAATCATATTAAGAGAATTACCTCGTAGAGTGAAGATAGAAAATAATATTAGCTCTACAGTAAATCTTGTTGTTCAACATAGTATACCTATAACAATATCAGGGTAATATCAATAGCAAATTATCTTTAACTTTAAATAAATAAGCTAATGTGCTTTTTAAATAAAATAATATCGGTTTTTATAGGTATTATTTTATTTATACCGCTAAGCTTTGCAGATGAAATTATCTCCGAATCTCTTGAAGACAATTTACCTCAAACCACAGCGGATACAAACGTGCATGAAGATAAAATGTTAGGACCATTGCCTAAATTGCCTCTAGAAGTAGAATTTGAGAATAGCTCTAATGAAGTTGCGGGTGACAACGAATTGATTGTTTCGCTAAAAGTTAATTATACCGAAACTGATATATTCCCAACTATAGTGCAAAACGCTCAAGGTCATTATTTAATTCCTCTTGAAGATATAGAACATTTTAATGTTCAAGAAGATTATCTTAAAC-----CTCGTGAACTATCACGATACTGCATATATTAATCTAGATTTGCTCGAAGGTACTAAATATGATTTAAACTTCGAGAATTTAGATTTAAACATTACTTTTCCAGCGGAAAAAATGCAACCTCAATCATTTGATGCTTCAGGTGGTCCTATGCAAAATGTCGATACTAAACTTATTAGCGGTGCATATCTTAATTATGACATAACTCTTAGCCAAAATGATGATATTAATTATTTAGCCGGAGTAGAGGAACTTAATTATTTTACTGAAAACGGCGTATATAGCTATAGTTTTTTATTTCAAACCGAAGCCGTTAAATCAAATTTTTCTAAAGTCAAAAATACTGCAAGAAACCAAAATAAATTTACACGTTTAGAAACAAATTGGACATATGAGAATGTAGATAAAATGACTAATTGGCGGGTAGGGGAT------------GCATCTTCTTGGTCTAATTCAACTAGATTTGCCGGTATTCAGTATACTACTAATTTTGCGGTTAGACCGAATTTAGTTACTTATCCGTTACTGGATTTTAGAGGGAAATCAGAACTTCCAAGCAGTATAGAAATATTTTCAAATAGTGTGCCTATATATAATGCTAAAGCTCATATGGGGGATTTTGACGTAACAAACATTCCGGTTATTACCGGTAGAGGTGACTTAATAGTTAAAACTCAAGATATAACCGGTAAAGTTCAAACAATCACCATTCCTTATTATGCCTCACCGAGTTTATTGCGCGAAGGGCTTTCAAATTTTTCTTATGAAGCAGGATTTCAAAGACAAGATTTTGCGATATATAGCAATGATTATAAATATTTAGTTCTAAATACCGATTATATGCTTGGTATGGTATATAGGGTAGGTCCATACCATTATTTTGAATTTTTAAAAAATAATGGAGCAGTAGGGGTAACTAATAACTTAAAAATCGGAAATTTTGGAATTATAGGCATTTCAGCTGCAAGTAATATCAAAAATTTCGGTCGTTCTCAAAGAATTAATTGCGGTTATACTTATGAATCGGAATATTTTGACATTAATAGTAATTTAGATTGGAATAATAAAAATTATAAAGATGTATATATTTATCCCGATAAAACTTTCTCAAGTTTAAATTATCAGATTTCAGCTAGCTGCGATAATACCGATTTTGGTAATATAAGTG-------TTTGTCTTTTGTCGTAAATAACACAATAACAACAAGGTAAACGTACAAATATAATATCATCGACTTATCAAAGGAATATTAATAAAAAATTAATAAAAAAGGTTTCTTAAGTTTTACTATAGGTACTGATTTAAACAGTAAACGTAAAAATAATTTTGCCTATATGTCATTTAACTTCAATTTAGACGGTAACAAAAGTATTTCAATCAAAATAAATATCATACGAAGCAACTTGGTATTTCTTCACCGGTTACCTCAAATATGGGATGGGGATATATGCTAATATAATTAAAGCTAAAGCTACAAACTATAACGTACAGCTTAATCGTAACGGTAAAAATAACGATATTGGAGTTTATCTGCAGAAAAATGATATCGAAACAATGAAACAGTTTAATATCAAAGGAGGTATTGTCTCTATTGATAAAAGCTATTATGTGACGAGACCGATTACCGGAGGTCTTGCTTTGATTAAAGTAAATAGTTTAAAAAATGTCGGAGTTTATAATAACAATCTATTAGCCGGCTATACTGATGATAAAGGTAAAATGCTTGTACCAAACGTAACACCCTATGTTCCTTCTGAAATAAGATTAGATGATGAAAATCTACCTCTTAATACCGAGTTTGAGGAAATTGCTTTGAAAGTTGCTCCAAAGACAAAATCAGCAGTATTATTAGACTTCAATGTTAGAATGATTAAAAGTGTTGAAATGACTATGTTTGATAGTAATAAACATTTTATTTTGTTTGATAGTACGGTTAATATTGAAGGTTTAGACGAGGAAATATTTGTAGGTTATTATGGTAAGGTTTATATCAATGATATTAAAAACCTTGAAGTATTAAACGGTTCTATTTGTGATGAGAATGAAGAGAATAATAGATGCTGTCATTTTAGTGTACCGGTTAATAGAGACTTAAACGACCCTGTAATTGATTTAGGCGAAGCGATATGCAAATGAAGACTTTGTTGTACGAATACCAAATCGTCATTGTGAGGAGGTGTTGTTGCGTGAACCTATTTATCCGTCATTGCGAGCGCCTGCAAGGAGCGTGGCAATCTCAGGACTTTAGCACGAGATTGCTTCGTCAATTACTTCGTAATTTCCTCGCAATGACGATGATGCTTATTATACCGGGAAATGCTACGGCTTTGCTTGCAACATGTAATCCGTCAGTTCCAACCGTAAATTTCGGTACTTTTAATGCAGGGGCAGTGCGAACAACTTCCGTTACTGCCTCAGTTACATGTAGTGCTTTATTATCGCTGCTTGTTAGCTATACCGTAACTTTTAGTACTGGTTCCGCTAATATTTATAATCCAAGAAATATGGTTAACGGGGTACGTAAGCTGAATTATAATTTATACAAAGATGCAGCTTTTACTCAAATACTCGGTAACGGGACTAGTAGTACGGTAACATTTACCGATAGCTATACGTTAGGTCTTGGACCGGTCACAAAAAACTATACCGTATATGCACGCCTGCCGTCACAACCTCTTGCCGCTGCTGGGACGTTTCAAGACACTATTACCGTAACCGTAACCCAACCATAGCTATATAATAAAAAATAATAAAAAATCTTTAAAATCAAAATTCTTCAGCCTAGATTCTAACTTTGTTGCTTGCACAAATTGATTCACAGGATGCTGGACATTACCATCCGGTATTAGGAAGTTGTATTTTTATTATAACATCAAAAACAATTTAAGTTTTATATTACATAATTATTAATTTTAATTAATAATTATAATAATGTTATTACTATAACTACATCTAGTATTTTGTAGTTACTTAGGCTCTGTACATTTTTGATAGAATAATCT----------------------CAAATTATAAGGTTTTTTTGAAATATGAATAACTATTTCTGCAAAAAAAGCAAAAGTACACAGAACCAATATTTTTAACTTAAATAAAGGTCGAATTTATGAAAAATGAAAAACAACAAAATCAACCAGCTCCAAAACATGGTCGAATAATATTCCC------------------AGTTTGTGTAGATAAGAAGCTAATAAATGAAGAGTGGAAACTTAACGGATTTGAAACAGGGAAAGGAAGTAATGAGCGTTTTGGAAATGATGTTGTAGGGGAACCGCTACCATTAGATGGGCATATCCTTAATGGTGGGCGTACAGATGATACAGATTGGGTAAATGCTACCAATGAAGAAATAGAGCGGAATTAAAAGATTCAACGTTTAACTGGATAAACTTTGCTATACCATTAGAAGGTGAGAAAAAGCTTACAATAGAATGGGATTATACTGCATCACATAAAACTCGCGGTTATATAGTGCAAATGACAAAGGCAGAGTTTACCTTTGAAAATAGACTGAAACACGATGATTTAGAAGAAATTTATAGTGAACTTTCTGATAAATTCCCTTACTGAGATCACACATTAGCTCCTTCTAAAACGATTGAAGTAGCTTTTCCGGACAGAGACCCAGGATATTATGTTGTAGAAGTTGATTGGATAGTAGCCGATACACCACGTAAATTTGTTTCATCGTTTATTGTTGAATATAAGGATGAGGTTTCACCAATAGGTCTTAATACGAATGATGGAGAATGCCTTTAACGTTATTCCTGCGTAGATAAGGGCTTGTTGCATGGATACTCAAGTCGTCATTGCGAGGAAATTACGAAGTAATTGTACGTCCGCAATCTCAGGAGTTTGTTATTATTTCATGAGATTGCCACGCAAGTACTACGACTGCTCGCAAGGCATTGTTGCGTAGACCGATAAAACCCACTGTGTCACCCCGTGGCTTGACCACGGGGTCCATAAAAACAACAAAAAATACTAATAATTTTAGTATTTTTAACTGGATCCCATGGTCAAGCCACGGGATGACAGAGGTGAAGTTGGTCCACGCAACAACGCCTGCTCGCAATGAAGGGGCGGTATCCACACAACGTTGCCTTACTTCCGCATGATAAGACTGCGTGTGCCTTAAGAAAGCATAAATAGTAATCAAGAGTGATTTGTGTCAAGTCAAAAATCTAAAAAAAAAAATAAATATTTATATTGAATAAATTATTATTCTCGTGTCTACTTAGGTGAAGATTCTATACACTAAATATGGTGTCATTTTTTCAAAATAAGCATTATAAATAACGCCTACAACCCCATTAGTACCTATAATGAACACGCTTAAAAAAAATAAATTTCAAATAACTATAAACAACAACCATAATAATTTACTTACTCCTTTCGGTAAAGCTATTCTGCGAGATCGATATCTTATGAAAGGTGAGGATTTTCAAGATTTATTTGCAAGAGTTTCTAGTTATTATGCCGAAAATAAACAGCATGCTCAGAAGCTATATGAATATATGAGTAAAATGTGGTTTATGCCGGCAACACCAATCTTAAGTAACGGCGGAACGGATAGGGGGCTTCCTATTTCATGCTTCTTAAATGAGACCGATGACAGCTTAGACGATATAGTAAATTTATGGACGGAAAATGTTTGGCTTGCTGCACGCGGCGGCGGGATTGGAAGTTATTGGGGTAATGTTCGTTCTATTAATGAAGGGATTCGTGATAAAGGTCATTCATCCGGTATTATACCGTTTATTAAAGTAATGGATTCTATGACTCTTGCTATTTCGCAAGGTTCTATTAGACGAGGTTCATCAGCTGTATATCTGCCTATTAATCACCCTGAAATTGAAGAATTTATTGATATAAGACGTCCGACAGGTGGGGATGTTAACCGAAAAGCTCTTAATATTCATCACGGTATAGCTATAACCGATGAATTTATGAAAGCCGTTGAAAACAATACAGATTTTGACCTTATTAGTCCTGCTACCAAAAAAGTCGTAAATAAAGTTAGAGCAAGAGATTTATGGGTTAAATTATTAACTACTAGAATAGAAACGGGTGAGCCTTACTTGTTATTTATCGATAGTGTTAACAAATCCGTACCTGAGCATCATAAAAAATTAGGGCTTCAAGTTAAAATGTCCAATCTTTGTAGCGAAATTACATTGCCGACGGGAATTGACCATTTAGGAAAGTCAAGAACTGCCGTTTGCTGCCTTTCTTCTTTAAATTTAGAGTATTATGAAGAGTGGAAAGATGATAAAGAATTTATCCATTCTATTATGTTGTTCCTTGATAATGTTTTAGAAGACTTTATTAATAAAGCACCGGATACTATGGCAAGAGCTAAATATTCGGCTTTGCGTGAGCGAAGCGTTGGACTTGGCGTAATGGGATTCCACTCATTTTTGCAAATGAAAAAAGTACCGATAGAATCGGTTATGGCAAAAGTTTGGAATAAAAAAATATTTGAATATATATCTGCTGAAGCTGATAAAGCCTCAATAGAAATCGGTAAAGAAAAAGGAGCATGTCCTGATGCTCTAGATGCAGGAAGTAATGAACGATTTAGCAATAAAACTGCAATAGCACCCACCGCTTCAATTTCGGTAATAGCAGGTAATGCCTCACCCGGAATAGAGCCGTTTGCCGCTAATAGCTTTGTACAAAAGACTTTAACCGGTTCTTTTAACGTGCGTAACAAACATTTAGAAAAGTTATTAGAAGAGAAAGGATTTAATAATGATCAAGTTTGGTCTTCGATTGCAACACATGAAGGATCAGTACAACATTTAACATTTTTATCCGAAGAAGAAAAACAGGTTTTCAAAACCGCTTACGAAATTGATCAGAATTGGCTAATTGAACTGGCAAGCGATCGTACTCCTTACATTACGCAGGCACAATCTTTAAACATCTTTTTACCGGGAAATGTTAGTAAGAAATATTTAAATAACATTCATTTTAAAGCCTGGAAAAAAGGAGTAAAAAGTTTATATTACTGTAGATCGACATCAATACAGCGAGCCGATAAAGTGTCGCATGATGTATTAAAAGCAGATTTTAAAGATTTAGAGAAACAAAACGATAAGTTAGCAGAAGCCGGTAATTACGAAGAATGCTTAGCTTGTCAGTAAGTATACTCGGTGAATTTCAAAAATTGGCTACGTCGTTCTACAAGAGCTGTGGCACTCACGTATTAAGTATACGCTCTGCTCCTCGCCTTGTGAACTCCTTGCTCTTTTTGAAATTGACCTTCGTCTACTTTTTACTTTGGAGTATATAATATAACTATGCAAAGATATTTAGACCCAACGAATGATGTAGCATTTAAAAAGTTGTTTACGGATAAAACAAGGTTAATAAGCTTTCTTAATAATATTATGAGGCTACCTGAAGAGTTAAATCAAAAAAGTAAGTATAAGCAGGGTAGAGAAGATGAAAAATTTGAAATAGCAAAAAGCTTATTAAATGAAGCAGTTGATATAAATATTATATCAAAAACAACAGGATTATCTGTAGAAGAAATTGAGCGATTAAAGGAGAACAATTTAAAATGACAGAGCAAACAATATTAGAAAAACATAAAGAAACAATTGAAAAAAATATAAACATATTATTGCTACAAAACAAGATTGATGATGAAACTGAAATAAATTCCTTTAGGGAAAAATATAAAAGAAATTTTGTTAAAGGCTTTATTGAAGGATATAAGGAAGAAGGAGAACGAATAGCAAAAAAAATGCTAATTAAAGGAATGTTGCTAGAAGATATTATTGAGCTTACAGAATTATCTCCGGAAGAAATAGAAAAAATAAAAGAATCAAAATAAAAGAAAAATTATGTCACTACTTGATGCAAGTCCAATTTATAAACCGTTTTCATATCCATGGGCGTATGAAGC--------------------------------------------------------ATGTTAAAGATTGGAAATATAACTTAACTCCAGGGGAAAAACATCTATTAACGCAAATATTTCGTTTTTTTACACAGGCAGATATTGAAGTAAATAATTGCTATATGAAGCATTATTCACGAGTATTTAAACCGACTGAAATATTAATGATGTTATCGGCATTTTCTAATATGGAAACGGTACATATTGCAGCATATTCACATTTACTTGATACGGTAGGTATGCCGGAAGTAGAATATTCAGCATTTCTTAAATATAAGGAAATGAAAGACAAGTATGATTATATGCAGCAATTTGGAGTGGATACCAAAGAAGATATAGCAACTACACTCGCAGTATTTGGAGCTTTTACTGAAGGATTACAGCTATTTGCTTCTTTTGCGATTATGCTTAATTTCCCTCGTTTTAATAAAATGAAAGGTATGGGTCAGATTATTGCTTGGTCAGTGCGTGATGAAACACTTCATACTAATTCAATTATTACTCTGTTCAAGACTTTTGTAAGAGAGAATCCTGAAGTTTGGACGGAAACTTTACGTAAACGTATTTATGAAGCTTGTACGACTATTGTGCATTTTGAAGATGCCTTTATTGAACTTGCTTTTGAAGTCGGCGGTATTGAGGGGTTAACGGCATATGAAGTAAGACAATATATTCGTTATATTGCCGATCGTCGTTTAATGCAGCTAGGACTCAAAGATGTATATTTGGTAAATCATAACCCGCTTCCTTGGCTTGATGAAATGCTAAATGGAGTCGAGCATACGAACTTTTTTGAAAATAGAGCGACTGAATATTCAAAAGCAGCGACTACGGGTTTATGGGAAGAAGTATTCACTGATATGGACGCCAAAAGCGGAGGCTAAATAATATACTCAGATAGAAYKWRWAWAWTTGGTAGCCATGTCTTCGTAAGTCCTCGGATGCTGAACATGTTGTGTCGAAGTATACATATTAAC---------------------------------------------------------TTTATGGCTGTTATAAATAATAAAAACTATCAAAAAGTTGTAGAAAAAGTTTTATCTTCTTCTAAAGCTAATAAAGTATTAAAGAGTGCAATTAAGGACTTATCGTCTTCAAAGAGTATAAGTTTAAGAACGATGTTACTCGGAGCAAGGTTTGTTTTAACTAATCCTGTAAATAGTTATAATCTTATTAAGCTTGCTAAATCCTCTAATATATATCTTGATCCGGAATTTCAAAAATCACTTCTTGAAAAATCTCCAATATGGGAATTTTTAAAAAAACATTCAGATGATTTGCCTAAAATAGGTCAAATCTTAGCAAATGCGGGCTTTAGAGAATTTCAAGATAAGAGTGCTTTAGATGAAAAGGGACTCGAAATACTAAAAGAATGTTTTAAAAATGAAAAAGTACTTAAAAAACTTCAAGAAATTGCAGTTGAAGTAAAGCAAGAGCTACCGGACTGGAATAAAGTGACTTCTAGAACTTTAGATATGCTGGTTACCGATAAAAATTTCAAAAAATTCTTTAATGAAAAGAGCGAAGATATTACAAATTATATACGCACCGGAGCAACTGAAATACTTTCAAGCGATTATATAAAAACTTTTGATGATATATTACAAAAACCCGAAAAGAAAAATTTATATTCATTAATTATCAAAATATTTAATGAACATCCTGATTTTAAACAAGAACTAGCTGAAAATATAAATAATACTCATTCTCTAAAAAGATTTAATAAGTTATCTCCTGAAAAACAAATAATTATTGAAAATTTCTTAGCAGAAGTAAAAGAACAAACTAAACCTTTCTTAAAACAACAT-------------------------------------TTATTCCTACTTTATTAAATAAAATTCCTGAGACAAAAGAGATTTTTGATACTCTTAATGCTCCAAATCAAGGTGTAATGATATCTCTTGAAAAATCCTTAGAAATGGTAGCGGGTGATGATAAATTAAAAAGTTTTTTTGCTAATAATAAAACAATCTTACCAAATATTGCTTTAGGTATTATTGAAAATGCTCCTAGCGTACAAAGCATAACAAAAGAATATAATTTTGATAAACAAATGCTTAGTATAGTAGGTGAAGTTATGTCAAAGCCGGAAATTGCTCATGAGATTATTGCAGACTTAAATAAAGGCGATTATATGAGTTTAACCGGTAATATAATCTCTGCCCTTAATGATCATTCATTTAAATTAAAAGATATATTAGTAGAGCAAAGTAAAGAAGGTCTATTTGATAATTTAATTATAGGAGTTTTAGAACAAGATGAAAAAAATAGCCAAACTATAAAACAACAACTTATAAATTACGGTCTGGAAGCGAGTGATATTACAAAGCTAACGAGCATAATGCCTATATTACTTGATAAACCTGAGTCATTAAAAAAGGTTTTTCGAGATTTTATTAAAGGTGATTATACGGGAATGGCAAAAGAGTTAATAATTTTAACTAAAGACAATCCTGAAATTAAAGAATATTTAAACAATAATAGAGAAATATTTGCAAGTATTTTAGATAAAACTTTAGTGGACATACCCGGTATAAATAACCTTGATAAGAAAGAATTATATAATGTACTTCCATCAATGTTAAACCATCCTGATGAATTAGTTAAAGTTATAGAAGAGGTTGAACAAAGTAATTATCGTGGGGCCGCTAGTGCTATATATAATCTAGCTCAAAAAACCAATTATTTTGAAAGGCAATTGCCGAATATTATAAAAGCAGGTTTTAACTATGCTACTGAAAAAGTAAAAGACGTATTTAGTCCATCACAAGATTTTAAAGATAAAACTATAGATGAAATTACTCTTAGAAATAATTTAAATAAAATACAAAATGGAAAATTTAGCTTAGAGGGAGCTATATTAGTAGGTAATTTATCTAATATTGACTTCTCAGGCGTATCATTAAAAAATGCAGATTTAACTAAAGTAACTTCTTTAAAAGATTGTAATTTTAAAAATACTAATTTAGCAGAGGCTAAATTACCCGATAATTTAATACTACTTACTGATACTTACAATCTCGATAAGGCTATCCCTCCTTTAGCACCTGAACTAATTAAAGAACAACAAGCAAAATTAATTGATAAGGCAATTGATAAAGTATTTTTACAAGTACGAGCCGAAGAAAAAAGAAATTTACTTAGTAAAAAAGAATTTGCTCAACAGGTAAATATATTATGCGAAGAAAATCAAGCTGTTAAAGACTATATTATAGAAAAACTAAATTCGCTACCTATGAATATGGTTACTAACCTAGCTACTCCTAAAACAAATCAATATAAACATATTACAAATCATGTAAATTCTCCATTACAAATATTGAACCCTTTATATGAAAATATTGCAAATAAACAAGATATTAAGAGTAATTTATTGGCAAATATTTTAAGCGAGAAAATATCACAAAAACTTTTTGATAAAGGTGATAATAGAGGTGAAGATTTTTACATGATTAATCAGATGCTAAAACCTATCGTTTCTGAATATTCTAAAGAGAATCCCGATAATATAAATAATTTTTTAGAGCTGAAAAATCTCGAAAAGTTAGCAAGT------------------------------AAATATACTTGGGCAGGCACTATTACCGGTGGAATTTATTTACCAAAAGAAATCTTCAATGAACAGTTAAAAGATAATTTTAAAAATGAGTTTGAAAATATTAATAAATTAAACGTTTTAAAAGAAGCAAAAAATATAGTTTCAAATTTAGATAGTAAAGTGCATATAGTAGATAATCACGATAAATCACATACTTACGAATCATTACCTACAAAAAATAAAAAAAATACACAGATAACTCCATAAATCTTAGACCAAATTGATTTAATTATCATATTATGAAATAAAAATTAAAATATTTAAGTAGTTCTTAATTTATTTCTTTGAATCAATTTTAAGATAATTTAATGTTTATGTAATTAAATACATTTCATTATTTTTATGGCAGTTACAAATTCCATTAAAGATATTAAATTAAAGAATTTTAGTAAAACTGTTAAAAGGACATTATCTTCTCCTGATGCAGACAAGGCATTTACAAGCTTTATTTATGACCTCGCATCTCCAAAGAAAAAAATATTACCCGTTAGCATAGGAGCATTATTAAAAGGTGCGAAGTTTGCTTTAACTAATCCCGTAAATAGTTATAATCTTGTTAAACTTGCAAGCTCCTCTGATATATATCTTGATTCAAACTTTCAAAAATCCGTTCTTGAAAAATCTGAAATATGGGATTTTCTAAAAAAACATGCAGATGATTTACCAAAAATAGGGCAAATCTTAGCAAAAGCAGGTTTTAGAGAATTTCAAGAAGGTAGTTTTCTAGATCAAAAGGGCCTTACAACATTAAAAGAATGTTTTAAAAATGATAATGTACTTAAAAGCATTAAAGAAATTGCAATTGAGCTAAAGCAAGATGTACCTGACTATAATAAAGTGACTTCTAAAACATTAGAAATGTTATCTACCGATAAAAATTTCTTGAAATTTTTTAATGAAAAAGGAAAATATATCGCAGATTATATACGTACCGGAGCAACAGAAATACTTCCAAGCGACTATATAAAAGCTTTTGATGATATATTACAAAAACCTCAGGGTAAGGATACATATGCAAAAGTTATAAAAATATTTAATGAACATCCTGAGTTTAAACAAGAGCTGGCTGAAAATATAAACAATCCTACTGCTCTAAAAAGGTTTAATAAATTATCTCCTGAAAAACAAATAATTATAGAAGGTTTCTTAATAGAAACTAAAGAACAAGCTAAACCTTTCTTAAAAGAATATTTTGAAAGCTATAAAGTTGATCTTAGTATTGTAGATACTATTCCTACTTTATTAAATAAAATGCCTGAAACAAAAGAGATTTTTGATACTCTTAATGCTCCAAATCAAGGAGTAATGGTAGCTCTTGAGAAATCTTTAGAAATGGTAGCAGGCGACGATAAATTAAAAAGTTTTTTTGCTGATAATAAAACAGTCTTACCAGATATTGCCTCAGCTATTATTGAAAATACTCCGAATATACAAAGCATGACGAAAGAATATAATTTCGATAAACAAATGCTTAGTATAGTAGGCGAGTTATGTCAAAACCGGAAATTGCACATGCTATTATTACAGATATAATAAAGGCGATTATATGAACGTAACAAGCCGTGTAATTACTGCTTTTATGAGCTTCATTTAAGTTAAAATATATATTAGTAGAGCAAAGTAAAGAAGGTTTATTCGATAATTTAATTAAAGGGGTTTTAGAACAAGATGAAAAAAATAGCAAAATATAAAACAACAGCTTGTAAATTATGGGCTAGAAACAAAAGATGTTACAAAACTTACGAATGTAATGCCTATATTACTTGATAATCCTGAATCATTAAAAAAGGTTTTTGATGGATTTGTTAAAGGTGATTATACGGGACTAGCTAAAGAATTGGTAATATTAACTAAAGATAATCCCGAAATCAAAAAATACTTAAACGATAATAAAGAAATATTTACAAGTATTTTAGATAAAACTTTAAAAGATGTACCCGGTATAAATAAGCTCGATAAGAAAGAATTATATAATATACTAACACCTATGCTCAATCAATCGGATAAGCTGGTTCAAATCTTAGAAAATATTGAAAATAAAAAATATATTAATGTCGTTACTAGTATAGGTAGTTTAGTTTAGAAAGAAGGTCAAACGCTGAATATTATAAAACAAATACCAAATGTCGTTAAAGCGGGAGTTGGTTATTTTAAATCTGATAAGGTACCTGTAGAATTAGAAAATAAAGTTCCGGCTGATGTATTAAAAGAAGCACAAAACATCGTCTCAAATTTAAATAGTAAGATTAATATTGTAGGATCTAAAACAAATACACTTTCCATTACTCCTATTTCTAATAATAAAAAGAAAGAAGAAATACATAGATAAACTATACTCGCTGAATTTGAAAAATTGGCTTCGTCTACCAACTCTTATAGTACCCTACGTTTTTTAAAAAGCCCTCGATGTCACCCCTGCGAAAGCAGGAATCCATGCTAAAAAAGCTTTATTTGAGTAGATTCCCGCTTCTAGCTAAGAATGACATAAAATGAAAATCGTAGGGTACTATAACCAACTCTTCATTTACCAAGAGTATATATATGAAAGTTTCCTAATATTTGTGCAAACTCTTCTTGGTTAGAATATTCTAATGTAGTTTTATCTTGTATCTGATTTTTAAACCAAGTAACTTGTCTTTTAGCATAATGACGGGTTCGTATTTGAGCTGCACTTAAAGCCTCATCTAAAGTAAGGTTACCGTCTAAATAAGCTAAAATTTCTTTTATCCCTACAGCTTTTAAATTCGCATAATCTTTAGGAGCAAATTGTTTTTTTATTAAAGCTATTTCGTCAATTGCTCCTTCTTTGAATATCTTTTGCAGACGCTCATCA-------------------------------------AAATAATTTTGAAATTAAAATCAGATAAGATTTGTTCTTTTGGTAAATTTTGAAAAGAAAAAATAGATTTACCGGTTTGCATGAATACTTCATAAGCTCTAATTAAACGCTGAGTATCATTTTGGTTTATTTTAGAGGCAGCAAGCGGGTCAAGCTTCTCTAATTTATTCCATAATTCTATATTGGCTATTTCAGCATGTAAGTTTCTTACTTGTTCTCGTAAATCTTCTGATATATCAGGAATATTATTATAGCCGAAAACTAAAGAATTGATATATAAACCAGTTCCACCTATTAATATAGGTAGCTTGCCCCTAGCAGCTATTTCTTTTATTTTTTCTGTCGCAAGTTTTAGATATTTTATTACTGAGAAATCTTCCGTAATTGATAGAAAATTATATAAATGGTAAGTAACTTCAGCTGTATAGCTTTTCGGAGGGGAGGCGGTAATAATAGGGATTTCTTTATAAACCTGCATTGAGTCGATATTAATAATTTCGCCATTACAAGCTTTAGCAAATTCATGCCCTAAATAAGACTTTCCGCTAGCAGTCGGTCCACATAATATAATTATTTCTTTCTTTGTCACTGATATATAGTTTAGTCTATAATTATTGGGTTGTTGCTTGGCTCGGTTTTCCGTCATTGCGAGAAGAATTACTACGTAATTCGACGAAGCAATCCAGTAAAAAATTCTGATTTACAGAATTTTTTTATTATTTTTCTGGATTGCCACGCAGCCTACAGCTGCTCGCAATGACGGGGTGGTATCCACGCAACAACACCAGCTCATGACGATTCAGTATTTCCGCAGGAATGATATCGCACAATTAAACGTTTTCAGTTTCATCGGTATTAGCATTTCCTAAAGTCTCAGTATTAACATTACTATCTGCCGGTTCACTAAATGTTATGCTACCAAGTTGGTTATTATAACTAATAGTTGGACCACTAAATAAGCTTGCATCACTGTAGTCAATGGTCAGACTATTTAAAACCGTTAGATGCTGCTACATCACTATCAAGTTCTAAAACATTAGGATTATTAGTAGGTTTCAGGTCTTCATACTTTATTACTAATGGTGCCTTGTTGTTAATGTTAATATTTAATGTATTTGCACCTGTTGGCATTACTGTAACTAATTTATTATCAGTATCAACAGGTGATATATTGACGGAGTCTATTTGATATGAGGTTTTTGACATATTATTTTTCCTTATATTAATTTAATGTGAGAAAAATATATAAAATAATATTTTAGAAAGCAATAATTTTTTAATAATTAATTAGGTATTGCTAACTAAAGATAGATATCGTCATTGCGAGCGACCGTAGGGAGTGCGGCAATCCAGTAAAAATAACAAAAAAATTGCTAATTTATAGCATTTTTTACTGGATTGCTTTGTCAATTACTTCGTAATTTTCCTCGCAATGACGTTAAATTCTTAATTAATCTACCTTTAGTTAAATTAATAGTCCATATTTTTTAAGATATTTATTAATTATAGCTATTATTTCCTCTAAACCTTCTTTACTAGCTGATTCAGCTCTTGCAACTATAATAGATTCGGTGTTAGAACTACGCAGTAACCACCAACCATGCTCAGTATTTACCCGTACACCGTCTATATCATTAAACTCTATTTTCTCTTCTAATAATTTTTCTTTAATCTCTTTAATAATTTGTAATTTTAACCTAGACGGAACAAAAATTTTAATTTCCGGTGTACTATAGCTTTTCGGTAAATCTTCTATTATTTCATCTAGCGTTTTATCCGATTTGCTAAGTAAATCTAAAAATCTAAGGGCTGCATAAATTGCATCATCAAAGCCAAAATATTTATCGGCAAAGAATATATGCCCGCTCATTTCACCGGCGAGTAAAGCTTTTGTCTCTAGCATTTTGCTTTTAATAAAAGGGTGACCTGTTCGCCATATTATAGGATTTCCGCCGAATGATTTTATTTTATCAACGATAAACTGACCGGCTTTTAAATCAACTATTATAGTTGCGTTTGGATTTTCCTTTAAAATATCCTCAGCAAATATACATAAAATTTGATCACCGAATAATATCTTGTCGTTCCCGCTTACAATACCAATTCTATCACCATCACCGTCAAAAGCTATACCAAGGTCACAATTTTGTTCTTTAACTAATTTAATTAGCTCTTGTAAATTAGCAGGGTTGGTAGGGTCAGGGTGATGGCTTGGAAAATTCCCGTCAATCCTACTATTTATGATTATGTTGTGATTAGTTAAATGCTTTTTTAACTCTTCAATAATATTGCCCGTTGCTCCATTGCCGCAGTCCCAAGCCACTTTTAACTTTGGATTAATATTTATTCCCTCTAAAATACGTTTTAGGTATTTATATTCTATATTATGTCCATAATCTATGTCATTCCCGCAAAAGCGGGAATCCATGTCTCCACTTGTATTAATCTGGATTCCTGCTTTCGCAGGAATGACATAAGGGGTGGTGGACATGACATGACTATTCAAAACCTTTGCTAATAAATCCTGTATCTGATCACCGAAAAAAGATTTACCGTTTTGTAGTATTTTAAAGCCGTTATCGTCACGAGGGTTATGCGATCCCGTAACCATAATACTACCGGCAGGCATAAATTGTTTATCGGCAAAATATAGTACGGGAGTCGGAACTACGCCAATATTTATGATTTCAGCCCCTGCAYCAGTTAGTCCTWATTCTAAAGCTTTACAAAGGGTAGGGGAGCTGAGCCGACCGTCTAAACCAATACAGATTTTGCTATTATCTTTTGTTATAGTCATCTCGGCGAAACAAAAGCCGATTTTATAAGCTACTTCTTCTATTAAATCCTTAAGGCTATTGCCTCTTATATCATAAGCTCTAAAAATTTCTTTGTTAATTTGCATAAAAAAATTGTCTTAAGTGTTGTTGTATGAATCAAGTTTTCTGTCATTGCGAGGAAAAACTGTAAGTTTTGACAAAGCAATCTCAAGATATTTGACGAGATTGCCACGTCGCTTCGCTCCTCGCAATGACGACATTCAGTATCCACGCAACAATACCTCCTCGCAATGACGGGTGGCGGTATCTATGCAACAATACCATATAGGAAGGACATCGGAATCTAAAAACTAAAGCTTTCACCTAAATACACTTCCTTAACTTTTTTGCTGTTTGCTATTTCCTTAGCACTTCCTTCTAATAATACTTTACCTTCAAAAATAACATAAGCACGGTCGACTATATCTAGAGTATCACGTACGTTATGGTCGGTAATTAATATGCCTATATTAAACTCACGTAAATAAGTAATTAGATTTTTGATATCGGAAATAGCAAGCGGATCAATACCGGCAAGCGGTTCATCAAGCATGATAAATTTAGGCTCTATTGCAAGTGAACGTGCAATCTCAAGCCTACGCCTTTCACCGCCTGATAAGCTAGCAGCGGATAAATCTTTTAAATGTACTATCGAAAATTTCTCTAGTAAATTATGGGTTTTTTGTTCAATTACTTCTTTATCATTTTCAGATATCTCAACTACAGCCTTAATATTATCCTCAACCGATAATCCCCGAAATATCGAAGGTTCTTGAAGAAGGTAGCCGATTCCAAGCCTTGCTCGTAAATAAATAGGTAGGTTGGTAATATTTATATCGTTTAAAAGTAATTGTCCTGAGTCCGGTTTCATTAAACCGATAATAATGTTAAAACAAGTTGTTTTACCGGCTCCGTTAGGACCGAATAAACCAACTATCTCTCCTTGTTTTATATTCAGAGATATATCAGTTAATATATTCCTTTTTTTGTAGGATTTTGATATATTTTTAACTTGTAAGCTGTCCATCTTTTTTATTTGCATTTTTTTGTGTGAATTAATTCTCAACGTCATTGCGAGCAGCCGTAGGCTGCGTGGCAATCTCGTCAAATATCCTGAGATTGCTTCGTCAAAATTTTCAATTTTTCCTCGCAATGACGTATTAAAGAACTCTATTTCTTAACAATTCTACATAATAGATTAGTTTATCAGTTTTTAAGATATTATCATCACGCTGTAATATTACATTACCGAGTAGAATAAGTTGTTTGTCATCAAAAAAATATTTAGCACTATCTGCAAGTAATAATTCATTATTTATTTTTCTTTCTACAGTCAATTTGGTCGGAATAACTATATAATCAATAGTTTGTTTATCATCTATTGTTTTATAAAAAATATATAATTCTTTCGTTCTAAGTATCGCATTATCGAAGTAAACAACAACATTTCCAAGATATTCTGCTTTTTGTTTGATTCTATCAATAATTAAAGTATCAGATGTTATATGTAAATTTGAAATATTTTTATCATTAGCATATATAGATATACTAATAGYAAGAAATACTACAAGTTTAATAATCCGATAAATCGATGATTGTAGAGACATTGCCTTTAAAAATTATAATATTATTTTCATCCTTCGTATTAAAACTATCTGAAGTAATTGAAGAGTTTTTATAAAGTAATTTAGCAGAGGAGTTGCCGGTTATATTTTTATTTACTAAATCAATCCTTGCATCGTTAGTGTTAAATATGATCTCATCAAAAAAAAGTTTTACATCGTTTTTTAAATCTAATATGTTTGATCCTTCATCTAAAAAGCCTTCTTTCGCATTGATAATAAGAGTTTGGTCTTGATTTACGTTATAAATAGCATTTATTATGTCTAGTTTATATTTGTTATCCGACTCTTTTATAGCTCGCTCAGTTTTAATTTTATACGCATTTAAATTTTTATTTACTCCTTCAAAAATTGAATCTTTCAATATAATATTATATTTTAAATCAAAATTTTTAGTATCTTTTAAACTTTTTTTTGTAACATTAATATCGTTTTCTTCATTAATATAACCGCTTTTAATTAATATATATCCTATATACAAAATTCCAACTATTATTAAAAGATATACAGATTTCCAAATTTTTTTTCGCCGTTTATAAGAAGAGGGCATAGATTTTAGCTAACTCCCATGCGTAGTAAATCATGAATATGAATAATGCCCATAATAATATTATCATCAACAATCGGTATATTAGTGATATTTTTGGCTTTCATTAAATTTAAAGCCTCTTTTGCAAATATTTCCGATGAGATATGAATAGGGTTTTTGGTCATAATGCTTGATGCTGTTTTTAAGTGAATTTGATCGTTAATATGACGACGTAAATCCCCGTCGGTTATAATCCCTATCAAATTTTGGTTTTTATCCGTGACAAGTGTACAACCTAAACGTTTTTTATTCATAATAATTATAGTTTCGGCAAAGGAAGTATCTTCATATACTAAAGGTATTTCATCACCGCTACGCATTAGGTTTTTAATTTTTGTTAAATTAGCACCGATTGTACCTCCCGGATGATAAATTTTAAAATCATCTTTAGTAAAGCCTCGTTTTTCATGTATAACAGTCATTAAAGCATCACCTAGTGATAACATTATTAAAGATGATATAGTAGGAGCTCCAATTACAGAAGCTTCCGGGTATTCAGGTACTATTAATAAAAAATCGCTTCTTTTAGCTAAAGTGGAATTTTTATTCATTGTCATTGCAGCAATTTTTATGGAAGAGTTCTTACAATATTCAATTATATTAAATAGCTCTTTAGTTTCACCGGAATTAGATAGCATAATTACTAGATCATTTCTCGTCACCATACCTAAATCGCCGTGACTTGCCTCTGCCGGATGTAAATAAAAAGCAGGCATACCGGTTGAAGAAAAGCTAGCAGCTATTTTTCTTGCAATATAACCGCTTTTGCCTATGCCGGTTAGGATTATCCGTCCTTTGAAAGATAGTAAAAATTCTATAATTCTGTTAAAGTCTTCAGGGATATTTTCAGATAATTTTTCTAAAGCACTTGCTTCACTAGAAATAACCCTCTTTGCGATGATTT---------------------------------TTGTCATACCGTGACCCCGCCACGGGATCCAGTAAATTATTAGTATTATGAGTTATTTTGTGGATACCCGAACTGTCATTGCGAGCAGGTGTTGTTGCGTGAATACCTAATCGTCATTGCGAGAAGCCGTAGGCGACGCGGCAATCCAGAAAATAATTAAAAAAATTCTGATTTACAGAATTTTTACTGGATTGCTTCGTCAAAACTTACAGTTTTTCCTCGCAATGACAATTAAGCTTCATATCAATTAAAATACTTACGTTCTGTAATTACTT----------------ATTATCTTCATTCCAAGCTCGTTTTTTACTAGAATCACGTCGCTCAGGTTCTGAATTTTCCTTAGCATTATTAACATTATTTTTTGGCTTTGGATTATTTGAAGATTTATCCTTATTGGCATTTTTAATAGTTAGTTTTGCTTTGCCTTTATTATCAAAGCCTATCAGTTTAACTTTTACTATATCGCCTTGTTTTAAAACACTGCTAACCGTTTCTATTCTTTCTTCTGAAATTTCACTAATATGAACAAAGCCGTCTTTATTACCTAAATAATTAATAAAAGCACCGGAATCTAAGACTTTCATTACCGTACCGTTAAATATTTCACCGATTTCAGGTTCAACGGCAATAGCTTTAATTTTATCTAAAGCGACTTTTAGCTTATCTCTATCTGAAGCATAAACAGAAACCGTACCGTCATCGCTTATATCTATTTTAACACCGCTAGTCTCACAAATTTCCTTTATTACTTTACCGCCCGGTCCTATAATATCTCTAATTTTATCCTTATCTATTTTTATAGTAGTAGTAGAAGGAGCATTTTTACTTAGTTCGCTATTTGGTTTACTAATAACTTTATTCATTTGCTCAAGTATATGCAAACGACCTAGTCGTGCTTGCTCTAAAGCTACTTTCATTATTTTAAAATCTACTCCGGATATTTTGATATCCATTTGTAATGCAGTAATCCCTTCACTAGTTCCTGCAACCTTAAAGTCCATATCACCGAAATAATCTTCATCTCCAAGAATGTCGGATAATACCGCAAATTTTTTGCCTTCCTTAACAAGCCCCATAGCAATACCCGCAACCGGTGCTTTTATCGGTACGCCGGCATACATTAAAGCAAGAGAACTACCGCAAACAGTTGCCATTGAAGAAGAACCGTTAGACTCCGTAGTTTCAGCAACTACTCTAATAGAATAAGGAAATTGTACCTTATTAGGTAATATTGGATTAATAGCACGCCATGCTAGTTTACCGTGTCCGACTTCACGACGACTAGGTGCTTTCATCGGCATTGCTTCATTTACAGAGTAGGGCGGAAAGATATAATTAAGCATAAAACGCTCTTTATACTCACCCTCTAAACTGTCAACTATCTGCTCATCTAAACTAGTACCGAATGTAGTACTAACTAAGCTTTGCGTCTCGCCTCTAGTAAATAAAGCTGAACCGTGTGCGGAAGGTAATAAACCTATTTCACAAGCAATTTGTCTTATATCCGTGGTACTTCTTCCATCGATACGTCTATTTTTTTCTAAAATCTCGTTACGTAATATATCTGATTCAATAGATTTTAAAGCCGATTCGATTTGATAATTACTATATTTTTTATT--------CGCTTACAAAATGTGTAAGAACTTTTTCAGGTATTAAATCTAAATTAGTACTACGTTCCTGTTTAGATTTAATCGCAAAAGCTTGTTCAATTTCTTTTACAAATAACTTCTCAATTTCTTTCTTTAATAAGGCAGGATATAAATCTTGCATTTCAAGCTTTGGTTTTTTAGCTTCTTCTGCTAGTTCTTTAATTATCTTTATTACCGGCTGGAAGCTTTCAAATCCAAATTTTACGGCTTCTAACATTTGTTCTTCAGCGAGTAAATGAGCTTCCGATTCAACCATCATTACTGAATCTGATGTTCCTGCAACTACTAAATCAAGCTGACTTGTTTTTAATAATTCAAGTGTCGGATTTAAAACAAATTCACCATTGATTAAACCGACTTTACTTGCAGCAACTATTTCTAGATAAGGAGCAGGGGATAGGCTAAGGGCAGCCGATGCACCAATAATTGCAAGTATATCTACCGGAGTTTCAGGATCATATGAAAGAACACTGCAAGTTACATGCGTTTCATTCACAAAAGCCGGATGAAATAATGGTCTAATCGGTCTATCTATTAAACGAGATACTAAAACTTCTCTATCTGATGCTTTTCCCTCACGTTTAAAAAATCCTCCGGGGATTTTACCAGCAGCATATGCCATTTCTCTATAATTAATCGTTAAAGGAAAAAAGCCGATACCTTCTTTTGCTTTTTTAGCTACTACTGCTGTACATAATAAAACGGAATTACCCATTTTTACCGTAACTGCTCCGTCAGCTTGCCTTGCTATCTTACCTGTACTAAGCTCAAGAACTTTCCTGTTCCATGTAACACTCTTAGTTATTTCGTTAAACATCTATTTATCTCATTTCATAATTTATATTTTTTGTATTCTATCCCGTCATTGCGAGAAGAATTACGTAGTAATTCGACGAAGCAATCTCAGGATATTTGACGAGATTGCCACGCAGCCTACGGCTGCTCGCAATGACGGTTATTTAGCTACTTAATCTTTCTAATTCCTAGCTTACTTATTAAATCTAAATATTCTCTAACATTATTCTTTTTAATATAGTTAAGTAATCTACGACGGCGTCCGACTAAAATTAATAATCCACGTCTTGAAGTATGATCTTTATGGTTAGATTTAAAATGTTCGGTTAAATTGTTGATTCTTTCAGTTAAGATAGCACATTGCACCGCACTTGAACCGGTATCATTTTCCGTTATAGCATATTCTTTAATTAATTGTTGTTTACGTTCTTGTGTAATCGACATCGATAATTTCTCCTTAAATTTGTTATAATAAATTAAATACTCGTAAAGAATTAAAGCAACTCTTGTTT---CTACCTATTGCAAGCAGAGTGCCTTTATAGCGAACCCATAAAAGACTAACGTCTTCTTCATAATCGAATTGGCATTTCTGCCCATATCTGATTTTTTGTGCTTGGCTGTCAGTAGCATCAAGAACCAGGATGTCGTCCAGTATTGATTCTATCTTTATGCTTTTTTCCTCTAGGAAATTTTTGGTAATTTCGTCAGGTGATTCAATTTGGATAGCATTTTCTTCTTTAAATATTCCAACCTGAGTACGGCGTAATTCTATCACAAATCCTAAACTTTGCAAGGACAATGCCAAATCTTCTGCTAAAGTCCTTATATAAGTACCTTTTGAGCATTCCGTATAGTATGTAGCGGTAGCATTTTTCTCATCAAAATTTAAACATTTTAGATTATAAATAGTTATATTTCTTGGCTTTAATTCTACTTCTTTCCCCTCTCTGGCCAATTTATAAGCTCTTACACCGTTAACTTTAAGAGCAGAAAAAGCCGGCGGTATTTGTGTTACGTTATCGATAAATTTAGAACATACGGTATAAGCCTCTTCTTGAGAAGGGATATAATCTTTCGTTGCTATTACTTTACCGGTATAATCGCCGCTATCGGTTTGTAGTCCGAATTTTACGGTAAAAATATAGGTTTTTCTAGCATCAATTAGCAGCTGTATCAGCTTTGTAGCTTCACCTACGGCAAGGGGTAGTATCCCTTCCGCTTCAACATCTAAAGTACCGGCATGTCCTATCTTAACTTCTTTACCGAGTATTTTTTTTACCATACTAACCAGTTTAGCAGAACTTATACCTCTTGGTTTATAAATATTTAACCAATAACTATTCATTAATATACTTCCATAAAATGAAGGGTTGATAACTTGAAACTTTTTCGTCATTGCGAGAAGAGTTACGTAGTAATTTGACGAAGCAATCCAGTAAAAAAATGCTAATTTTAGCATTTTTTATTAATTTTTCTGGATTGCCACACGAACTAAAGTTCGCTCGCAATGACGATATCAACTCTTTTTAGTTAATACCTCAAATTAAACGAGTATATCCTTGACTTAAGTTTAGAAAATCTTTAATATATAATTCTAGCCAATAGCAAGATATAGGTTAGACCAAATAATGACGATTAACTCCAGTAATATAGAAAATCCTCCCTCTAAAATCAATAGCCGTTTTTCCAAACTTACCGATTATATCTGGCCTATAAAACGCCACGAAGTTTCTAAATTTTTATTCATCACCTTATTAATGTTCTGTATTTTATTTATCCAAAATCTAATCAGAGCTTTAAAAGATAGTATTGTTACTACTATGATAGGTGCCGAGACTATCTCGTTTTTGAAGTTTTGGGGAGTGATGCCGTCAGCTTTCTTAATGACTGCTATATATGTAAAGCTTGTTAATAGGATGAAAGCAGAAAATATATTTTATCTTATTATATCAATTTTTTTAACATTCTTTGCTTTATTTGCCTACGTTATTTTTCCAAATCATGAAATGCTGCATTTAAGCCCTGTAACCGTTCAAAATTTAACGGCAAGCTTACCTAATTTAAAATGGTTTATATTGCTTTTATCAAAATGGAGTTTTTCGCTATTTTATATAATCGCCGAATTATGGCCAAACGTAGTTTTTGCATTACTTTTTTGGCAGTTTGTTAATAACATTACTACCGTGGAAGAATCTAAAAGATTTTATCCGTTATTCGGTTTACTTAGTCAAACAGGTATTTATTTAGCAGGGCAGTTTTTAGAAAATCTAAGTAATATTAATGATTACGTAACTAATAAATTTGCATTGCAATCGTCTTTTCATACACTTTCTATACAAATTATTCTAACTATAGTACTAATTTTAGGTATAATAGCTATTAAAACTTTTTGGCTACTTAATCATAAAGTACTAGATAAAGAGCATATGGCGTTACTCAAATTTAAAGCAAAGAAAAAATCTATGACTATTGCCGAAAGTTTTCAGATGATTCTATCGTCAAGGCATATTAGATTAATTGCAACTTTGCTTATCTGCTATGGCATTGCCATTAATTTAGTAGAAGGTCCTTGGAAAGCAGCAGCTACTAAAATTTATAAAACTCCAACCGAATATGCAGCTTTTATAGGAAGTTATTTGAGCTACACCGGAGTATTTACTATTTTATTTGTCGTACTTGGTTCAAATATAGTTAGAAGACTTGGCTGGTTTACGGCGGCTGTTATCACACCTTTAATAGTTTTTATTACCGGTATATTATTTTTTGCTGTTAATAACTTTGAAGGATTTGCCGGCTTAATAATAGCAAATTTTATTCTAACTGATCCTGCTTTAATTGCTATAACAATAGGTGCTATTCAAAATGTGCTTAGTAAATCAAGTAAATATACCTTATTTGATTCAACAAAAGAAATGGCTTATGTTCCTTTAGATCCGGAAATAAAAATAAAAGGTAAAGCTGCTGCCGACGTGATAGGTACAAAACTCGGTAAATCCGGTAGTGCATTTTTACAATCATTGGTATTTATAATATTACCTTCCGCTAGTTATCAATCTATTTCCATCTGTTTAATGATTATATTTATAATTACTTGCTTAACTTGGCTTTGGGCAACTAAAGAACTCAATAAAGAATATAAAAATTCTATTAAATTTTCTCAATAATAATATCAGTTTTTTCTTGATATTACTAAAAATCTTTATATACTATCTTTGCTTTATAAACAATCTTTGACAGTATAACACAAACTGTGAAAAGGACGGTGTTATTTGTTTTAACGTCATTGCGAGAAGAATTACGCAGTAATTCGACGAAGCAATCTCAGGAAAATTCCTGAGATTGCCACGCTCCTTTTAGTCGCTCGCAATGACGGCTCGGTATTCACGCGGGCAATGACATAATTATTTACAGTTTGTGCTAATTAATTTTTGGTTAAATTAGAGGTCTTATGAGTAAAGACGGTAACCCAGATACAAGTGAATTTGATCCTTTAAATAGAGAATTTACAGAAGAAGAAAAACAGCAACAAATGAAACAAGAACAAGAACTTTTTTCTCAACCTACACTAGATACAGCTGATGATGGTTTTAGCTTTACTCCTGCATCTTCTACTCAATCTACTCCTTTAATTAGTACTTTATCGGGCAGTATTTCCCCTGACGGTCAGACATCAGACCCAATAACTGAAGCTATCAGAAGAGAAATCCTAGAGAAACAAAGAGATATATTAAGAGAATATTTTGCTAATACAAATCCGGAATTAGCTGAACAAATAGCAAAGGAAGAAGAAGATAGAAAATTCCGTGCTTTTTTGAGTAACCAAGATAATCAAGGATTAATTAATAAGGCTTTTGAAGATTCGGAAACAAAAAAGCGGCTAGAAGCAGCTGAAATAGCCGGTTATAAAAATGTTCTCTCAACATATAGTGCCGCTAATGGATACCAGGGTGGATTTAAGCCGGTACAGTGGGAAAACCAAAAAATAAGTGCAAGCGATCTTAGAGCCACGGTAGTTAGAAATGATGCAGGCGATGAACTCTGCACCTTAAATGAAACAACTGTTAAAACTAAGCCTTTTACTGTAGCTAAACAAGACGGTACTCAGGTTCAAATCAGTTCATATAGAGAAATAGATTTTCCTATAAAACTTGATAAAGCCGATGGGTCAATGCATTTGTCGATGGTAGCATTAAAAGCTGATGGCACAAAGCCCTCTAAAGATAAAGCAGTATATTTTACCGCTCACTATGAAGAGGGCAAAGACGGTAAACCTCAACTTAAAGAAATAAGCTCGCCGCAACCTTTAAAATTTGCCGGAGACGGACCGGATGCGGTAGCTTATGTTGAGCATGGCGGAGAAATTTATACACTTGCGGTAACACGCGGTAAATATCAAGAAATGATGCAAGAGGTAAAACTAAACCAAGGGCAGAGTGTTGATTTATCACAAACTATAGCTGAAGATTTAACAAAGGTACAAGGTCGATCTCAGGAAACACCGCAACCAATAATAACTCCGAATCAAGAATTAAAATCATCTATTGAAACGCCTACTACTACACCACTACAACCTGAGACTTCACAAATGCCACAGCCGCAACAAGTGAATCCAAACCTCCTTAATGCAGCTACAGCTTTATCAGGCAACATACAAGATTTATTAAATTATGTAAATGCAGGTTTAACAAGAGAAAAAGACAGTAATAAACAAATTGATTTAATTAACGAAGCAGCCACGGCAATTCTTAATAATGAGAAAAGTGATATTGCTGAAAAGCAGGATAATATCATTGCTTTAACTAAAAATACGGTCAATAATAATGACCTCACACCGGACACAAAAGTAGGTGGAGTAAATGCGGTATTAGAAACCATAAAAAATGATCAGAATACCCCAGACCTAGAAAAATCAAAAATGCTTGAAGCTACAGTAGCTATAGCTTTAAATTCAGAGAATCTTGAACCGAAGCAAAAACAGCAGATGTTAGAAAAGGCAGTAGATGTCGGTTTAAGTCTTAAAGATGATGCAAGTAGAGCTGCGGCAATTGACGGTATTACGGATGCTGTAATAAAAAGTAACCTTTCTACTGAAGATAAAGGGACAATGCTTATAGCAGTAGGTGATAAGGTTAATGCCTCTGAATTAAGCAATGCGGAAAAACAAAAATTATTAGGTTCTGTATTAAAGAAAGGTGTAGAAGCCCAAGTTCTCAGTCCGGAACAACAACAATTGATGCAGCAGAATTTAGATAAGATTACAGCAGAACAAACTAAAAATGCCCAAATAACAGAGGTACAAGGTATTTTAGCTAACCCTGCATTTAATACTATCGCTAAAACTGAGGCAATACAAAATGTTACTACAAAGGTTTTAGATAGTCCGATTAAAGCAGAAATAAAAGGTGAAACGCTTGAAAGTATTACTAAGGTAGTTGCTGAGAGTCCTTTGAACGGTCAAGATAAAGCAGACATTGTTAAAGGTATGGGAGAAGCTATAGCTAGTCATAAAACTATGGCACCTACAGAAAAAATTTCTGCTATAGAATCCGTAGAAAAAGGGGTAGCCGAAAGTATAACAGATTTGGAAGATAAAAAGTTAATGACTAAAGGGTTAGTAGAGGGTATTTATGAAGGCAAAGCAAATCCTGAAATGACTAAAGCTGTTTCTAGAGGGATTGATAAGAGTACTGCTATACCGGAAGATAAACAAGCTCTTAAAGATGCAGCGAGTGAGGTAGCTTTAGATAGAGAAACTCAAAATTTAACTGAAGGGTTAAAAGGACAGGAATCTAAGCCTCGCGATGATATATATAACAAAGCCCAAGATGTAACTGATGCATTAAAAAATGTTATTACCCCTGTTTTAGATGCTCATCCTGAAAAGCGTAAAGTCTCAGAAGAAGAAGTTGTGAAAAAAACTTCCAGTATATTAAATGATATCTCTAAGCTTGCAATTGAGAAAGTCAATAATTTTCGTGCTATGCTCTCTCCAGATGGTAATCTTAAAACTCTTGAAGAAAAAAAAGCTGAATCAACAAAAAAAGTAGATGAGCTGGTAAAGGAATTTGGTACTAAATCTTCTACTGAAGAACAGCAAAGTTTCATTAAAGCTAATTTAATTGATGATAAAACTTTATCTAAAGAAGTACGTTTACAAACTATAGATAAGTTATTACAAGAACAAGCACAAAAACGAGCAGAAGCAATTGAAAACCCTAGTGTTAAAACGGAAGATGTAAGGGTAGTATCAGGACAGTCTGAATTAAAACCTATAAGTAAAGATAAGCCGGATATTGAAAAAGCTAAAATGGTAGTAGGAAGAGATAGAGTTAATATTAAAGATAATATAAAAATTATGGGAGCATTAATGAATGCAAGAGATAGTATTATTCAGTCGGAAAATTTAAATAAATTAACACCTATTAAAAGAGAGTCTTCCTTTCCACCACGCTGATCAAGACTTGTATTCTGTATATTATAAAGGCAAGCGATGTCATTCCTGCGAAGCATTGTTACGTGGATCGGTTTTACCTCTGTCAATCCCGTGGTCAAGCCACGGTATGACACCGAATGCGTTTTGTGRTCCACGCAACAATACCTTTCTGCGAAAGCAGGAAGCATGTTTTTTATATGGTTATTTTATCAATTAAGGTTGCTTTTTCTAGAGATTCCCGCTTTCGCGGGAGAATGACATTGAGAGAGTTCCACAAAGCTGCTTTTAGCTAGGAAATAATTATAGGGACTATTTGGTCGAAGCTTGTTCCCTATAATGAGGGTCACAAAAGCATAAATTAAATATTTTACGAGCTAGCTTTTAGCTTATCTTTTCTGGCTAAACATTTTACTAGATTATTAACAGCTTGTTGTTCTTCCGTGCTATTAATTTTCATAAAATTTCTTGAAACTTCAATGCACATACGTTGATGTTGAGTATGTACAGGCTGCGGTTTATTAGCTTCTTCTAAACCTTCAAAGAAATAATCAATATTCCTATCTAAAGCTTCTGCGATTAGTACTAACC---------------------------------------------GTTGATGAGTAACATCAATTACTTCAGCAAGTTGTTGACGAGACAACCCCTTAGCGAGTCTTAAAGAATAAATTTTCTTACCGATAAAACTATCGATTTTTTGTATAATATCGTTTTTTCTACCCATTATCTTCTCCTTAGTTACTAATTATGTCTATATTTAAAAATTTTCTTTGAACAAAAATGATATTATCCTATATTATTAATAAAACATGTGGTTATTAATAATTTTATACCATTAAACTTATCCAATTGTAAGTAGAAATAATACCATAAATTAATATTATAAGCAACTATAAAATAACATTTTTTAAGTTTTTTGTAATCATTTGATAAATAATTATTAAAGAATCGTGCAAAATTATTTCTTATCAAATAAAAATATCATAAGAGCTTTAAAATTATTTTAAAGCTAAAATATGAATACCTTATGTTTTAAAAACTTATTTACTGAGATATAAATTACAATTTATAAAAAAATAAAATTTTGGTGTATTATAGAAAAATATAAAACTAATGCAAGGGAAAATTTCATTTCCATGTCAATATTTCAAATCAAAGATAAAATATAGTTTCATTTTAATTATAAATTA-------------------------------------------------------AGCTTATAATGAGAAAAATTTTTAATTGTCTTWAMKWAGSCTWATTTAGAACAATAGAAGATGATGGCGTTGAACATTCGGGATATATGTCATTCATGATACTTTTATCTATTTTCCCTTTCCTAGTATTCTTATTAGCTTTAACAAGCTTTTTAGGAGCTTCAGAACTCGGTCAAAATTTTATACAAATTTTTCTAGAGAGTCTTCCGGAACAAGCAACGGAATCAATAGAAAAGAGAATACGAGAATTACTAAGTGCTCCTCCTCAAAGTTTAATGAATCTTGCCATAGTAGGCAGTATTTGGACTGCTTCTTCTTTTGTAGAATGTTTAAGGACTATTTTAAATCGTGTATATCAAATAAAATCTCCCCCCCCTTATATAAGAAGAAGATTACTTAGTATTATACAGTTTCTTATAATTAGTGCCTTGATTACCTTTACTATGTTTCTTTTAGTGGTGATTCCAATAGTATTTACAAAAGTTCCAATAATATTAGAGACTATTGAAAAATATAAGATCATTTTAAATTTTATAAGATATTCTTTAATTTTAATTTTGTTATTTTTAGGTGCCTCATCTTTGTATTATATATTACCTAATGTAAAATTAAATTTTGTTGATGTATTTCCAGGAGCTTTATTAACTGTGATATTATGGATAATAAGCGGCTATTTACTTTCAACATATATAGTCTACTATAATCAACTAAATCTAATGTATGGTTCCCTTGGTAGTATAATAGTTACATTAATATTCTTCTATATTATAAATATGATATTTATTTATGGTGCGGAATTTAATTATCTAATGAAAAATTATGAAAATATAGAGTGAAGTGCGGCTTAAAGCACTTCATAAGTTATTTAGTTTTACAAAAATAAAATAATTAATTGAAACAATTTCGGCAGTTTTATATTTAAAACTTTATATCAATCTTTATTTTAGTTGTAAAAAAACAATTATTTTTTAGTTTTTAGGTTTTACGAACAAAATACAAATTATTTAAAAAACTCCGGTTTAAATAACATAAAGCTATCCTGAGATGATGTAGGTAATGGAGTTAAATTATATTGCGGATCGAAAGCGTTCCCATAAATTTTTTCTATTTTTTGGAGCGAACTTGGAGATTTTAAAGCCAACAATATTGATTTTAAAATAGTAAAAATTGCTATATACGGATCGGTTTCAGGAGAAGATAAGCGATGTTCTAAACGTTTGGGAAAAGAATTCGGAATTCGTACGGCTACGCTTCTATTATTTCCACCGTATGATATATGCGTAGGAGCCATAAATTTTTTATTTATCCGTGAATAATCTAGAGTAGTCGGCATAAAAGCGAGTAGGGTGTCTAACATATAGTGACATAGCCCTTGTGCTGCTAAAATTATATAATAATCATTAAACTCGGAATTAAAATTAATATGAAAATGCATACTATTACCATAATCATCCAAAAACGGCTTAGGAGAAAAATCTATATAACCGTTTAACTGCTGTGCCATTTTTTTTAAAATAGTTTTAACCTCTAATATATTTTTTATATATTGTATTAGGTTTACAGAAGGAGGAAGATCTATTTCAAATTGATTATTGCCTTTTTCTTTTTTTATTTTAGAAATTTTAAATCTAGCTAAGTATTTT----------------------CTATATCAATATTGTGACTTAAATAAAACTCTATTTCTACGCCGATAATAGGGATTAGGTTATAGTCTTGATGAAATTGTGCTATTATTTTTTCTAGCTGTTTATTTTTTTGTAAACGACCGGATAAAGTATTAATAAAACTATTATAATTAATATAGGGTATTTTCATGGAAGGATTAATAAACGGATCAGTTTATTATAAAATTTTTGATAAAACATTCAATAATTCAAGTCATAGATATATAAAAAAAAATAACTCTATAAATGAAACAGAAATAGTTGAAAACAAAAAATCTATTACTACTTATTTTAAAGCACAAGATATTTTAATTTTAAACCAAGTACATAGCAATCAAATTGTTAATGCTGATGAGTCCATAATAGCAGTACCTGAAGCAGATGGAAGCATTACAACTAAGAAAAATTTAGTATTAGCGGTACAATCGGCAGATTGTGTACCGGTATTACTTGCAAGCGGCGACGGTAAAATAATCGGAGCGGCACATGCGGGTTGGAAAGGAAGTATAAATAATATTATTAGTAATATAGTTACTAAAATGACAGAAAAAGGAGCAAAGAATTTAATAGCAGTGATAGGTCCTGCTATAGCTCAAAGTTCATATGAGGTTGATGATGAATATTATAAAGCTTTCTTAAGTAAAGATATTAACAATAAACAGTTTTTTATAAACTCGATAAAAGAAAATCATTATATGTTTGATTTACCTAGCTTTGTAGAATTAAAACTTAAAGAAGCAGGCGTTAAAGATATAAAAAATATTGCTGAAGATACTTACACAAATCCATTAAAATATCCAAGTAAAAGACGCTCATATCATTTGCAAGAACCTTATAATCAGAATATATTATCAGCTATCGTAATTAAATAACGGCATTGCTAAATAAATATTGATGGTTTAAAAAAATTACATCATTGCAAGCGGGTAGGCTACGTGGATACCACTCCGTCATTGCGAGAAGAAACTGCAAGTTTCGACGAAGCAATCCAGTAAAAAAATTCTGTAAATCAGAATTTTTTTAATTATTTTTCTGGATTGCCACGTCGCTTCGCTCCTCGCAATGACGATTCGGGTGTCCACGCGGGTAATGCCCTCTCACAATGACGATATCTATCTTTATTTAGCAATGCAAAAATAACTCTTCATTTATCCGGAGTATATTAATGAATCAAGAGAAACATTACTATCAAATAGTTTATGCACCAAACGATATTTTTAAAAAACAAGCAGAATATATAGACATTGTTGATGATAATATTCGTACTATTGTCGACAAAATGCTTCAGACTTTACATATAGAAAGGGCAGTGGGCTTGGGTGCTAATATGGTAGGAATATTAAAGCGTATAGCGGTAGTTGACCTACATGAAAATAATAAATCATCGCCTATAGTTTTTATTAATCCGGAAATAACTTATTTTTCGGAAGAAAAACAAACTTTTATTGAGGGTTCTTTATCATTTCCAGGCATTGAAGCCTCTATTACACGATCAAAAGCAATCAAGGTAAAATATCTCGATTATGACGGTAATAAACAAGAACTAGAAGCAGAAGGCTTTTTAGCAACTGTAATTCAGCATGAAATAGATTATTTAAACGGCAAAACTTTCTTAGATTATGTATCAAAACTTAAGCGTGATACGCTTGTTAAAAAGATGCTAAAGCATATCAAACTCCATCCTCCACATGTTCACGGTAGCAGTTGTCGGCATTAGATATATTTAGTTTGATATAACAGTTTAAAATGAAAAACAAATTACAATCCTTAATACTAAAAAGTTAAAAGAGCAAGACAATAAAGTTAAAGAAATTAGAAAACTTGCAAAAGAAATTAATTTACAACCATCGGATTTAGAAGTATGGCTAAATTACAGAAATGAGGGTAAGAAGTAAAAAATATGTTATAGTACTCTATGATTTTCACTTGATGTCATTCCCGTAGGGCATTGGCGTTGTTGCATGGCTCGTTTA---------------------------GTTCTTTGTCATACCGCGACTTGATCTCGGTATCTAATTTATTATTTTTAGATCCCGTGGTCAAGCCACGGGATGACATCCCAAAGCCTTGGATTCCCACCGTTACTAAGAATGACATTGTACGCTTTTTTCCGAGCCATGCAACAACGCCTCGCAGGGATGACATAAAGTGAAAATTGTCCGGTACTATAGTTGTGATTACATCTTTACAAGTCGTATCCAAGCTTCCCAGTCACGTTTGCCTAAATCTTCTTCAAACGATAATAAGTCTTTTACCGTCTGCTTACATATTTCTACGGAAGGGGTTATAATCTCTTGTTCTTTTGTGGAATTTAGCAAACATTGTGTTTTACAAGCTTGTTCTAAATGGTAAGTATAAAACATAGCTTCATGAATAGTTTTGCCGCAGGTAATAGCACCGTGATTACGAAGTAACATCACATAATTTTGTTTAAGGTCAGTAACAAGTCTACTACTCTGTTTGTCAGCATCTAGTACTAGAGAATTATAATCATGATATGATATTCTGTCGTAAAAATGTAATGCCCATTGACTGAGCGATAAAAGCCCGCATTTTAAAGCAGAAACTGCTATGCTTGCGGGAGTATGATAATGAAAAACGGCAGAAATATCAGGGCGTACTTTATAAATGCTACCATGAATAAAGTAACCGGTTTTATTATATTGATATTCTTCCCCTTCTAAAATTTTTCCGTCTAAACTAACTTTTAAAAGATTCTCCGTAGTTACTTCTTCAAACCTTAGTCCAAAAAGATAAATATAGTAAAAATCGGCATTTTTAGGTCTTGCGGATAGATGCGTATAAGTATGATCATCCAAGGATAAATATGCCATTATTCGGTAAGCGGCAGCTAAATTATATTTTATATCCATAATTGTTAAAATCTATATTGGTTTTATGTCATTCCTGCGTGGATGGGTTTTCTATTGTCATCCCTCGACTTGATCGCGGGATCCAGTTAAAAATACTAAAATTATTAGTATTTTTATTGTTTTTTTGGATAC---------------ATATGACACCGAACGGATTTTTGGGTTCACGCAACAATGCCTCCTCGCAATGACGATTCGATGCTATTTAAAGGGAGCGTATACCGTTTCTTCCTCTGTTTCTATAATCGCTTCTTTAGGAGCTTTTATACATTCTTGTAAGGATTTCTTACCTAAATACGGTGCTAGATTATAATTTAATATATAACATTGTAAATTATCTTTCTTACCGCCAAAATTAAATTCAATTTTATTGCCTTGCTCCAATAGCTTTTTAACTTCTGTCGTTTGCTGGATAAAATTCTTTTGTTCTAGGTTTAAGTGTTTGATTCTTAATATATTTTTTACTACGGAAAACGTAGAAACAGCAAGAAGCAGAAGGAATATAAATAATTCTTTATTACTTTGCTTATTTAAGAAAATACTATTTTTAACATATGAAGCTGCAATCATTCCGATAGCTATAACATAACACCCTAGATATCTAAGTAATGATGCTCCTCTAATTGCTTCCTCATAACTAAAATTAAAGAAATATAAATATAATCGCCACAAGGCAAAAATTATAAAACAAGCAAAAATACTTATCAGAAAAAATTTATATTCTTTCAGCAAATCCGGTTTATATTTACGAATTCCGTACCATGATGCTATACAAATAGTATATACAACTAAACTTCCTTCTTTTACTAAGAATAACAAGAGAAATTTACCGTAATTTAGTAATAATGCTTTATGCTGTTCATTAAAATTTTCAACAATATATATTAAATTGCTAAAACTATGTTCGCCTCTGTCAAAAAAATCATGAGTATTTTTAAAATAACTCATCCAAATAAAATTACACAAAATTGGTAAGGTAAGTAGTATCATATATACAATATAATCACTTGATTTTTTAGGTTTCTTATAGAAAATTGTATAATGAGCTATAAGAATTATCGAAGCAAAACTAGCAAACCATGTTCCAATTTCTCGGAAAGAGGCAAGCAATATCGTAATAGGTAAAATAAGCAATAATGCTTTTTTCTTGTCTTCCTCAAGTATATAAATCGTAAAAATAGCTCCGAACATCAAGCCGATAGTACTGTCATTATATATAGAGCGAATTCCGGTTGTATATAATACTACGCTGCAAAGTAAAAGTGAGAACAACACACCGGTTTGCCACAATTTCTTATTTGCGGCTAAAGGAGCTAGAAATGCTAAATGTAATAAGAAATGAGCAAATAATACATTACCGTCCGAATAACCTGAAAATGAAAGCATACAGTAATGATAAACGGCAGCACCTCTTGGATAATGGGCATGAGTAGTAATAATGGAAGTTAATGAAGACTGATTCTCAAAAACACCGAAATATAACAATTCTTTAGTAAATATCCCCCAGTGCGAAAAATCATCATAAGCATGCAGCGATGCCTCTCTTGTATAAAGAAAAAATATGAAGATTAGTAAAGCGAATATGATGATTTCAATTATATTTTTTCTAGATTCCTGCTTCCGAGAGGATGACATGAAGTAGGTATTATTACGTAGATCAAGAATTGCGCGCGGTGTCATACCGTGGCTTGACCACGGGGTCCAAAAATATAACTTAAAAATACTAAATATTTTTAACTGGATCCCGCGATCAAGTCGCGGGATGACAGGAGCGTAGCCAACTCCTGCAACAACGCCTATGAAATGCAGGAATGACCTGAGAGCTAAAAATATACCGATGAAATAACTTACATATGTTGCTGACGGTAATAGCTTTAACATAGCAAAACAATATAAAATCGGTACTAATATGCTGATTGTTACGGGAATAGTGAAGGTCAATTTTGTTTTGAAATATTTGGCAAAAAAAGACGAAAACCCAAAAATGCTTAATATAGGTATTATGATCATATTAATTTGTAAATAATTTTTTGGTCATTGCGTGGACCGGTAAAACCCACTGTGTCAGCTAGTTCGCTTGACCACGGGGTCCATAAAAACAATAAAAAATACTAATAATTTTAGTATTTTTAACTGGATCCCGTGGTCAAGCCACGGGATGAACAGAAGTGAAATTGATCCACGCGGGCAACGCCTACACGGGAATGACATAGAACGAAAATGCCTAGTACTATAGGTATTAATACCCGCTCGCAACAACGCCTTTATCACCCGTGTTTAATCTTAGCTTGTGCTGCGGCGATTCTTGCTATAGGGATACGGTATGGAGAACAAGAAACATAGTTTAAATTCATTCTATGAAAAAATTCTATAGAGGCAGGGTTTCCTGCATGTTCTCCGCAAGCTCCGAGTTTCAAATTAGCATTACTGCTTTTTCCTCGTTTTATAGCAATTTCAATTAATTCTCCTACACCTTCTTCATCTAGAGTAGTAAATGGATCGGATTCAAAAATCTTCTCTTCTAAATAATATGGGAGGAAAGATGCAATATCATCTCTAGAAATTCCGTATGTAGTCTGAGTTAAATCATTAGTCCCAAAACTAAAATAGTCAACTTCCTTAGCTATTTTCTTACTGCCGAGTGCTGCCCTTGGTAGTTCTATCATAGTACCGAGCGTAAAAGAAAATTTATATCTATAACGTTGCTCTAATTCCTCTATTACCTCATAAATATCCATTTTAAGCTTTTTTATTTCACCTACATTGCTAATTAAAGGAATCATTAGTTCTAAATTACATTCTATATGTTCTTTTTTATGTAGCTCAAAAATAGCCGTAAAAATTGCTTCAATTTGCATTTGGTAAATTTCCGGTGAACATATACCAAGTCTACATCCACGGTGACCGAGCATAGGATTTACTTCATGCATAGCATGAAGACGTTGATTAATCATGGATAACGGTAGATTTAAGCTATTTGCCAAATTCTTTTTATCTTCTTCGGTGGTAGGTAAAAACTCATGTAACGGCGGATCAAGTAATCTAATATTTACCGGTTTGTCTTTCATTACTCTAAATAAAGCTTTAAAATCCTCAGTTTGCAGAGGTAATAATTTCTGCACGGCAAGCTTTCTACGTTCTATATCAGGAGCAATAATCATTTCCCTTACTAAAGGAATTTTATTTTTATCAAAAAACATATGTTCGCTACGACACAAACCTATACCTTGAGCCCCAAATTTTATAGATACTAAAGCATCGTTAACTGTTTCGGCATTTGCACGAACTTTTAAGCTACTAATCTCGTCTGCCCAATCTAAAATTAATTTTGATTCCTCACTGAAAGTAGGTTGAATTAACGGCATTTCACCTAAGAAGATTTTGCCGCTACCTCCGTCAATCGTTATAATATCACCTTGTTTAATAACTATGTCGCCTGCTGTTAATATTTGCTTTTTCTCATCTATAGATAAATTACTTGTACCGCAAACACAAGGCTTCCCCATACCTCTTGCCACAACTGCGGCATGTGAAGTCATTCCCCCTCTAATAGTTAAAATACCTGAAGAAACATGCATTCCGTTAATATCCTCAGGGCTAGTATCATGGCGTACTAAAATTACTTTATGATGATGAGATAATTTTTCGGCATCATAAGGTGAGAATACCGCAATACCTGTTGCAGCCCCAGGAGAAGCAGGTAGGCCCTCGGCAATAGAAGTAAGCCCCTTACTGTAATCAATTCTTGTATGTAATAATTGATTTAATGATTCCGGATCGATTTGCATTAAGGCTTGTTCTTTAGAAATAAGCTTTTCTTCTACCATTTGTACGGCAATATTAATAGCAGCGATAGCTGTTCTTTTTGCAGTACGTGTTTGTAAGATATATAGCTTATTATTTTCTATAGTAAATTCTATATCCTGCATATCTAAGTAATGTTCTTCAAGCTTTTTCGCAATTTGTGATAATTCCTTAAACACTTCCGGCATCATTGCTTGCATAGAATTTGAATCATTTGCAATAATAGGCATAGGTGTTCTAGTTCCCGATACTATGTCTTCACCTTGAGCATTTATTAAAAACTCTCCAAAGAGCTTTTTTTCTCCTGTAGAAGGTGATCTAGTAAAAGCAACTCCCGTAGCTGAAGTTTTACCTAAATTACCGAAAACCATTGCTTGGATATTAATAGCCGTACCAAAACCCTCCGAAATATTATTGATTTTTCTATATATAACCGCTCTATTACTCATCCAAGAATGTAGCACCGCTTTAATTGCCGATTCTAACTGTTCATAAGGATCATTAATTAGTTGCTTAGTATACTTAATATGCAACCGTTTGAAATCCTCAATAATTTTTTCTAATAATTCTACGGTAATATCACTATCTTTATGAATATCGGCTTGAATCTTGTGCTTTTCGTAAATTTGTTCAAATAGATCACTAGGTATAGATAATACCGTTGAACCATACATTTCTAGAAATCTTTTATAACTATCAAGAGCAAATCGTTTATCACCACAGGAATCCGCAAGAGCATTACACACTTCGTTATTCATTCCAAGATTAAGGATAGTATCCATCATTCCAGGCATTGAAACCGTAGAACCCGAACGCACCGATAATAATAGGGGATTGCTTGTGCTGCCGAAAATTTTACCGGTAGTTATTTCAAGTTCGGTGATAGCTTTTTTTAAGTCGTTTTGAAAATTTTTAGGAAAGTTATTATTGTGGGTGTAAAAGTAATTACATAGCTCTGTAGTTATTGTAAAGCCATCAGGAATAGGTAGTTTTAGATTAGACATTTCAGCAAGACCGGCACCTTTGTTACCAAGTACATTCTTCATGCTAGCGTTTCCGTCACTACCATTACTGCCAAAATAATAAATTAATTTTTTCATATCATATATCAAAATTTGCTAACAATTTATGTGTTTAGAAGCATTAAATACATATTTATACAGTATGAAAAAAATAGTAGCAATGTTAAATTAAGAATATCTTTAATAAAATAGTTGAAATTTTAAATTTGTTATTATACTTATTAATTTAATTATATTCTGTGTACAAAAGTCAAATTTTCAAAAAAAATCTTATTAATTTTTACTAAAAAATATCTCAAAATAGCAAATCAATTAGAAACTTTCACAGAACTTAATAAGTTAATTGAACTTTTTCTAAATGTTATTGACTAATTTAAGAAAATTGACCATAATTCTAAACGGTCGTGCAGTTGCGTGATGATATAGCAAAGCTATAGATCACGAGGAAAGTCCGGACTCTATAGAGGTATGGTGCCGGTTAACCTCCGGCAGAGTATTATTACTTTAGGGAAAGTACCACAGAAAATATACCGCCGAATTGTACGTAAGTACTCGGTAAGGGTGAAAAGGTACGGTAAGAGCGTACCGGTAAGTTGGTAACAAATTACGCATGGTAAACCCCACCAAGAGCAAGATCAAATAGGCGTTACAGAACTTATCAAGTTCCCGGGTTATCTCTAGCCGGCTTGTAATGCGGGTAGATCGCTTGAGGTAAACGGTAACGTTTATCCTAGATAAATAACTGCAATGAATTTATATTCATACAGAATCCGGCTTATAGACCTTATTGTTATCCCGTGGCTTGACTGGTGTTGCCCGTATGGCTCAAAAAGCATTCTATGTCATTCCCGCGTGGGATTATTGCGTGGATCCATTTCACCTCTGTCATCCCGCGACTTGATCGCGGGATCCAGTTAAAAATACTAAAATTATTAGTATTTTTTATTGTTTTTATGGACCCCGTGGTCAAGCCACGGGGTGACACAGTGGGTTTTACCGATCCACGCAGGAATGACATAAATGTGTTATGCAACAACCTCTGTCAAACCATTGGATGACCTAGAACTTACTATGACACAAATTTAATGAAAAAGTTATATCATTATCCTATTTGTCCTCTTTCAAGACAAGCTCGTGTCTTCTTAAAAGAATTAGACATAGAATTCACTACGATTAAAGAAGATTATTGGCAATTCAATAAAGATTTCTTAAAAATAAATCCTGCCGGAACTTTACCTATTTTAGAAGAGCAATACGGTTTATTTGTAGTAGGTATTTATCCTTTTGTTGAATAT------------------------------------------------------------------CGATTATTCTTTTGGTTTAACGATAAATTTTATCGTGAAGTTACTAAGATTATTATCGATGAAAAAGTTATAAGATCAATTGCTAAAATGAGCAGCCCACGAACCGAGTTTTTACGTGCTGCAAAAAATAATTTAAATTATCACTTAGAATATATAACTTCTTTACTCGAGAAAAGAAGTTATCTTGTATCGGATTCACTAACTATTGCCGATATTGCCGCAAGCTGTCACTTATCGGTACTTGATTATTTCGGTGAGATTTATTGGGATAAATGGACGCTTATCAAACATTGGTATTCACTAATTAAATCAAGACCGGCTTTTAGGTTATTATTACAAGATAGAATCCCTAGTTTTACCCCTCCAAGCTATTATACAGATTTAGATT-------------------------------------------------------------------------------------------------------------------CCACTTAAAATAGCTGTCCTGTCACCGCAAGTACATTTTATTATTGCAGGTTTATTATCTTCATAACTTGCTATTATTTCAGTATCTTTAGTATTTTCTGCATCAACAAAATATCCACCACCATTATAAAAAGCATAACAATCCTTAATATTTAAATTAAGTGTTGGATTTATTTTTAGGTAAGCGGCTCTTGCTCCTTTATTTGAATTATAGTAGTAAGGAGCAAGCAATGGTCCTCTAACCGTTCCATTGAAAATCTTTAATTCTCTTTCACCTATAACCTCTATATTTGTTCCTTTAGCAAATTCTAAATAATTGCCGCTATAATAACTACCGGCACATATTCCAAGAAAATTACCGCCATTTTTTAAATAATTTTTTATATTATCATTTCCTTTGCCTTGCAATTTTTGTACATAGTATAAATCTCTTCCACCGAGTAAAATAAGTAATAAGGTGTTTTGAAAACACTTTTCGTCTATAATTTCTTGTGCAGTAATATAATCTACCTCATACTTTGGAGCATAAAGTTTTAAGGTATGCACGCAATGCTTAATACTTTCTTTTGAAACTCCTAAATCATTATAAATTTTTATTTTCATTTTTATATTATTGACAAGAACATTATATAATTCTATTTAGTGTAATTACTTAAAAATAAATTATGAGGTAATTTTATGCAACTTAATTCARTCTCACTACCGTTAACCAAAAGGCAAGCAATAGAAATAGTTTTAGGAGTGGCATTACTTACTATTTGTTCACAAATATTAATACCTATGAAGCCTATATTCATTTCATTGCAAACCGTTGCAGTGATGTTCATCGGACTTACATATAATAAGACTACAGCACCTTTAACTATACTATCTTACATAACTCTTGGAGCAATGGGAATCCCTGTGTTTGGAGAGTTTTCGAGCGGGTTACGAATATTATTCGGTCCTACCGCAGGATATCTAGCAGGTTTCATAGTTGCCGTATATATTATGGCTAGCTTAAAAGATAAAATTTTTACTTCTAATAAATGGTTAAATCAGATATCTTTATGTTTGATCGGTAATATAATTATTATGAGTTTTGGCTGGATGTGGCTTTCTAAACTTTTAGGACCAAGCGGTGCATTTTACGGTGGTGTATTACCTTTTATAATACCCGGAATAATTAAATCAGGCTTATTAATAGGACTTATCAATGTAGTAAAACCAAAAACTCGATGAACTTCAAAATTTGACTGTAGTGAAATACAAGTATAGTGTAGATTATAACATAATATGTTATAATCTATATTATCAATATTGTTGTGCAGGTATAAAATGACAAAAAACACTCCAACTAGTATATACTTAGAAACCAATTTAAGTGAAAAAATTACATTGATAGCTGCAGAATTACATTGTCGTCCAAACGATTTAATTAATGAAGCTGTACGTTTATTTGTCGAGGGACAGGAACGTATTAAACAATTAAAAGCAGAAGATGTTAAACGGCAATCTTTGTTATCTAGGGAACAAAAAAAATTAGAAGAAGAATGGGAAAAAAATCAGGATTACACAGATTGGATTTAATAAATGGACAAAATAGAAATTAAAAAAGGCGACATTGTAGTTTGTGTATTAAGGGAAATTACGGCAAACCTCGTCCTGCTGTTGTTATTCAATCTAACTCGTTAAATAAAACTCTTGCCAGCATATTAGTTTGTCCTATAACAACCTATTTAATAAATACTGCAATTTATCGTCTGCTATTGACTCCTACAGAGTTAAATGGTCTTAAATCACAATCTTGTATTATGGTTGATAAAATTAATGCTATATCAATTGATAAAATCGATACAAAAATTGGCAAACTATCCTTTGACGAAATAATAGAATTGAATAAAGCCTTAAAATATTGTCAAGATTTGGATTAATCGCTAAAAAAGATTTTCTATCCTAATTATTCATGAAAAAAACAGTAACAAATGCTAATGCCGCATTTTCCGGTGCCGACCTGGAAAAATAATATTAAATATGATCTTGAAAATATAGCAAGACTTTTAAAAGCCTTAGGTAACCCTCATTTAAGGCTTCCTCCCGTCATACATATAGCAGGTACAAACGGTAAAGGTTCAAGCAGTGCTATGCTTAAAAGCATCTTTACGCTTGCCGGTTATAAGGTACATTGCTATACATCTCCTCATTTATTAGAATTTAATGAACGAATCGTAGTAGCAGATGAGAAAATCTCGGATAATGAATTATGGCAGGTTTGTGAGGAGGTGAGGGTAGCAAGCGAAAAATTTAATATCGAACCTAGCTTCTTTGAAGGTACTACGGCAGCAGCATTTGTAGCATTTGAGAAAACAAAAGCCGATATATTAATTTTAGAGACGGGACTAGGCGGTCGGTTAGACGCAACAAATATAGTAGAACGACCGTTAATTACTTTAATTACACCTATTTCATATGATCACATGCATATGCTGGGTAATACATTACCCCTAATAGCAGTTGAGAAAGCTGGTATTATGAAGCCTTGCGTTCCTTGTGTTATAAGTATGCAAGCTTTGGAAGTTTATGAAACATTATTTGCAAAGGCTGAAGAGTTAGAGGTACCGAGTTTTTGTTATGAATATGATTTCGGTATTAAAAAGACGGACAACGGATTTATTTATTCATCACGAAATTTTAGTTATGAGTTTCCGACTCCTTCGCTACTTGGTGATCATCAATTAATAAATGCTGCAAGTGTTATTGCTTTAATAAGTTTGATAAATAAACAATTTAATATTAGCAACGAAATTATCTCTAAAGGACTGCAAAATACTATTTGGCGGGCTAGAATCGAAAAAATAGAACCGAAAAAATATTCTAAATTAATAGGGGATAATGTTCAAATTTGGGTAGATGCAGCTCATAATAATAGCGGAGCTCAAGTTTTGGCAAATTGGATTCGTGATAACTTAAAATCACCGATATATTTAATACTCGGTATGACTAAAAATAGGAATATCGAGGAGTTTTGCTCCTACTTTAAGGGGTTGACAATTAAAGGTTACGGTGTTAAAGTTTTATCCGAACCACTAAGCCATAGTGCAGAAACAATAAACTTGGAAGGCAGAAAGAGCGGGATTGATTTTAGCGAAAGCGACTCACTCGAAGAAGCGATTAGTGATATAAAGAAGATAAACGGTGATAATAAAGCAAATATTATAATAACCGGATCGCTTTATTTAGCTTCCGATTTTTATAAGTTGTTACGTTAAACGTCATTGCGAGCAGCCATAGGCTGCGTGGCAATCTCATGAAATAGTACTCCTGAGATTGCTTCGTCAAAATTTTCAATTTTTCCTCGCAATGACGTATTGATTCTCGCTATAAATATATAAAACCAACCTAGGAGAAAATAACATGACCTATTGCAACAAATCTAATCAAACCTCATATCCTTTTATCTTACCTGATTTACCTTATGACAAAGAGAGTTTTAAACCACATTTTACTCCCGAGACTTTTGATTATCATCATGGTAAACATCATAATGCTTATGTACAAAATCTAAACAATTTACTCAAAGATAAAGAAGAATTGCAAAAAAAAGATTTAGAAGAAATAATAGAATGGTCATCTCAAAACTCAAATGCGGCTATTTTTAATAACGCAGCCCAAATATGGAATCATACCTTTTTTTGGCATTCAATAAAGCCGCAGGGCGGAGGTAAGCCAAGTGGTAAAATATTAGAACAAATTAATAAAGATTTCGGTAGTTTTGAAGGATTTTGTGAACAGTTTAAGCAAGAGGCAGTAGGGCAGTTCGGTAGCGGCTGGGCATGGCTTGTATATCACGATAATAGGTTACAAATTATAAAAACCGCNAATGCCGGTACACCTATAGCAAACGGTATGAAGCCGCTTCTTGCGTGTGATGTATGGGAACATGCTTATTATATTGATTATCGTAACAAACGACCTGATTATGTTGACATATTTATTAAGCATATGATTAACTGGAAGTTTGTAGAAGATAACTTAATAAAATAAAACTATGGCTGATATAAAGGTAAGAAAACATCCTATTATTAATAATCTGAAGCAAGAGTCAAAAACTCCTGTAGTTAATGAGCAATCTGATATATTAGAGGAGTTAGAAGACCTAAAAAAAATTCAAAAGTCTTCTAGCAATCAAACAAAAACATTGCAGGAGTTAGAACAAGCACAGAAAGCTCCTATCGAATATATAGCTTTTAGTGGAGGGGGAGCTAAGGGAGCAATATATTCCGGAGCTTATGAGGCAGCAAAAAAAGCCGGTATTTTAGATAATGTCAAGGCGGTAGCAGGTTCTTCCGCCGGTGCTATAACTGCAGCAGTGGTAGCTCTTGGGACACCGCCTGAGCGATTTGAAGAAATTTCTAAAAATACAAATCTGCAAACATTGCTTGGAAAAAAAGGATTTTCTGCGGGTATAGTACAGTTAAATAAAGACGGTAAACCTTTATATGATTTATTAGAACTTATTATTAAAGAAAATATAGGAAATTTTTTACAGAGATCAGATATAGTAGATGTTAAAGATGATAAAGCTCTTGATGAATTAAGAGAAAGATACAACCAAAAAGACGGTAAAATATATTTTAAGGATATAGCGTTACTGCGAAAATACGATCCAGTGCAGTATAAGGATTTAGTAATTACGGCAACTCAGCAAGAGACAAGCGAACTAACTATTTTCAATAGCTTTGATACGCCAAATATTGAAATTGCTTTAGCTTGCCGTGCTTCTGCTTCTATACCGCTTGTTTTTGAACCGGTAGAAATTGACGGTAAAAAATATGTCGACGGCGGATATAGAGATAATATACCGACAAAATATTTTAAAGGCAATGAACCGGAATTTGATATAAAAGAAGTAACTGATAATATGGAAGAGATTACTTTAGCTAAAAAGCAAGGTAGAATTCTAGCTATGGCTTTTGGTACGGGCATGGAAGCTGATGCAAATATTGCTATATATAGTGCAAAAAAATTTGAAAGCCCAAGTGATATCGTAAAGTTTTTAGCTGATGTATTATTTAAGACTCTTGCAAAAGTAGGAGGAAAATTTAAATATACCGAAACTCTAAGAGAAACTAATGAGCAGTTACGTGAAAATGCTTTAAACATCGTTGTTTTAGATACTGCCGGAATAGATACTTTGGATTTCAAAGATGCACAAAAATATTCTGATTATTTGCATATTAAAGGATATTGTCAAACTAGAGAACATTTGAATAATCATGACCTTGGCAAAGAAGCAGATAAAACATTTGACCATCAAAAATTTCTACTAAATGTTTATGAAGTTTATGATAATAAAANTCTACATAAAACATTTGGAACTAAATTATTAGAAATGTTTATTCCGTCAAAAGAAAATAATACTTCTAAATGGCAAGAAGGAATTATTGAAAATCATGATGATAAAGCAAAAATGCTATTATCATTTTGTAAAACCGGAGCATTAAACGAAAAAGAATTAAATGAAAAGCTTAAAGAATATGTAATTATTGCTGCAACTAGTCGTAATAATACATTAAAAGCCGATACAAACTCATTGAAAGCTTTGCTATATACCTTAAACGATCCTGCTGCTTCAAGTAAAATAAAAGATAGTTTCATTGAGGTACTTGGAATAGATAAAAATAAAGATGTACGATTTGATAAAACTAAAACCTTTGATGAAANTATTGCTAAGTTTAAATTTACTAAACAAGATTTAGAAAGCTTTATAACTAAAAGTAAAAGTGAAGCACCAAAAATTCAAAGCAAACATAGTGTAGCCAGAAGTCATGCAAGGGGGTAATTATCGTCATTGCGAGCAGCCGTAGGCTGCGCGTGGCAATCTCATCAAATATCCTGAGATTGCTTCGTCAATTACTTCGTAATTTCCTCGCAATGACGGAAAATCAGTCTACGCAACAATATCCGCTCGCAATGACAACTACTAAAAAAATGAATATCGGTAAATTTAAACTAATTGTTTTTGATGAAATAGACAGTACAAGCTCTGAGGCTATGAGAACTGCTAAAAGCGGAATAGTTGATTCAAACTATGCAGTACTTGCTAAATCTCAAACCAAAGCACGAGGAAGAAGCGGTAAAAACTGGCAGTCTAGGGTAGGTAACTTACATGTAAGTTTACTAATAAAGCCTGATAAAGAGCTAGAATTATTACCGCAATTATCTTTTGTTACAGCACTTGCCGTTTATGAGAGTATAACCTCTTTATGTCATCCCGATAGTTCCCTATGTCATTACCGCCCCTTATGTCATTCCTGCGAAAGCGGGAATCCAAAAAAATTTTTAAAAGAAATGGATTCCCGCCTACGCGGGAATGACATAATTGGTAGAGGTGACATAAGGCTAAAATGGCCCAATGATGTTTTAGTTAACGGTCGGAAAATTGCCGGTATACTTCTTGAATCCGTTAAAGTAGAAAATAATTATTACCTTATTATCGGTATAGGGATTAATATCACCTACCACCCTGATAATATTGATCAGCCTACTACTTGTTTAGTGAGCGAAAATCTACCGCCTATAGAGCCGCAAGCTTTACTTGAAAAATTAATAGAGAATTTTGAAAAATATTATCAAATTTGGCATAATAACGGTTTTTCTTTTATTAGAAAAAAATGGTTAGAACATGCTTATAAGTTACATGAAAATATTAGCGTTAAATATCAAAATGATATAGTAACCGGTCTTTTTAAAGATATAGATAGTACCGGCAGAATAATATTGCAACTACCTTCCAAAAAATAATCTCTTTTTCCACTGCCGAACTTTTCTTTTAGCAAAAATATTACTAAATTTAAATTGTAGATTTAATTTTTGTTAACTTCTACTTAAGCTCCAATTTAACAAGGTAATATTAATATGCCCCAAGAGAAGTACTCCAAACTCTAGGTCTCAAGCATTTTTACAAAATGCATATGAGCAATTAAACGAATTTAAAAAACTTTCTTCTGATAATATCCGTACATTAATGCAAGATTTCCACAAAACCGAAAAAACTTTTAAATGTGCCTTATTTACCGGTAATAATAACGCATGTGAAGGATTATTAGAACTATATGACGCAGCAATAAAAAAAATTCCTAAGTATGAACTTCAAAATATAAATATAACACAATTGAGAGATATTATGGTCTTAGTCGGAAGAGAACTTAAGAATGAAAAATGTATGAATACCTCCTTATTGTCAGTAAAAATTAATGAAA--------------------------------------------------------------------------------------------------------------------------------------------------------------------------------------------------------------------------------------------------------------------------------------------------------------------------------------------------------------------TTTTTACACAAMAAAAATTATATAMAAACGCTATATTATATTTTCAAGGTGCTATGTTTTTAGGAAGCGAAGATGCTTGTGCATATTTATCTGAATTTTATAAAAATGGAAATCATCTTGGAATTAATAATGAACGACTAAGTAATTTAAT--------TAGCTAATATAGGAAAATTTTTACATTACAGTAAATTAACAAATTCTATGTGTTTAAAAGATTTTGGAATATCCGATTATTCTGAACTTATGGAACTAGCTATAATAGAAAAGGGATATATGAATGCAGTGCAGGGGGAATGGCATAAAATTCCCGTTCCTGAATATTTGAGCCTGACTAACTTAAAAACAATTATACAGGAGTTTAATAGCGAGTTGCCGCCTGAATATCAATTAATTACCGATAGAAAGTATTTTTGAACATAAAGAAGAAATAAGAAAAGAAGAAATCAATAAAGAAGTAAATGAATTTACTCATCTAACCCAATCTCAACCTATAACTCCAGAACCAATAGAAGAATATAGAGAGAATACTAAGCACGATTATTCTACACTACTCGGGGCAGGAAACTGTAC--------AAAAAAATAAAGGAATGAAATTTAATGATAAAAAAGAAAAATAAACAAATAGAAAAGAAACTACTAACTTCTTTTGAAATGTTACAAGAAGCATTATCAGATTATTTACAAAATGTTGAAATGCTTCTTACAAATTCAGGAAGCAATATACTAATAATAACAAACGATAATATAGACATTATAATTGAATTGCATAAAGAATTAAAAGAGGCGTTAGTTTGTGGTCAAGGAGATGCAGCTTACTATTTTGCTCAGTTTTATTATAATGGCTGGTTGGTAGAAAAAAATTATACTAAAGGAGATTTTATCCTAGAAATAGGAAAGAAACTTGATTCTATTAAATGTACAAATACTTCCTATAAAAGTGATAATGCTTTATCAGAAGAGTTTAAAAAATTAACTACCGTTTGTGCTAATTCTATTTTAAATACCAAAGGTATATATCAAATGGGCATTAATGATATAATGAAAAGTAATGCTGAATTTGCTTTCAATAAACATCTAATGAATACTAATTTAACAGATATACTCTGTATTCCGGAATCAACATTTTCGCCTATCTCTACTGTTTCAGCACCACTGCCAAATACTAATATTAACCACACTACTAAAACACAAGATACTAATGGCGAAATAAAACGCTCAACTAGTTATATCCCTTCAAGCTCTATCATTCATGAAGCACCAAACGACCAAATTCTAACACTTGGTCAAGACAACTATTATAACAAACATGATAGCAGTGGATGTACTTGTTTAACGATGTAATATATTGTGGTATATATCTTGAAAAACAATAAAATCTTTTATCTATCACCGGTAAATCAGTTGTTTAAGGAAGGTTTAAGACAACAAGAAATGTTTTTTGCTTTTCACGATAAATGGCCTTCCTATACTAAAAAAGCAGTTAATTTATTGTTTGAGTCGGCAGTAGAAAATTTAACCTGTGCGATGTTACTTGGTGAAGAAGAGGCAATATTGCCTCTATCTCAGCTTTATTATAGCGGTACTATTTACGATATTTTACCGGATTTAGTTTTTGGTGATTATATTATTTTAATAGGTCAAAAACTTGGATATAAATCATGCCAAAATATTTCTTTAAGAATGATTACTAATACTAAATGTTTAGAAAAACAGCTAGATAGTATCGCTATTACTATTACTTCTAATATGTTATTTTATCATCGTCATTTTAAATACATAGGTGATGAGATTAAAAAAAATTTATTAAAGACTGCAATGAGCAATTTGATAAAGCATGGCATTTTTGTAAAATTGAATATTCCTATTCAACATTATTATCTTTTGAAATGCCGGAAGAAGAAGCCGAAAAACTTGAAGAAGTACCTTTGATGGGTACAAAATCTACTGATGATAGTAAATGTTTGATATCTTGAATGTTTTTTCTATGTCTAGTTTTTTCGTCATTGCGAGGAAAAATTGAAAATTTTGACGAAGCAATCTCAGGATATTTGATGAGATTGCCACGCAGCCTATGGCTCTCGCAATGACGATTTAATGCCTTGCAGTAATGACATACAACACCCACCTCTTAGTGCTAGCATTTTTTCAGTTATATTATCTTAATGCACCGAGTGATTAAGTCATGGGGTGACAACGGAAAATAGGTAATAAATATATGAAAAAAGTAATCTACAGCAATCAAACTTTCGATAATATGGAAATAAAGTCCGTAACCGATAATGAGGTAGTAATTATCGGCTATGCGAGTGTTTATAATATTGCCGATCATCATAACGATTTAATTTCTAAAGGGGCTTTTGCAAATGCTTCTCATCATAACGTAAAATTTCTTTGGCAACATGACAGTAAAAAACCTATAGGAATTATTACTCATTTGGCTGAAGATGACCACGGTTTAAAAATGGAAGCGATGATAAATAATAAAGTCAAAGCAGGAGTAGAAGCGATAGAGCTAATAAAGCAAGGAGCAATAGATGGATTATCTATAGGCTTTTATATAAAAAACTCGGTTTATAATGATGCAAGGCAGAGAGTAATTACCGAAGCAGAGCTTTTAGAGATAAGTATTGTTACTTTTCCAGCTAATCAAAGTGCTAAAATCTTATATATCACTAAAGGGCAAGAAATAGAATATAACGATAAAATCAATGAGTTAGAAGAAAAACTATATAATATGCAAAATATTTTAGAAAGACCAAATAGTGTAAATATAGAAGAACAGGAACAGAAAACAGCTTTCATTAATTATGTACGTAAAGGCGAAGATAATGAGCTTATGCAAAAGTCATCCCTAAATAGTAGTACTGAAGCAGGTGGCGTTTTAATATTACAGACTTTATATAACAGTATCATCACCGAAATAAATGCTAGATCGCCAATGAGGGGACTTGCTTCGATTGAAACGATTTCTACGAATGCCCTTGATATAATAAGCGAGGACGGTAAATTTAGTAGTGGCTGGATTGGAGAGGTAGAAGCAAGGGAAGAGACCACTGCAGCGAAGTTAAAGCAACAGCGTATTTTTGTTCATGAGCTTATGCACAGCCGAAAGCTAGCCAAGCACTACTTGATGATGCGACTATTAGGGTTGAAAATTGGTTGGGTGAAAGATTGCGTGATAGTTTCGTTAAAATGGAAAATAATGCGTTTATAAACGGTGACGGCATAAAAAAACCTAGAGGTATTTTATCGCCTGACCATGATAAAATCGAAAAAGTTAAGATGGGTAATAAAATTACCGCCGATGGGTTACTTGACTTTATAAATTATATGAGTATTGCCATTGAAGAGGTAATTACAAAGCTTGCGAATTTTGTTTATTGTTTTCAAATTAAGCTAGCTAGCGGTGAGGAATTAAACTTAACAAATAATGATCATGCTATAAAAAGTGAAGAGAGAGTTTTTTTACCAAATTCCGGTTTAGATTTAAAAGAAGCAGAATTTAACGATTCCGCACAAAACCATATAATCATTGAAGGTATTTTTGAAGAAAACGGCATCACGACGGCAATGGATTTAAATAATTCTATTGTTAAAATAATAATATATACTGACAAGCTTTTTGAGCATTTCGTTACATATTATTGCACTTTATATACAAAATATGATTTAAACTTTTAAATATATTTAAAACCCGAAACGGTAAAATATAATCAACAGTAAAGTTCTAAGTAATTTCGGTGATTTGATTATATTAGAGGATATTATACCGGATGCTACCAAAGATGCCGAGGAAGTAAAAATTATTGCCGGATGTGATAAAAATTTTATAAGCTGTTGCAATAAATTTAATAATGCTATAAATTTTAGGGGCGAACCGCTAATACCAAAAAAAGATTTTATAAATTTAGTATAATCAATGAAACAAAGTTTTATAAAACTAGTATATGCAGAGCTAAAGAATATAATAAATATGAAAAGCTCCAAACAACAGAAAAAAAAAGAAACGCAATTAATTGATTATTTTAAAATAGTTGAAAGTAATATATTATATAC----------------------------------------------------------------AAATAAAGGTTATGCTAAGACTTTTAGTGTCAATGAGCCTGATAATAATTTTTACCGTAAAAAATTTGAACATATATTACCGCCAATTGATTTAATCAGTGAGTATGAGAGTATTTATCCCGGTACTTTACAGGAATTAATGCATATGGCACAAAAAGAACAGGCTCATAAGCATGCTATAGACCTAAAAAACTTGAAAATACAGGAAAGAGTCGCTAAATTAACACGAATCTGTTTATTAATATTTGGAATTTGCCTTGTAGTTTCAATTTTTTTTTAAAACTTTCTAAATAAAATTAAAGATAAAATATTTTATTTACTTGTAATTTTAAAT-----------AATGCAATATATATTTATTTATAAACATAATACGGAGAAATTTTATTTCTAAAAATAATTTTCCTAAGGCTAATAGAGAAATCAGAGCTAGAGAAGTTCGTCTAGTAGGCGAAAACGGCGAAATGCACGGTGTCGTAAATATTAGAGAAGCATTAGATATGGCGGAAAGAGCCGGTCTTGACTTAGTCGAGATATCACCGAATGCTGTACCCCCTGTCTGTAAAATTCTAGATTTTGGTAAGTTTAAGTATGAAAGCAAAAAGCGTTTGCATGAAGCACGCAAAAAGCAAAAAATCGTCGTACTTAAAGAAATGAAATTCAAACCTAACATTAGTATAGGTG--------------------------AAAGAATTTTTGAAAGACGGTGATAAGGTAAAAATTTCTTTATGGTTTAAGGGGCGAGAGATTCTTCATAAAGAAGTCGGTCAAGAACTATTTAAACGTATAGAAGTAGGGCTCGAAGGACTCGTTAAAATCGATCAGCATGCTAAAATGGAAGGTAAGCAGATGATAATGATAGTTAGCCCTGATATTAAGGTGTGATAGCTACTCAAATCGTTATGAGCTACGTGGCTGTGTTGTTACATGAATCGGTAAAACCGACTCGATGTCATCCCCGCGTAGGCGGGGATCCAGAAAAATAACTTCAATATTAATATAGAAGTTACATATTTGATAAAACAAACATATAAAAAACTTGTTTTTTATATGTTTTACTGGATTCCCGCCTACTCGGGAATGACATAAAATGAGCCATACAACAAYGCCTCCTCGCAATGACGTTAAGAACAACAATAATAAAAAATCAAATCTAAATAAGTTATGCCGATTAAAATTTTAATGCCTGCTTTATCTCCAACTATGACGGAAGGAAATCTAGCTAGGTGGTTAAAAAAAGAAGGGGATAAAGTTAATCCCGGGGAAGTAATTGCCGAAATTGAAACCGATAAAGCAACGATGGAAGTAGAAGCAGTAGACGAAGGTATACTTGCCAAAATAGTTATCCCACAAAATAGTCAAAATGTACCTGTTAACTCTTTAATTGCCGTATTAAGTGAAGAAGGAGAAGAAAAAGCGGACATTGATGCGTTTATTGCAAAAAATAATAATGTATCACCGTCTGTAAATGTAGAAGAACAGGGGCAGCTAAATTCACAAAGCTTCAGACAAGATGAATTTAAGGACGAGTCTGCACAGCGTACATTAGTACGTGAGCACAGACGAGTTCCACAAAATTCGCTTGTATCAAGCTTTGTGAATTTAGCTGTAAATAGTAAAATATTCGCCTCACCACTAGCAAAAAGACTTGCAAAAATGGGAAATATTAGACTTGAGAGCGTGAAAGGTAGCGGTCCGCACGGTAGAATAGTCAAACAAGATATCTTATCATATACTCCTAACATTGTTCATAATAAAATAGTTAGTAGAAATCCTGAAGAATATCGTTTAGTATCAAATAATAATATCCGCAAGATTATAGCTAAGCGTCTGCTTGAATCTAAACAAACAGTACCACATTTTTATTTATCTATAGAATGTAATGTCGATAAATTGTTAGATATAAGAGAAGACATTAATAAATCTTTTTCTGAAGATAAATCAACAAGGATATCGGTTAATGATTTTATTATTTTAGCAGTAGCCAAAGCTTTACAAGAAGTACCAAATGCCAATGCTAGCTGGGGAGAAGATGCAATTAGGTATTACAATAATGTCGATATTTCAGTAGCGGTAGCGATTGAGAACGGGCTTGTTACGCCGATAGTTAAAAATGCCAATCAAAAAAACATTATAGAGCTATCTCGTGAAATGAAAGAATTAATAAAGAAAGCAAAAGATAGTAAATTAACCCCTGAAGAATTTCAGGGCGGAGGGTTTACCATTTCTAACCTCGGTATGTACGGTATTAAGAATTTCAATGCTATAATTAACCCGCCACAAAGTTGTATAATGGGCGTCGGAGCTAGTGCAAAACGTGCTATAGTCAAGAATGATCAAGTAACTATAGCAACAATTATGGACGTAACTCTTTCTGCCGATCACCGAGTAGTAGACGGAGCAGTCGGTGCTGAGTTTTTGGCAGCATTTAAGAAGTTTATAGAAAGTCCTGCTTTGATGCTGATATAAATGGTCATTGCGAGGAGGCATACCTAAACCGTCATTGCGAGCAGCCGTAGGCTGCGTGGCAATCTCATGAAGCAGTACAAAATTCCTGAGATTGCCACGTCAAGGCTCCGCCTTTCCTCGCAATGACGTTAAAACTAACCTCATCCCCAAATAAATCAAAAATAACATGAGTTTTTCAGATAATTTAGCAAAAATTTTAGATAAATATGAAAATTTAGGCAAAAAACTATCTTCCGGCATTATGGGAGACGAGTTTGTTAAAGCATCTAAAGAATATGCCGAACTTGAAGATGTTGTAGCAAAAATTAAAGAATATAATAAAGCTAAATCTGAGCTTGAAGAAGCAAATAATTTTAAGCTAGAAGTGGAACTTGATAATGCCACTTTAGAAATGATTGAAGACGAAATACACACTCTTGAAAATTCGTTACCAAAACTTGAAAGAGCTGTAAAAATTGCTTTATTACCGAAGGATGATGCGGATAGTAAAAGTGCTATTATTGAAGTTAGAGCAGGAAGCGGCGGAGAAGAAGCTGCACTTTTTGCTGCCGTACTTTTCAATATGTACCAACGATACGCCGAGTTAAAAGGATGGCGTTTCGAGATATTAGCAATTTCCGATACGGGAATAGGCGGTTATAAAGAAGCATCGGCGTCGATAAAAGGCAAAGATGTATTCTCTAAGCTCAAATTTGAGTCAGGCGTTCATAGAGTGCAGAGAGTACCGGAAACGGAATCACAAGGACGTATTCACACTTCGGCAGCAACGGTTGCAGTACTTCCTGAAGCTGAAGAGGTTGATATTAAAATTGAAGATAAAGACTTAAGAATCGATACTTATAGAGCTTCAGGGGCTGGTGGGCAGCATGTTAATACTACCGATTCTGCCGTACGTATAACCCATACCCCTACCGGTATTACCGTAGCCTTGCAAGATGAGAAGTCACAGCATAAAAATAAGGCCAAGGCATTAAAAATTCTACGTGCTAGAATTTATGAGGAAGAACGCCGCAAAAAAGAACAAGAAAGAGCCGACAGTAGACGAGGGCAGGTAGGTTCGGGAGATCGTTCGGAACGGATACGTACTTATAATTTCCCACAGGGAAGAGTATCCGACCATAGAATAAACTTAACACTTTATAAGATAGACGAAGTAGTTAAAAACGGACAATTAGATGAGTTTGTTGAAGCTTTAATTGCAGATGATGAGGCTAAGAAACTTTCGGAGATATAAGTGTATACGTCATTGCGAGCAGCCATAGGCTGCGTGGCAATCTCATCAAATATCCTGAGATTGCTTTGTCAAAATTTTCAATTTTTCCTCGCAATGACGGGATACAGCAAAAAATAAAAAAATGAAACCACAAGCATCTATAAACGGTAAAATTTGGCAGCAGAAACTGATTAACGAAGATATAGTCACCGAGTTATGTCGTAGTTTCAAAATTAGTGATTTACTTGCTAGGATAGTATCATTAAGAGTAAATAATCTAGAGGAAGTAGAAAATTTTTTGATACCGAAAATCAAAAATTTATTACCTGATCCTTTTCATCTACTCGATATGAAAAAGGCTGTAGATAGAACCGTTAAAGCTATTTTAAATAACCAAAAAATATGTATCTTTGCCGATTATGATGTGGACGGTGCTACTTCAGCCGCTTTACTTAAAAATATTTTTAGAGATTTAAATATAATATGTGATATTTATGTTCCCGATCGTATAGCTGAAGGATACGGCCCAACTCCTTTTGCTATGCAAAAAATTAAAGATAACGGCACAGAATTATTAATTACGGTTGACTGCGGTGCTATGGCACACGAAGCCCTAAAATACGCAAAAGACCTTAACCTTGATGTTATAGTAATCGATCATCATATAGCTACAGAAATATTACCAGATGCAGTAGCTATAGTAAATCCAAATCGTATTGATGAAAAAAGCGAATATAAACATTTGGCAGCCGTAGGAGTTGCTTTCTTATTTGCAACTGCAATATTATCGAATTTAAAGAAGCAAAATTATTTTACGCAAACACTGCTTCAACCTAACCTAATGAAGTATCTAGATTTAGTGGCTCTTGGTACTGTTTGCGATATGATGAAATTAACAGGCTTAAATCGTGCATTTGTCGCAAGCGGTTTGAAAGTAATGCAACAAAGACAAAATATCGGTATTAAAACATTATATGATATGGCAGGGCTTAATGAAATACCGAAATGTTATCATTTAGGTTTTATTCTAGGTCCACGTATCAATGCAGGCGGTAGAGTAGGAAAGTCAAGTTTAGGGGCTAATCTCCTATCTACTAGTTGTTCTAATGAAGCAAGTAAATTAGCTGAAGAACTTGAAAAACATAATAATGAGCGTAAAGTAATTGAGTTATTAATGATAGAAGAGGCAACAGAAATTGCTTTAACTCAACAAGATAGTAGTTTATTATTTATCGTAAAAGAAGGATGGCATCCAGGCGTTATAGGAATCGTTGCCGGCAGATTAAAAGAAAAATTTGATAAGCCGGTAGCGGTTGTGGCTTTAAATGACGGGATTGGTAAAGCTTCATGCCGTTCTATTTTAGGTATTGATTTCGGTGCTGAGATTATCAATGCTAAAAGCAAAGATTTGCTAATAGCAGGCGGAGGTCATGCTATGGCGGTAAAACCTGCCGCCATAGCAGAAAAATTACAAGAATTGCAGAATTTTTTTAATAATGCTTTTAGAATTAGTATAAATAAACTAGAAAATTATAAGCATGCAGAATATGATATTGATTTAACGGTTAATGGTGTGAATTTCCCTTTAATGGAGGAATTAAACACTTTAGAGCCTTTCGGTCAAGGAAATCATGAGCCTATATTTAAATTCGATGATTTATTTGTATTAAAAGCGGATATCGTTGGAAGTAAACATATTAAATGTATGCTTGCTCCAAATAAGCGAGGCTTTGGTAATAAAGCCTTGTCTGCTATTGCTTTTAATTCGGTAGGTACTTCATTGGAAGAGGTTCTATTAAGCCCTAAAGCAAAGAATATTGCCGCAATAGGAACGTTAAAAACAAATAATTGGCAAGATAATTATACTATTCAGTTAATTATAAAAGATATACTTCTTAAAGAGTAGATAACGTTGCCCGCATGGATACCTGAACCGTCATTGCGAGGCATTGTTGCGTGGATACTGAAGGTCGTCATTGCGAGGAGCCGTAGGCGACGCGGCAATCTAGAAAAAATAATAAAAAAATTCTGTAAATCAGAATTTTTTACTGGATTGCTTCGTCAATTGCTATGCAATTTCCTCGCAATGACGATTTGGGTTGACAATGTGCTATTACGTTGTTAGTATGCTTTTACATACATAAACAGCTCTTATAAGCTAACAAGATAAATAATTCTTCAAACCGCAAGAATAAATAAAATTTTCTAAAAATCTAATTTGATTCCTAATTTTAAATAAGTATATTACTTACCTTTAAACTTAATTGCTAACTCAACTTTTCAATTATAATCTATTAATAATAAAATAATGAACACAACTAATAAAGAATCTACAGAAGAACTTAACAATACCGAATCCAATAACAATCATAATAATTTTGCAGAAAACG------------ATTTAAAACAATTAAAACGTAAATTACCGGAGGAACTACAAGC--------------------------------------------------------------------------------------------GTTTAATAGTGGGAGAAGGGGTACTTGAAGTACTACCTGACGGATTTGGTTTTTTACGTTCGCCAGAAGTAAACTATTTAGCAGGTCCTGATGATATTTATATTTCTCCTAGTCAAATTCGTCGTTTTGGTCTGCGTACCGGTGATACGGTAGAAGGTCAGATCA------------------------------------------------------------------------------------------------------------CCTTATATCCTGATGAAAAACTAGGATTAGAACTTGAAAATAATAGTAAAGATAGTAAGGATTTTAGTACACGAGTTATTGAACTTGTTGCCCCTATGGGTAAAGGACAACGTGCATTAATAGTAGCACCGCCTCGTACAGGTAAAACCGTATTATTACAAAATATAGCACATGCAATTACAACTAATAATCCGGAAGTATTTTTAATAGTACTGTTAATAGACGAAAGACCTGAAGAAGTAACCGATATGCAACGTTCCGTGCGTGGAGAGGTTGTTAGCTCTACTTTCGATGAACCAGCAAGTAGGCACGTGCAGCTTGCAGAAATGGTTATTGAAAAAGCAAAGCGTTTAGTAGAACATAAAAAAGACGTGGTAATTTTAGTAGATGCGATAACACGTTTAGCTCGTGCTTATAATACCGTAGTGCCGTCATCAGGGAAAGTATTAACGGGCGGTGTTGATGCTAATGCACTACAAAGACCGAAAAGATTTTTCGGAGCAGCAAGAAATATCGAAAATGGCGGCTCGCTTACTATAATCGGTACGGCTTTAATTGAAACCGGTTCTCGTATGGATGAGGTAATTTTTGAGGAGTTTAAAGGTACAGGTAATTCCGAGATAGTTCTAGATCGTAAGATTGCCGATAAGCGTATTTATCCGGCTATTGATATAACTAGATCAGGAACTAGAAAAGAAGATTTATTAGTAGATAAAATAATATTAAATAAAATGTGGGTTCTTCGTCGTATTATCGATCCGATGGGTAGCAGTGAGGCAATAGAATTTTTACTCAAAAAACTTGAAAATACTAAAACCAACAATGAGTTTTTTGAGATGATGAAGAGTCCTGAACGCCCTAAAAACGGTTTATAGTCGTATCGTCATTGCGAGGAGAAATTGAAAATTTTGACGAAGCAATCTCAGGAGTTTGTTATTATTTCATGAGATTGCCACGCAGCCTACGGCTGCTCGCAATGACGTTGATTGTGCTAATTAAAAACATAAAAAATCATGAGTATAACGCCTGATTATTTAATTGAAAGAAGACAAATAAAATCTCGTTTGTTAATTTGGAAACTAGCAGCTATTATTTTAATTGCTATCGTATTCTTACTAGTCGGTAAAGATTTTGCTCCAAAAGAGGTTTTACCTATTAATAGTAATGAAGACTATATAGCTTCCGTATTAATAGATGAAATAATTCTTGAAGACGAAAAGCGTGACAAAAAGCTCAAAAAAATAATCGATGATTCTCATATTAACGCGTTAATAGTTAACGTAAATTCTCCCGGCGGTACGGTAGTCGGCTCTGAAAAAATTTATAATATCTTACGTAAAATATCTGAGAAAAAGCCGGTAGTAATCGTTATGGGAACAATGGCTACAAGCGGCGGTTATTTAATCTCTCTCGGAGGTGATTATATTATTAGCCATAACGGAACTATTACGGGTTCAATCGGTGTAATACTACAAACAGCCGAGGTAACAGAGCTTGCTCAAAAATTGGGAATTAAGTTTAATAATTTCAAATCGGGTGAATTAAAAGCTGTCCCAAATCCTACCGAAAAACTGACGGAAGCAGTGCGGGTAGCCATTATGGAAAATATAGAAGATACTTATAATTTTTTCCTTGAACTTGTTTCAGAGAGGCGTAATCTTCCTATAGAAGAAGTAAAAAAGCTCGCAGACGGACGAGTATATTCAGGTCGTCAGGCTTTAAAGTTAAAGCTTGTGGATGCTATAGGCTCGGAAGATACTGCATTAAAATGGTTACAGGAAGTTAAGAAAATTAATGCTAATCTACTAGTTAAAGATTATC-------------ACCAAAATTAATGGACATAATACTTGAAGATTTTGATAGTATAGCACCTAGTTTTTTTAAAAATAGTTTTAACGGAATCAAAGCGATTTTTTAATAATGGTTACTAAGAATTATTTAATAGATAAAGTACATGATAAGCTGAATTATCTTTCCAAAGAAGATGTTAAAGATTCAGTAGATTTAATCTTAGATTATTTAAGTCGGTCTCTCAAAGAACAAGAGCGTATCGAAATTAGAAATTTTGGTAACTTCTCCATCCGCAAACGCAAATTCCCTGAAAGCAATAAATTCTATAATATTGTTTATTACAGAATGCCTAAAAATTTATTTAAGGAGTAGATAAGTTATGGAATGGTCTAATATATAGTGTTATAGAGAAGTGGAAAATAATAAAAAACATGGTACTACATAATAATATTTTTTCCATGGCTCTTCATATTGAAGATTTAGAACTCTTCAAAAAAATATTATCGATAGACGGAAAGCTGGTTATTCAAGCACTTAATATAGACTCTCTCATGTATCACGATATTATAGGTAATGGAAAATATGATTCTTTTTTTGAAGCATTATATAATTACTTAAATGATAGTAAACCAGCAATCATGCCTTTAGTATCTAATAAGAAAGAATATTATCCTATTTTTGAAGAAGTATGTAATGAATCTTTAAAGGAAAAAATATCATCAATAATGACATATTTAGAAAAAGAATCTGATGATCACCCTAGATGGGAATATGAAGAAACTTTAGAATATTATTTAGAAACTAGAAAAAATTATGATAATCCTAAACCTGAACCCGAAATAGAAAAAAGCGAAGAGGAACCTAATTTAAATTATGCAGAATTAGATTTAAAATATTATGAAGAATCTTTAGATTATTACTTAAATGTTATAGGGTAGGGTAATAAAATTTTCCTCTCACTTGACATTATAATAATAGACAACTATCTTACTTAAGTGTAAAATTAAAACAGGGTATTTATGATAAGATATTTAATAATTTTATTTGCTTCTATAGCTTTAATTGGTTGTACGGGTCAAAAAACAACGAAATCAAAAGAAGTAGTAGAACTTGACGGTGATCCAAGTTATGCAATTATGAAAACAATTGATAATACTAACAGAAATATCGCTAATACCACCTCATCTCTTCCGAGTACTCCGGTTAGATAGGAATGTTTGTTATTATTTCTTCCGCTAAAACTCTTAATTTTGAGAAGCTAGCTCCCATTATATGGTATTTAAAACAGTCAAGTAATGATAGAATATATTAAACATAATGAAGGAACATTTACTTCATTAACAACAGAACAAAAAAAAGCTGTAGGAT---------------------------------------------AATTTTTGGCTTAGTTGGTGACATAATTGGTCGTAAAGCAACTGTAATTATTACTACATTCTTAATGTCGTCTTCATGTCTTGCAATGGCCCTTGTCCCAACTTATGCTGAGAAAGGACTCATTGCTACTGTAATAGTTATAACATGTCGTATTATTCAAGGTCTATCTTCTATGGGTGAAATAGTTGGAGCACAACTATACTTACTAGAAATAACAAAACCTCCTATACAATATCCTATTGTTTTAATGACATCAGTATTTGCTAATTTAGGAGGAATGATAGCCTTAGCTGTTGCATCTTTATTCACCTCATTTGGATTTAATTGGCGTATAGCGTTTTTGCTTGGAACTATAATAGCAATTGTTGGAGCAGTTGCCAGAACTGCTTTACGGGAAACTCCTGAATTTGCTGATGCAAGACGTCGTGTTAAGAAAAATATCACTTTAATACAAAAAACTATAGATAATCCATTAAAAGATAATCTTATTTATAATGAAAGGGTCAATCTAAAAACAGTCTTTTTT-----------------TCATGTGGTTGGCCAATATGTTTTTATTTTACTTATATTTATTGTGGTGAAATTTTAAAAAATTCTTTTAATTTTACAGCAGAACAGATTATTCATCACAATTTCATTGTCGCAATAGTAAATTTTTGTGCTTACTTAATATTAACTTATTTAAGTTATATTATATACCCATTAAAAATTCTTAAGATTAAATTAGTAATATTTTTTATTTTTGCTCTAATTTGCCCTTATTTACTAAATAATATTACTACTTCTGTTCATTTATTCTTAATTCAATCATTTGTAATGTTATTTTTTCTTAGTGCCAAT--------------------------------------------------------------------------------------------------------------------ATATTTAACAAAATATTTTGGCCATTGGGGAATACAAATGATACTATTTCCAATAATAATAGGATTTACACTTGGATTAAAT--------------------AAATAAAACATCATGTTTATTTTAGAAACAAAAATAGAAGAATTTATTTTAGATAATTCAGATCTAAAAGATGTTCATGCTGCGACCATATTTGCTTTTGATGATAAAAAATTAACAACATCATTTTTTGGTAAAACACGATCTGAATCAGGTAAATCAGAAGAAAATAATAGCATTTGGATCAGTTTAGGATTTAAAAGTAATAATCATTATCAATGGACTACTCCAGAAAGAATCGTTTCACCGCAATATTTCCGTGATCATCATATCCCTCTAAAGCAAGATAATGGAATAATCAGTTGTGGAAATCCAGTAATTACTTTCTTTAATAATCAGTTACTCATTTTTAGTAAAATTGGACCTTATCCAAGAACATGGAGTGGAATATTATCTCGTTCTTATGATCAGGGATTAACATGGCA-------------------------------------------------------------------------------------------------------------------------------------------------------------------------------ATTATATATATAACAGCTGTGATTTCTCCACCAGCATATGATCCAACAAAAAAGCCAGTTTTTCATACCTACCACTATGCTCGTTCAGCAACATTGTTATCAATCTCTATTTTACCATTATCTAAAAACCTCATTACAGAGTTGCCTCATTATTTAGAGAACATAAGCAATAGCTCTATTCTTGGCACTTTTTTAAGTAGTATATGATACAATATCTCCTGTTAACTCTGTTGGTTTTATAAAAAAGTTATCTTGTTGAACCGTAAAAACAAATTCATTATTAACAAAACAGTTATTTTATTGTTGTTTATCTTGTATACCAACATCATAATTATTGAGTCTTGTTAAACCATCTATTGGTATAACAGCATCAAAGGATTTTATTATTATTAGATCTCTTGCGAAACTGGAGTTTAAAGAATAAAAGTTAGTTGTAACTTCATATACTTTGATCTTACATTATAANNNNCTATGTCTATAAATCACACATTTTTTCCATTTAACTGATACGTAAATCACCGCACAAATTGATTATACTGTCTGTCTGATCATCTGGTAACATTGTTTCTAAATTAATGTCTGCACCGCCTAATATGAAAGATTTTAAAATATTACAATTGTTAAACTCCATAATACTGTTTCACCACTATTATTTTTAGTATTGACATCAGCACCACGAACCATTAGCAAAGATACTAAATCTAAGCTACCCAAGTCAACAGCAAAGTGTAATATTGTTTCACCACTATTAGTTTTAGCATTAACATCAATACCATTGTGAATTAGCAAAGATACTAAATYTAAGTTACCAAACTCAACAGCATAGTGTAATGCTGTTAGACCATYATCAGTTTTAGCATTAACATCAGCACCATGGGCAATTAGCAAGTATACTAAATCTAAGCTACCAAAATCAACAGCATAGTGTAATATTGTTTCACCACTATTAGTTTTAGCATGAATATTAGCTTGATTTTCAATCAACCACTTTACTAAGTATAAGTTACCAGACTTAACAGCATAGTGCAATGGTGTTTCGATACGATCAGTTTTAGCATTAACATCAGCACCATTTTTAGCTAATAATTTCGCTAAATCTAAGTTACCATTCTTAGCAGCACAGTGTAATGATATTACACCATGACAATTTGTAGCATTARGATTAGCACCATGTGTGATTAATAATGGCACTGATTCTACACAGCCAAGTTGAAGTCCAAGATGTAGTAACTGGTCCTTATTACTATCTGATATATCATTTATTCTCTTATTCAGCTCTGATGGATCTACTAATAAGGTTATTATAGGAAGCATTTGAGTAATGTTTGTGTTTATAGTAGTTGATAAAAATTCCTTTTGACCATATTGTTCCAAAACAACTTTATCGTTTATGGTAGCCAATAATGTAT----------------------------TGGTGAGGGTGGCTTAAATATTGATCTGATATTGGAATCTTCATGTCTCTTTGTATAAGTTATAGTTGCCGGAAAAGCACATTCAGCTAATATTGGTTTGTAAGTGATGTTAATAAAAACACTATTATGTTCGAATAATAGATTACTTACCGGAATCTGTACTACTGCTAAAGGTACTAATTTATATTCTAAAATATTATGCAAATTGAGATTTATATTTAGAGAAAAGTTGTAAGGTATAGTATTAGTGTCTTTTATCAAAAGTGATAAATTATTATTATAATACGTTATATATTCTGGGGTGGTGGTCCGAGACAATGTACATGTTGTAGTGTTATTGACAACAAAATGAGTACTATGTTGAGTGTGGGTAAATGAAGCAAAAGTATTATAAGTACTCACGTTATTGATTATTTTACTGGTAATAGTTACGATGCTTATATCAATATTGAGTATCCTATTACTATAACTTAATGTAATATTACACTGACATTATTATTAGTACGAGATACATAATACTTATTTGCTTTATAAGTGTGATGTGCACTACCGCATTGTGTTTGCCTATGCATAGTGGTAGAGCGTATTTGAAGTTCAATATTACCTTTATTACTACCACCTGATATGACTAAATGTATTGATTGATATCCATTATTCTTAGGATATCTAATATAATCAACAAACTGTGATGTTATGGTATTATAATGTAGATGAATTAATTTAGAAAAATTGTAACATGCTTTTTTATTTGGTACAATTGCTCTAAAAGCCAAAATATCATTAAGTGCTGTAATATGGATATCTTTAACAAGTGTTTTTATCCATATAGAATATGGGGACTTAATTCTGTAGCTTAGGCTTGCTTTTATATTTAGTTTTCTAAATATATTTCTGAATTGCTGTTCTATATTGTGAATTATATTATCTATGTCAGGATATAGCCAATGCATATAATGAAGAATTCTATTACGTTCTTCAGGATATTGAATCTTAAAACATAAATCTTGTAAAAGATAAGCAAGGTCATTGTGTGCTGTATATGATAAAAGATAAGGGATATAACAATTAGTGATGATCTTTGATATATGCTGAGCATCGATATTATTATACTCAAGGTTAAAGATACTAACCTTATGTAATAATGGAACAAGCGAAGTTAATATTGCCGTTTCCTGTAGTTTGGGATTAATAGTTAGTAACAGCTCATGAAAATGAATATATTGCTCAGCATATGGTTTATAGTTAATAGTAGATAATTTATTAATAACATCAACTAGATATATAATAATATTATTAAAATGATTATAATCTTCTAGATTAAGATGTTGTATATTTTCATGTAATAGTACTGCTATGAATGAGGAAGAATCTAGTTGTAATGCTTTTGTAATGGTATGTATTTGGTCAGGATAGGTTGTTTTATCAGAGCAGTATTGATAGTATAACTCTAAAGCTTGATTAATGCATGAATTATTGGTGATATTTTGATWYRWMATACTTTCATTCTGAAATAAAAGTTTTATCTTGCAACATTCTCAGTACATTTAATTTTTTGTAATTTGCAGCTATATTAAAGCAATATGTATATAATTGCCTTGCAACTCTCGGTACCTTGAGATAAGTAGCAATAGTTAAGAAAAATTGTAAAGTCTCTAAAATTATTTTCCATCCTTTCTCAGGAATTTTAGCTCCGATTGTTTGTAATATTATGTAATCGATCAAATAATTTAATTAATAGCAACTCTTTTTTCTTCTGCTGATATAATATTTTAACTATTTCTGCTGAACTAATTTTTTTATCATTTTTAACTCGTGTTAAATCTTCAACTTGATTAGCAATCTTATGGCCAAATTCTTGTATAATCATTTCTTTAGTAAGTAACGTATCTTCAATACAATCATGTAATATGCTAGTTACTATAACATCTGTCCTAAATAAATAATCAGAAACCATGTATGCTACTTCTAAAGGATGTGAGTAATAGAATTCTCCTGTTTCTCTCTTTTGCCTGCCATGATACTTTTTAGCAAAATAAATTGCTTTTTAATTTTATTAAGATCAACCATGTTCTTAGAGATCTTATTAATAAGCATGATCTTCGTTAATAGCCTTTTACTATATCGGCAATTTGATAGAGCTGTAATTTTTACTTTTTCTAATTCAAGATATATACCCTTAGGTTTTAACTTTCCTATAATAGGATCTATAGTTTTTTGATGATTTTCTTGACTTCTTGCCATATATCTATCCCTACTATAATTTTATTTAAGTGTAGCAAGTGAAGCACAATAATCAAGAAAATCATCATTATTAATTAATACATAATCATCAAAACCTTATCAATATCAACATTATGTATCATAAATCAGATCATCAAGAAGAGGTAACTTAATTGGTATATTACAGACAATAATAGTACTTTTACCTTTTTCACTTGTTACTTCAATCTCTCCATTTAACTCACCAATTAGACGCTTTACAAAACTTAATCCTGATCCAAGTCCATGATATTGCATAGCAACATCAAATTTATCAATCTTTTCATGAAGATGTTGCCTGATTTCTTTAGACAGACCAATACCACTATCATGCACCATAAATTGGAATACCATTTCTCTGTGTTGTTGTTCTGATTCTGAAACGGCTGGACTAATAGCAAACATGTTCACTGTTACCACAACTTTACCTTCTTTAGTAAATTTAATAGCGTTATCTATTAACTGCTCTAATATTGCCCCTATTCGATAAGTATCACTAATTATAGCATTTGTTAAATCATACTGAAAATTACAAAATAAATTTAATCCCTTACGTTGAGCTATTGGCATCGCTTTATCAATAATCTTATTTACCAACTGTTTTGGATCAAACTTATTTAAAACTATAGGAGGTAATCCAGAATTGTTCTGTAGATAACTAAGTATATTGTTATAATAATCCAGTAATTCTTCAGCACAACTTACCACACTAGCTAAATAATCCTTTTTTTCAGGATTATCTTCTATTTCATAAAGAGCTGTTACTAATGAAAAAATCCCATTACATGGAATCTTTAATCCATGTACCATATTGCACCACATCTCTTTTAAATAACTCAGATTCTTTCAATTTATTATTTGCTTCTTGTAATTCTAATTTATATTTAATTATATCAGTATAATTTGTGATCGTCGAGTTAATGATATTCTCTTCTTGCTGATATGGTATTAATGTGACAGATATGGGAGATAATTGAAGATTCCAATTTGTTTTAGTAAGATTATGATTATCTTTTTGTTGATTTTGGTTATTAATTGTCATAGCAT---------------------------------AGGTTAAAGAGATAAAATTTTGTAGTTTTAACTTAACCTCTGAACTAGAGTTGCACCACGGCCGCTCTTAACAAGGACAGATATCACCACAATTCTTTGAAGTACAGAGGATTTAAGAGCTTTTTTGACAAATTTTGCATAATCTAACAAAGAGCTGTAAAAAAGAGACAGAGCTAAATTGTATTGTTTGTTAGCTCAACTCTTTATCTATTACATACAAATCAAAACTAGCATTAATGATGCTAGAGAAAAATCAAAAATTCCTTGAAAATCTCTTGTAATACAGTATTTTGCTGGCATTTAAGCCTATTTTATACTATAATTATAGTATAAATATTTTAATCATAATTTCATGTCAGTAAATAACTCAAATAAGGCACAACCATTTCTGCAATGGGTTGGTGGTAAAAGAAAAATAGTTGATCAATTAGTTAAATTTATTCCTGCAAAATTAAATAACTACTATGAACCATTCCTTGGAGGCGGTGCTTTATTTTTTCAAGTTAGAGATAAATTTAAACATTGCTATTTATCTGATATTAATCTGGAGCTAGTAACTAGCTATAACGCGGTTAAGAAGAATCCAGATAAAGTTAGTAAATTACTAGACTCCTATAAAGAAAAACACTCTAAAGAACATTATTATCAAGTTAAAAGTAATAATGACAGTAATGACCCAGCAAAGATTACTGCAAGATTTATCTATCTTAATAGATATTCATTTAAAGGCATTTACCGGATTAATATTGATGGCAAACCAACTCAAACTTTCTCTGGTAGGAATTATAGTAAATCTGATACTGCTTCTCGATTAAAACAATGTAGCAGCTTGCTTGCTGGCACATCTATTTGTGCTATGGATTTTTCTTTCATTGAACCACAAAAAGATGATTTTGTTTATTTTGATCCGCCTTATCATAAATCAGGTGAGAAATTTTATACCAGATCACCCTTTGATGAAAATGAGCAAATGAGACTTAAAGATTTTGCAACAGAGCTCAATGATAAAAATGTTAAAATAATGATTTCTAACAGTGACACTTCCTTTATTAGAAACTTATACAAAAATTTTAATATTAGTACTATTAAGGTTAAATATTCTATCCTTAAGCACAATAAAATATCTGATGAGGTAGTTATTACCAATTATTAAAAGAGCACTAAAAACTAAATTTCTATAATTAATCTGTACTAAAAATACCTGTTCTTTATCCTCTATTTGAATCAAAACCTTGATTATTTTGAAATCTCATTAATTCAAAAGTAAAGTTCTGAGCTTTAAAAGCTTCTTCTAGATCTTGCATATGACGATTCCTCACATAATAATCATTAAAAGCTGATATTGATTTGAGGATTACCCTTTTGTTGACTATATCTTCCTCGACCACTACTAATTTACTTAATACCCCAAAATCAATATGTTGGTTATAACATTCAATAAGAAATTTCCTCACTTTATACCATATTGAATTAGGATTTAATTGCTTGCTAAGCTGCAATAGATAATTTTGTTGTTCATCTTCAGTATTATTCTGCTTCGCTTCAAGCTCAGCAAATTGTATGATTTTCAACTTCTCAATACTACTGCCATAAATCATTTGTACTTGCTGCAATATTTTATCTTGTGC-TTTTCTGAAAGCGTAATATTTTTAAGCAATTTTATTTGATAGCTATTACCTACTACCCCAATAAAGGAGCAAGAGTTTAGTAATTCATAAGCTGTATCAGGATCAAAAATACCGGCGATTTTACGTTTTAACTGAGCTTGTTTGCTAGTACAGTACTACGTTCTATTTTATCTAAATATTGTTCCTGAATTTTATGCACATTGCTAGATTTAAACTGAAACTGCTGACAATTAGCTTGAGTAGTTTCTCTTAGCTCATTAGCTAAAGCTTTAGCCATATAATTTAAAAACACTTTTTTATGACCAAAATAATGGTATGGACCTACCCTATATACAGAATATAAGAGCTTGTTAATGAAATTAAGATTAAATTCTCGATTTGATTTTACCTGTAATAAATCAGCCTCTTCTTGGGTTAAGGGATGGAAATCTGTTAATTTTTTTCTTTTGAACCAGCTTTTATGATTAACGGCATTAATTGCTGCATTATTGCTATTTGATGGTGTAGAGTCATATTTTTTAGAGATTTTATTAATAACTGCTTGTAGTACAGTATTAATCCGTGTAGCACCTGTTGTGATATTAGCACTAGAGAAATTAGTATTATCATCTTGTTGTTGATCATTGATTGAGCTTGTTGCCTTGAATTGTGAATCTGCTGCAAGTTTTTGTTGTTGTAACTGTTGTTGGTTATTGTGGATAGATGCATTTTTTTCATTTTGAAAAATTGTAGATTCGCTAGATCTAGATTTATTAGATATATTTTTATTATTATCTATATATATGTACTGGTCCAAACTTTTTTGGGGTTGAGGCAAAATTTCTTTGGGTTTGACCCCAAAGTTTTTTGGAGTTGGTAGAAAATTTTTTTCATGTTCATGGGTAATTTTCTGAGAAAATGGTTGGAAATTTCTAGCCAACTTAATACAAGGAGTATTGCGGCATTTAATGCCATATTTCACGACTGTTGCGTTGTAAACTTGAATAAAGCCACTTTTTTGTAACTCAAGTAGGCACTGTCTTACACGTTCTTGACAAACTCCCAAGTGTTGTTCAAAGAAATGATAGGTTTCTTGAAGTTCGTCAATGCTGTTGTTATAGTAGATTTGCATGCGAAAGACTATTAGAGATAGCAGTTGTCTTGAGGTTTTACTTAATATCCTACCATTATGAGAGGAAAGAGTACTCCATTCAGGAGGGATAAAATTACCAACAAAATTGTAGAAGATAGTGGAATTATTATCTTCATTATTAATATCTATTTTACTAGAGGTGGAAAAAGAGGAGAATATATTATGCATAATATTCCTCCTGAATCTCAGTTATAGAAGAGATTTGAAAGCAGTTATAGCTCTGATAACTTAATCTCAAAGGAGAATATAAGGAGCATATAAATTTTTTGTTAAAAATACTAAACTGTGAAAAGCTAGGAGTTAGTGTGGTGGGTGATAGTGGACTCGAACCACCGACCTTTACGATGTCAACGTAATGCTCTAACCAACTGAGCTAATCACCCTTAGAGCCTAT--------------------------------------------------------------------------------------------------------------------------------------------------------------------------------------------------------------------------------------------------------------------------------------------------------------------------------------------------------------------------------------------------------------------------------------------------------------------------------------------------------------------------------------------------------------------------------------------------------------------------------------------------------------------------------------------------------------------------------------------------------------------------------------------------------------------------------------------------------------------------------------------------------------------------------------------------------------------------------------------------------------------------------------------------------------------------------------------------------------------------------------------------------------------------------------------------------------------------------------------------------------------------------------------------------------------------------------------------------------------------------------------------------------------------------------------------------------------------------------------------------------------------------------------------------------------------------------------------------------------------------------------------------------------------------------------------------------------------------------------------------------------------------------------------------------------------------------------------------------------------------------------------------------------------------------------------------------------------------------------------------------------------------------------------------------------------------------------------------------------------------------------------------------------------------------------------------------------------------------------------------------------------------------------------------------------------------------------------------------------------------------------------------------------------------------------------------------------------------------------------------------------------------------------------------------------------------------------------------------------------------------------------------------------------------------------------------------------------------------------------------------------------------------------------------------------------------------------------------------------------------------------------------------------------------------------------------------------------------------------------------------------------------------------------------------------------------------------------------------------------------------------------------------------------------------------------------------------------------------------------------------------------------------------------------------------------------------------------------------------------------------------------------------------------------------------------------------------------------------------------------------------------------------------------------------------------------------------------------------------------------------------------------------------------------------------------------------------------------------------------------------------------------------------------------------------------------------------------------------------------------------------------------------------------------------------------------------------------------------------------------------------------------------------------------------------------------------------------------------------------------------------------------------------------------------------------------------------------------------------------------------------------------------------------------------------------------------------------------------------------------------------------------------------------------------------------------------------------------------------------------------------------------------------------------------------------------------------------------------------------------------------------------------------------------------------------------------------------------------------------------------------------------------------------------------------------------------------------------------------------------------------------------------------------------------------------------------------------------------------------------------------------------------------------------------------------------------------------------------------------------------------------------------------------------------------------------------------------------------------------------------------------------------------------------------------------------------------------------------------------------------------------------------------------------------------------------------------------------------------------------------------------------------------------------------------------------------------------------------------------------------------------------------------------------------------------------------------------------------------------------------------------------------------------------------------------------------------------------------------------------------------------------------------------------------------------------------------------------------------------------------------------------------------------------------------------------------------------------------------------------------------------------------------------------------------------------------------------------------------------------------------------------------------------------------------------------------------------------------------------------------------------------------------------------------------------------------------------------------------------------------------------------------------------------------------------------------------------------------------------------------------------------------------------------------------------------------------------------------------------------------------------------------------------------------------------------------------------------------------------------------------------------------------------------------------------------------------------------------------------------------------------------------------------------------------------------------------------------------------------------------------------------------------------------------------------------------------------------------------------------------------------------------------------------------------------------------------------------------------------------------------------------------------------------------------------------------------------------------------------------------------------------------------------------------------------------------------------------------------------------------------------------------------------------------------------------------------------------------------------------------------------------------------------------------------------------------------------------------------------------------------------------------------------------------------------------------------------------------------------------------------------------------------------------------------------------------------------------------------------------------------------------------------------------------------------------------------------------------------------------------------------------------------------------------------------------------------------------------------------------------------------------------------------------------------------------------------------------------------------------------------------------------------------------------------------------------------------------------------------------------------------------------------------------------------------------------------------------------------------------------------------------------------------------------------------------------------------------------------------------------------------------------------------------------------------------------------------------------------------------------------------------------------------------------------------------------------------------------------------------------------------------------------------------------------------------------------------------------------------------------------------------------------------------------------------------------------------------------------------------------------------------------------------------------------------------------------------------------------------------------------------------------------------------------------------------------------------------------------------------------------------------------------------------------------------------------------------------------------------------------------------------------------------------------------------------------------------------------------------------------------------------------------------------------------------------------------------------------------------------------------------------------------------------------------------------------------------------------------------------------------------------------------------------------------------------------------------------------------------------------------------------------------------------------------------------------------------------------------------------------------------------------------------------------------------------------------------------------------------------------------------------------------------------------------------------------------------------------------------------------------------------------------------------------------------------------------------------------------------------------------------------------------------------------------------------------------------------------------------------------------------------------------------------------------------------------------------------------------------------------------------------------------------------------------------------------------------------------------------------------------------------------------------------------------------------------------------------------------------------------------------------------------------------------------------------------------------------------------------------------------------------------------------------------------------------------------------------------------------------------------------------------------------------------------------------------------------------------------------------------------------------------------------------------------------------------------------------------------------------------------------------------------------------------------------------------------------------------------------------------------------------------------------------------------------------------------------------------------------------------------------------------------------------------------------------------------------------------------------------------------------------------------------------------------------------------------------------------------------------------------------------------------------------------------------------------------------------------------------------------------------------------------------------------------------------------------------------------------------------------------------------------------------------------------------------------------------------------------------------------------------------------------------------------------------------------------------------------------------------------------------------------------------------------------------------------------------------------------------------------------------------------------------------------------------------------------------------------------------------------------------------------------------------------------------------------------------------------------------------------------------------------------------------------------------------------------------------------------------------------------------------------------------------------------------------------------------------------------------------------------------------------------------------------------------------------------------------------------------------------------------------------------------------------------------------------------------------------------------------------------------------------------------------------------------------------------------------------------------------------------------------------------------------------------------------------------------------------------------------GTATTTAAAACAGTCAAGTAATGATAGAATATATTAAACATAATGAAGGAACATTTACTTCATTAACAACAGAACAAAAAAAAGCTGTAGGATTATTATCAATTGGAACATTTTTAGAATATTTTGATCTGATGCTATATGTTCATATGACAGTTTTATTGAATGAATTATTTTTTCCTAAGGCAGACCCTCATACTCAAGCTATTTACTCTGCTTTTGCATTTTGTTCCACTTATGTGAT---------------------------------------------------------------------------------------------------------------------CACTTATGCTGAGAAAGGACTCATTGCTACTGTAATAGTTATAACATGTCGTATTATTCAAGGTCTATCTTCTATGGGTGAAATAGTTGGAGCACAACTATACTTACTAGAAATAACAAAACCTCCTATACAATATCCTATTGTTTTAATGACATCAGTATTTGCTAATTTAGGAGGTATGAT---------------------------------------------------------------------------------------------------------------------------------------------------------------------------------------------------------------------------------------------------------------------------------------------------------------------------------------------------------------------------------------------------------------------------------------------------------------------------------------------------------------------------------------------------------------------------------------------------------------------------------------------------------------------------------------------------------ATATTTAACAAAATATTTTGGCCATTGGGGAATACAAATGATACTATTTCCAATAATAATAGGATTTACACTTGGATTAAAT--------------------AAATAAAACATCATGTTTATTTTAGAAACAAAAATAGAAGAATTTATTTTAGATAATTCAGATCTAAAAGATGTTCATGCTGCGACCATATTTGCTTTTGATGATAAAAAATTAACAACATCATTTTTTGGTAAAACACGATCTGAATCAGGTAAATCAGAAGAAAATAATAGCATTTGGATCAGTTTAGGATTTAAAAGTAATAATCATTATCAATGGACTACTCCAGAAAGAATCGTTTCACCGCAATATTTCCGTGATCATCATATCCCTCTAAAGCAAGATAATGGAATAATCAGTTGTGGAAATCCAGTAATTACTTTCTTTAATAATCAGTTACTCATTTTTAGTAAAATTGGACCTTATCCAAGAACATGGAGTGGAATATTATCTCGTTCTTATGATCAGGGATTAACATGGCA--------------------------------------------------------------------------------------------------------------------------------------------------------------CTATATTACCATCCAACCCTCAAATTTTTCAAAAAGGTTACAGAGGTTTTATACAGCCAACTTTAGTTAGTAGTAATTTACCAAATAAAATCATAATGTTAGTAAGACCTAGAAAAACTGATTCCTTAATGTCTACTTACATACACAGATCAATATCCATAAATAATGGAATATATTGGAGTAATTTAGAACCAGTAAACTTATTAAACCCTGATAGTGCCATTGATGCCATTAATTTAGGTGATGATACATTACTACTTACATATAATCGAGTAATCAATAATCATAAATCACGAAATATATTAAGTGTAGCTACATCCTATGATGAGGGGTTAAATTGGCACCCTATCACTATTAGAAATTCTATCTATCCTGAAGGGGATATAGAATATAATAACATTCTGTCTGAAGAATATTCATATCCTGCTATTATTATGAGGCCTGATAACAATGAAATTCATGTAATATATACATTTAATAGAATTAACCTAAAGCATAAAGTATTTCAATTACTACCAAAATAATCTATTCTATAAATAATCAAGTAGTATGCTAAATTATATTTATAGCTTCAGTGTTGTGTTTAAAATAACTCCAAAAGTTATACTTAAGATTATTAGTTAATAATGTATTTTCTACTAATCTATTTTTATGTGTAATATTAAAACATAAACGATAAAAGTGTTTTTCTAATGATGAAATTCCAAGGTAAGGCATCAAAACAATAAAACTTAGCAAAGTTTCATTTATAATTTTTTTAGCTTTTTCAGGAGATTTAGCACCTATTGTCTGTATATTATGCAGTCTATCAAATAACTTTATCAGAAGTACATCATGTTTCTTCTCTTTGTATAACATCTCTACCATTTCAGCAGAACTAATCTTTATACCATTCTCCTTAATCCTTGTCAAATCCATTACTTGATTGGCTATATCCTCTCCAAATTCTTGTAATATTTTCTCCTTGGTAAGTTCTGTATCCTCTATAGTATCATGCAATATACTAGTTACTAGTATATCTGTTCTAAATAAGTAATCTGATATAATATATGCTACTTCTATCGGATGTGAATAAAATGGTTCTCCTGATTGACGCATCTGACTACCATGATATTTCTTAGCGTAATAAATTGCTTTTTTTATTTCCAATACATCCACTGGCGGTACTTTTACTACACTATTTAAATGTATTACTTTATCTAGTAACTTCTTAGCATAAATACACATCTCAAAATCTGTTTGACCACCTTCTATCTTTTTCATTAATTCTTATTAATTATTTTTAATACTTTTTATTTCCAAGTAATTCTATACATCC-----------------------------------------------------------------------------------------------------------------------------------------------------------------------------------------------------------------------------------------------------------------------------------------------------------------------------------------------------------------------------------ACTGTGAAAAGCTAGGAGTTAGTGTGGTGGGTGATAGTGGACTCGAACCACCGACCTTTACGATGTCAACGTAATGCTCTAACCAACTGAGCTAATCACCCTTAGAGCCTATCAGTAAATAAATTTTAATTAGTAATTAAAGAGCTTTTTTAGCGAAAATTTATAAGATTTTTGTAGGAATAGTTATTCATATTTCAAAAAAATCTTATAATTTGCAGCAAAAAAGAATTAAATTATCGGTTAAAATTTATTTACTGATAGGCTCTAATAATTTTAAATTCTATATTTATTGCATAATGTACTAGATTTCAAGCTTTATTTCCATTATTTA---------------------ATAATTTTATGGTGGATTTAAAAACTAAAGCATTTGATATTTCTAAAAATTTTACTATTTCTCTTGACGGTCCTGCTGCTTCAGGTAAAGGGACTATCGGTTTAATATTGGCAAAAAATTTTTCTCTTAAATATTTTCAGTCAAGTATTGTTTATAGGCAGCTTGCTTTTGACTGTATTAATCAAAAAATAGATGTCACTGATATAGATGAGGTGATTGCTTTATCTAAAGAATTAAAGCTCGATAATAATTTTGACTTAGAAAATGAGGATATAGGGAATATAGCCTCGCAAATTGCCGTAATAAGCGAAGTTAGAAATAATCTAAATAAATATCTGATTAATCTAGTAAAAACAACGCCAAGAATCATTATGGAGGGTAGGGATATAGGTACCGTTGTTGCACCTGACGCCGATTTAAAGATTTTTATCACTGCAAATCCTCAAATTAGGGCTGAAAGACGATATAAGCAGTTGCAAGCAAAAGGAAAAACATGTATACTCGATGAGATTTTACGGCAAATAATTTTGCGAGATAAAAGAGATAAAGAGCGAAAAGCCGCACCGTTATTACCGGCTTCAGATGCTTTAATTATCGATACTTCAGAGCTTTCGGCTATAGAAGTCGTAGAAGAAGTAACAAATTACATAAAGAATAAAATAACTTGAAAAAGTGCTAAGTTATTTTATTCGATTTTATGGCGTTGTTGCGTGGCTAGTATGTTATTGCCGCTTTTAGCGGCGTTGTTGCATAGCTCGTTTATGTCATTCCCGCGAAAGCGGGAATCCAGTAAAACATATAAAAAACTTATTTTTTTATTAAATATGTAACTTCTATATCAATATTGAAGTTATTTTTCGGATTCCCGCCTACGCGGGAATGACATCGAGCGGTTTTTTTGAGTCAGACAACAACGCCCTTTTAGCTAGGAATGACATAAAACGCTTTTTTTAGCCATGCGGCAGCATCCAATTTTATTAACCCTTTAAAAAATCTTATTAGCCTAAGCACTTTAGCTAATATTACGAGAAAAATATGTCAATAAAACTAAAACAACGATTTGTTCCACAACTTGCAGCAATTAATCACGAATTTGAAGAAGATTTTTCTAAAATGCTTGAAACCGTTGATACAAGTCATATAARWGAAAAAACGGTAGTTAAAGGTCAAGTAATCGAAATAAAAAACGATATGGTTATTGTTGACGTTGGATTAAAAAATGAAGGTAGAATACCTAAGTCTGAATTTTTAGCTTTACCTGAAGTTGGGGACGTAGTTGAAGTTTTCATCGAGAAAATTGAGGGACGTAACGGCAGAACGATATTGAGCCGTGAAAAAGCAGTTAAAGAAGAATTATGGGGACAACTAGAAATCATGTGCTCCAAGGGTGAATTTGTCGACGGTACGATTTTCGGTCGTGTGAAAGGAGGCTTTACCGTGGATTTATCCGGTGTAGTAGCATTCTTACCGGGAAGCCAAGTTGACATTAGACCTATTAAAGATCCTACTTCTATAATGAATATTAAGCAACCGTTTAAAATTTTAAGCATGGATAAAAAGCTTGGTAATATAGTAGTTTCAAGAAGAGCTATTTTAGAAGAATCACGTTCCGAAGCTAGAGATGAGATGCTATCTAAAATTAAAGAGGGCATGGTGTTAAAAGGAACCGTAAAAAACATTACTGATTACGGTGCATTTATCGATCTTGGAAGTGTTGACGGTTTATTACATTTAACCGATATTTCTTGGGGAAGAGTTAACCATCCTTCAGAAGTATTAGAATTTAACCAAAAGGTTAAAGTAATGGTTATTAAATTTGATGAAAAAACCAAAAGAATATCACTTGGTATAAAACAACTTGATTCTAACCCATGGGAAGCAATTAAAGAAGAATTCCCCGTCGGTAAAAAAATGACCGGTAAAGTTACAAATTTTGCTGATTACGGCGTATTTATAGAATTAAGAGACGGACTTGAGGGACTTGTTCATTCAAGCGAAATTAGTTGGTTAAAATCTAATCAAAACCCTAGAAAAACGCTAACTATAGGGCAAGAAGTAGAATTCGTAGTTTTAGAGGTCGATACTGAAAAGCATCGTGTTTCCTTAAGTATTAAACAATGCCAAGAAAATCCTTTAATAAAGTTCGCTGAAAATAATCCTGTCGGTACTATAATTAAAGCACCGATTAGAAATATTACGGATTTCGGTATTTTTGTTGCACTCGGTAATAATATCGACGGCATGATTCATGAAGGTGATATTAGCTGGGAAGATAAGGGAACAGATCTATTAAAATCATACAAGAAAGGTGACGAAATAGAATGCAAAGTTCTAGCCATTAATATTGAAAAAGAACAAGTTAGCTTAGGTATAAAACAATTGTCGCCTAATCCATATCAAGAAATCAGTGACGAATATAAAAAAGGCACAATAGTTAAAGCCCTTATAACTGAAATTAAAGATGATGGACTCGAAGTACTATTAAACAATAAAGTAGCAGGTTTTATTAAAAAAGCTGAATTATCTGATGAAAAAGACGAGCAGAAACCTGAAATGTTTAAAATAGACGAAGAAATAGAAGCAAAAGTTACTTCTATTGAGAAATCCGGTAGAATTTTATTATCGGTAAAAGCTCATAAAATAGCGGAACGTCAAAAAGCTTTCAAAGAATATGGTTCTAGTGATAATACCACCAATATGGGAGATATACTTGCTAATGCTTTAGAAGATAAGAAGTAAGCAATCATCACTGCGAGCAGGCTTTGCCCGCGTGGATATCTCATCGTCATTGCGAGCGACCGTAGGGAGCGTGGCAATCCAGTAAAAATAATTAAAAAAATTCTGTAAATCAGAATTTTTTACTGGATTGCTTCGTCAAAACTTACAGTTTTTCCTCGTAATGACGAAACATCATATAATCAATTTCAGGAGAAAATATTAATGTCGTATGTACCGATAGTAATTGAACAAACATCATGCGGTGAACGTGCTTATGATATATATTCAAGATTGCTAAAAGAACGTATAATCTTTGTATGTAGTACTGTTGAAGATCATATGGCAAACTTAATCGTTGCACAATTATTGTTTCTTGAAGCAGAAAATCCTAAAAAAGATATATATATGTATATAAATTCTCCTGGAGGAGTTGTAACTGCAGGGCTTGCTATTTATGATACAATGCAATATATAAAACCTAAAGTAGCTACATTATGTATAGGTCAAGCTTGTTCTATGGGTTCACTTTTACTTTGCGGAGGCGAGAAGGGAATGCGTTATAGTTTACCTCATAGCCGTATTATGATCCATCAACCGTCAGGAGGTTATAAAGGACAAGCTACCGATATAGAAATTCACGCTCAAGAAACCCTAAAAATCAAAAGGTTACTTAACGAATTGTATAGTAAACATACTGGACAAGAGTTAAAACATATCGAAAAAAGTATGGAACGTGATAATTTCATGTCACCGGAAGAAGCAAAGAAATTTGGAATAATCGATAATATAATTTCTTCTAGAGATGCTATGACAATGTCAGCAAAATAAAGAATTGGTATTGCTAACTAAATATAGATTCGTCATTGCGAAGCCACGAAGTGGCTGTGGTAATCCAGAAAAATAATAAAAAGTGCTAATTCTAATATTTTCTTACTGGATTGCTTAGTCAAAAATTTTAATTTTTTCGTAGCTCAGACGTTAATTGCTAATTAATCTATACTTAGTTAGCAATGCTTAAAGAATTTTATAGATTTAGTTTTATTATTATAGTATAAGAGAATTAATTTGTTATTGGGGTCATAGCTCAGTTGGTAGAGTGCTTGAATGGCATTCAAGAGGTCGAGGGTTCGATTCCCTCTGGCTCCACCATGTCTTATTTCTATTTCAATTTATAAACACTTCAAACAGTAAACATATTATACACTAAGGACTTTATTCCTTTTTAGATTAGCTTTAACTTACTTAGTGAATTAATTAAGAGGCTATAAAATGAATAAAGTAATTACACAATTATCAGAAATTAAATTAGTCGGTATTACAGCCCGCACCTCAAACGCCGCAGAAATGAACGCTGATACTGCAAAAATAGGGACAACAATGCAGCAATTTTTTGCAGGCAAATTACAAGATAAAATCCTAAATAGAAAAACTCCGGAAAAAATTTTTGCAGTTTATACAAATTATGAGAGCGATGTTACCGGGGAATATACTTACTTTCTTGGAGAAGAAGTTACTTTTTTTGAGAGTATAGATA---------------TTACTATTCCAATGCAAACTTATGCAAAATTTACATCAGGTCCCGATCAAATGCCTAAAGTCGTTATTGATATGTGGCAAAAAATATGGAATATGAATACGGCAATGTTAGAAGGTGAAAGAGCTTACATAGCTGACTTTGAAATATATGATGAAAGAAGTAGTGATTTAAATAATGCTATAG------------------TTAAAAATACTTAACAGTTAAACTAGGCTATATGCTTTATCGGCAAGTTTCAAAAATAACTCATTTTCTATTCCATCCTCAAGATTCCAACAGATAGCTAACATAAGCTGGACAAAATACCAGCTTCTAACCTCTTGTAATTTAAAGACAAAATAATTTGCTACAAATTCGGTATCTTTCTCTATATCCATAATAAATGCACATACTTCATTTATAGGATATCCAATTACTCCTTTAGGGTCAATTACTACCCAATGCTTACCATTTTGTAATATATTCTCATGATGTAAATCACCGTGAAGTAAAATTTGAGGCTCAGTATTTTGAAGAAGCTCATCTCTCAATTTTCTTGCCTTTTGTAAGTAAGTTTTAGGCAAATCCCATTCTTTATCCAAAGCTTTCAGCTGATCCTTGATATTAGGGAAGTGATGAATTTCTGGTATAGATGCTCTGTGCAGCTTGCTCATAACAGAACAAGCTATAGCAATTTTGTTATCTGATGAATATTCTTTTGAAATACCAGGAACGGCTCGCTCAAGCAGTAAAACTTTATCTTTTTGGGCTAGAATAGTTGCAGCACCAAACCCTGAAAAAACTTTTAAAGCCTCCGCTTCGTTTGTTAGGTCTTTAGCAGTAAAGCTTAGCTTCAGTATAATAGGCTTATTATTTTGATAACCAGATAAAACATAATTGAAAGATAAATTATCTATAGGCTTAAGGTTAGACAAGTTCTATTCTTGAGCTAATTTTGATACAATTTTCGGTAGTTTTTCAAGCCAGATTTCCCCTTGCTCTTTATATATACTAATTATATTATTTCTAAATCTATCCATGTTATAGATTATATATGAAGAAACTATTTTTAACTGGTTAGAAGAACCGCATATAAAAGAGTTTTGGGATAATAGTAAAGAGCATAAAGAGGATATACTGAATTTTATTACCAGCAGAAAACAGCATTATTTTTATGGAACAAATAATTACTGGATTGGTTTCATAAATAATGAACCGTTTTGTTTCATTTTGTCGGACATTCTTCAAAAGGATCAAGATTTATCGGATATTCAACGGAAATATTTGTCTAAATCAGGTCATACAATAACTCTTGATTTCGGCATAGGTAATAAAAACTTTTTAGGCAAAGGGCTAGCTAGCTCTACTTTAGAATTGTTTGTAAAATTTTACCATAAATCCGTTGATTCGCTAAGCAGAACTTTTTTTATTGATCCTGATGAAAATAATCCGCGAGCTATACATGTTTATAGTAAAGCCGGTTTTAAACAAGTCGGAGAGTATAAAGCACAAAGCGGAGCATTTAAAGACAATACAAGTTATTTAATGGTAAAAAATATATGAGTACAAATTATATTTTAATTCGTGATGCTAATAATGACGATATTTCTGCTATGGTTTCTTTATCTTACACTAAACGCCGTAGCTATGAGAAAGCACAACCGCAATTTTGGCGATATAAAGAGGGGGCTGAAGAATCGCAAAGTAAATGGTTTAAGGAATTATTATTACAAGATGATTATATAATACTGGTTGTAGAAGATGAAAATAAAATGCTTGGTTTTATTATAGGAAGATTAATAGAAGCCCCGGAAGTTTATGACCCGAAAGGACTAACTCTAATGATTGATGATTTTTGTGTTGAAACCGAAAATGATTGGTCTTTTGTAGGAGGACACTTAATTGAAAAAATTAAGCCCAAAGCTAAGAGCAAAGGGGCTAGTCAAATATTAGTAGTTTGCGGAGTACATGATGAACCTAAACGCCAATTTCTAAAAGCACTTGGACTAAATGTCGCTTCAGAATGGTATAATGCTACTATATGATATTATTGTAATTTATTGAAGAGTTTCTTAAAATTATGCTCTTCTAAGATAAAATTAGGATATTAGCAGGATAAATTATTTATTATATACTATTTTAAGGATAATTTAGTAATATTCATCCAAAGTTTTTTAAATAATAATATAGAAAATGAACATGCAGTAAAGATATATCTATATGACTATACAATTATATTTAAACAATACATATCTATTTGAGTCTAAGACCTCTATTTTAAATTATGGTGAAGATGAAAAGGGGAAATTTATAATATTGGATCAAACTATATTTTATCCGCAGGGCGGTGGGCAACCTTCAGATCAAGGAGTGATTCAAAATGATTACTTTGAGGCAAGTGTTACTTTAGTACGTCAAGTTGATACAGAGATTCGTCATTATATAGGTGCAGCATCAAACGAAATTCTGATAAATTCTATAATTAATTGTTTGGTGGATAAAAATAGACGAATGTTAAATAGTAGGTATCATACTGCTGCACATTTCCTTGGAAATATTGTTGAAATACTTTATCCTATGCTTAAAGCCGTTAAAGGTCATTCTTTTCCGGGAGAGGCTTATGTTGAATTTCAAGGTGATGTGCCGGTGGATGTAACGCAAATTCAAAATACAGTTGATCAAACTATAGCTAAAAATAATAAAACAGAAATTTTTGAAACTGATCCTGCTTCTTTTGAGCGACAATTTTATAAGCTTCCTTATATCATTCCGGAAAATAAAAAGTTCCGGGTTATACGAATAGGTGATATGGCACCGGTGCCTTGCGGTGGTACGCATTTATCTTCTATTACTGAAATTGGTAAGATACTTATTGGTAAAGTTAAACTTAAAAATAATATTGTTCGTATTTCATATGAGGTGACATGAAGTTC-------------ATACTAAAAATCAAAACGTCATAACGATTGATGAGGATAGTCTTATCTTACGCATTTGAAATAAATGAGCAAGTAAAAGAAACAAGACTTAAGCCTTATATGGCCTCGGTACTATATGAAATGTTTAGCAAACACCCTATACCGTTACCTTATGAACAAATTACTGAAATTCTAAGGCAGCACCATCTCATTGTTTCTGACTTAATGCGTATGCATCGTAGATTATCAGAAATCAGATTGTTTATTGCACAATTTCATCCAAATTTAGATGATATAATATTGAACACAAGAGGGGTAGGGTATAGTCTACCGTTACGTTTTAAAAACTTACATCAAATAGAACCTAAAGAAAATATTAAGTTTAAAAATCAGGAAATCAATAAAGCTATAGAAGCTTTGCATGGTTTAATCCTTGATGCAATTGACATGACTTCCAAAAGCAAAATCATATACTCTCCGCTAGGCTATATTATGAATCGTGAGCCTGTAAAACAGATTATCGTAGAAAAAATCTCTATATTTAATGAATGTGAGCAAATCATACTAAAAGAAATACGCACGCATGAAGCAGAGTTTATTAGTTTAAGAATTGCTTATCTTCTTGTAAAATTAAAAACTTTTATAGGTCTTGCTCGCATTTCCGAATATCCCATCTCAGAAGCACAATGGTTAGATTGGTTTAAACAAGAAGTATGGTTGTTTTTTGATCAACTAAAAAATTTAATAAGATCAGTAGAGAATTTATAACTAACTATATAGTAAAGCAGCAAAACTTCATAGAACCTAGATTCTTGTGTATGTTTTCTAATTGATTTACTATTTTGAAGTATTTTTTAGCAAAAATTAATAAGATTTTTGCTGGAATAGTTATTCATATTTCAAAAAAAT----------CTAGCTGCAAATAACCAAAATTAAATCTTTTTAGAAAACATACGCAAGAACCTAATATGCATATAAATTTTACCCCGCTTTCTACTTCTCATTTTTCGCTTCTTTTAAAATGGCTAGAAATGCCGCATGTAAAGCTATGGTGGGATGAGGATATAAAGTGGAGTGTAGAACTAATCGAACAAAAATATTCAAGCTATGTCAGAGGGTATAAGCTAGAAAATAATAGATATCTTTCCAAACCAGCTTATAGAGAGGAATTTAAAGGATACACGGAACACCGCACCGCAGCGTATATAGACAATCGTGCAGATGCGAGTACCGGATTGACGTCTAAATTACCTCTAGAAGCGAAGTTTGAAAAGATATCTAATGAGCCTAAAAATATACAAGCTTATATTATAAAGCAGACCGTATTCCTATAGGATACATCCAAATTTATAATGCCTATGATTTTGAGCGTTCAAGCCCCTTAATAAACTTACCTTCAAAACTTGCAGCAATCGATTTCTTTTTAGGCGAAGTTGAATACTTAAACAAAGGAATTGGGCTACTTGCTTTAAAAAATTTTTTAGAAAATTTTATAGATAAGCAATATACTCATTCCTTTGTTTAAGTAGATAGAAAAAATATCGCTGCTATTAAAACTTATGAGAAAGCAGGATTTAAAATAATTCAAAATAATAAAAATGAAACCTTAATGCTTAAAGAATTATTTATCTAATTCCTATCATCTTTAACTAAAAATCTCTTCTTTTTTGCTTACAAAAGGACGGGCATCATAAAATAATTCTATACGAGAAATAAGCCCATCATTAAATGATAATAATGAAGCACCTCGAAAAATACCGATAGGCTCCGGGCAGTCAAATTCAAGCGCTAGCATCACTTTATCATTAGAAGAAAATTTTTCGCTGATTTGTGAGATTTTTAAAAAACATAGCAAAATTTTTAGCAGCTCCTACAACTGATTCTTTACCATCCATAACTGATAATGGTCCTATAAAATGAATATTAGGATGCAAGCATGTGGCCATCTCTTCAAACTTCTTAGCACGCATAGAAGTATAGTAAGATACTGCTGTGTTTAGATTTTTATCAGTCATATTATTCTCTACTAGTTTTTATACTTATGATATATTATTTTAAATACAATGTTAAGAGTAAAAAATGATTACTAATATTAAATATGAAATAGTCAAAGAAATATATTTTGCAAAGCTAGGTCCTGTGAAGGAAAATTAAATTAATCTATTTTTGCTATTTTTTGCTGCAAATTATAAGATTTTTTTGAAATAGGAACAACTATTACTACAAAAATCTTATTAATTTTCGCTTAAAAATATCTAAAAATATAAATAATTTAATTTTCCTTCACAGGACCTAGAAATATTGTTATAGATTATCTATAAAAAGAATTAGTGAGTAAAATGTCAAAAGATCAAAATTTAGATATAGAAAGAAAACAAGATCATATTGAAATTAACCTTACGAAAAACGTTGAATCTACGCTTACAAGCGGTTTTGAATCTATTCAATTTATTCACAACGCATTACCGGAAATTAACTACGATAGCATAGATACTACTACTACTTTCCTTGGAAAATCTTTGCAAGCACCTATTCTCATTTCTAGTATGACCGGAGGCACGACTAGAGCCGGAGATATTAACTATCGACTTGCACAGGCCGCTCAAAAAGCCGGAATTGCTATGGGAATTGGCTCTATGCGGGTTTTGTTAACGAAGCCGGATGCGATCAAGACATTTGCGGTAAGGGATGTTGCTCCCGATATCCCATTACTCGCCAATATCGGTGCAGTGCAGCTTAATTACGGAGTGACACCGAAAGAATGTCAGTATTTAGTTGATGCTATTAAAGCCGATGCTTTAATTTTACATTTGAATGTATTGCAGGAGCTGACTCAGCCGGAAGGTAATAGAAACTGGGAAAATCTGCTACCTAAGATAAGAGAAGTGGTTAATTACCTCTCTGTCCCTGTAATTGTTAAAGAAGTAGGATACGGTTTGTCTGAAAAAGTTGCTGAAAACCTCATAAGGGTAGGGGTTAAGGTTCTTGATATTGCAGGGAGCGGTGGAACATCTTGGAGTCAAGTAGAGGCTTATCGTGCTACAAATTCGTTGCAAAATCGTATAGCTAGTAGCTTTATTAACTGGGGAATCCCGACTTTAGATTCTCTAAAAATGGTGAGAGAAGTTTCGGGGGACATTCCGATTATTGCTAGCGGCGGGTTAAAGTCCGGTATTGACGGAGCAAAAGCAATCCGTATGGGAGCTAGTATTTTTGGACTTGCCGGTCAATTATTAAAAGCGGCAGATACTTCAGAAAACTTAGTTTCCGAAGAGATACAATTGATAATCGAGCAGCTTAAAATTACCATGATATGTACTGGATCACGTACTTTAAAAGATTTAGCAAAAGCAGAGATTAGGTTGTAGTAATTACTACACATTAAAAAACCTCTACATATTTTAAATTAGTGATTAATAAGTAAGCGTGGCAGGAATTTAATTATCTTTTTATAAAACCGTTACTTGTCACATACATCATTCCATCAACTGTATGATCACCTAAATAATATTCAATAGGTGGATATCCAATACTCCAATCACTAGCATCAAGGGTAATAGGCACAAGAATTTTTTTGAAAGAGATTTTAGAAAAATCTTCGACTTCTACAGGTGAAAAAGGAGAATTGAACTCCTGAATACTATAATTATCTCCTTGAACTACTCCGCAATTTTGACATGCGGACATAAAATATCGTGCATTTACTTGTAGCAGAGTAATTTATAGCATAATTATTAGTATATTTTAATATTTCTGAATAAGCAGGCGAAGAAATATCTTGTATATAGGAAATAATTGAAACATAATCCATACAATCAAATACCAGTTTACTTACCTTATTACTATCTTCTGCTATTTCACTTTCTTCATATTTAATACTTCAAAATCTTCAGGCAATACAATAGCATTAATTTTAGTATTTTTACCGCACTTAAAACATTGACGTTGTGTTTGTGCTAAGTAAAAATATGGAGCTTTTAAGTTAAATAATGATGTGAGAGGTAACCATCTTGCAAAAAAATCTATATTTACACCGTTAGGTACAAACCAGCTCTTCTTTGCCGAATCCCATTTAGCTCCCAAGCGTTTTGCTTGGTCTTTTTCATGATAAGGAACATTTAAATATGTTTTTTGATTAGAAGTTAGAATTTTACTTTTTTTAAATAATCTTTCACAACATTTTATAAATATTTTACCTAAAAAAGTTAAAAACTTTATAAGCAAAAAGCAGAACTTAGCCAAGAGTTCTACTATAGTCATCATAATATATATTTTAATAATTTCAGTATTTACGTTTTATAC-----------ATATTCAATTATTAATTACTGTTTTTAGGATTTATAATTAAGGGAAAAAATATTCTTGAAATATTTTTTACATTCATAACTCTTTTCTTAAATATAATTTAGCCATTTCTCCGGAATTATGATAACCTAGCATTTCATAAAATATATGTGTTCCATCCTTAGCACGCCGATAACCAGAAGTAAGATCAACGATTACGGGGCTATATTTTTTTGCTATTTCTTCTAAATATTCCATAAGCTTTTTACCTATTTGCTTCCCACGATAATTTTCATCAACAATTAATGCTTCAATATGAATTCTAGTTTTGTCTAAAACAAAAAGCAGTGATTTAGACCAAGCAATAAGCCCAACTATTTTATTATCTAAACTAGCTATGGCAATACCATACCCATCACTATTTATAAAATTCTTAAAACGTGCTGTTAATTCTTCTGAACTAGAAGAATAGCCAAGCTGAGCCATCAAAGGTAAAATATTTGTAATATTATCAAGAGTTGCCTTATGAATATTTATATTGTTCATAGTTTACTTTTTTATTAATATTACATGCTCTAAAATTCTCTCAGCTACAACATTTGCTGTTAGATCACTAACATCTATTTCTAACAAATGAGGATGTGAGATATTAATTAACTCTGCATTACTTTCAATTCGTAGGGATTTATAACGCAAAGCTCTATCGAGGCTTTGTACTCGTTTATTATTTTCTTCTTTTGAAATCACTAGCTTTACCGGCACAAAAATAGAACCACGCTGCAAAGCCATATTCTCTACTTGTTTAAACAACTTACGATCTCCTTCGTTTTCTTCTAAGACATTAGTTAATACGTAATTATTCAAAGGTTCTTTCGTGATAAAATCAAAAACATTATCACGAATGCAACCTATTGCATCCCAAGCAAATTTTGGAATATCCTTAAAGCCGTCATATTCAAGTAAAACAAAAATAGGATTATTAATTAACTGATTATCACATATAATATAACCGCTTTTGCTAAGCTCTTTCGCTATAGTATATTTACCCGTTCCGGGCTTTCCTATTAAATAGATAATGGTGGTCATGTTATTATTTCAATTTTGGCACTGGAAAATTGCGTATTCTAGGATGCATGTGAGTATGTAGTGCTCTTATAACCATTATACCTTTTTCTTGTTTTATATAATAAATAATATGTTTTCTTATAGGAAAGCTAAGTAAATTTGGGTATATATCAGAACGTAACACGCCTATATTAGGA----TATTTAGATCAAGCGTTTTTCTATATATTTCATCTAAATATTTTAGAGTTTGTTGTCTTCCCCAATTCTTTAAACTATAATCCGCAATGTCTTCGATGTCACGTTTGGCACTATCGGTAAAATCACATTTAACCATTAATCTTTCTATTTATACTATCAAAAACACTTTTATATGAATGAGTTTTCCCCTTTCTTAAATCGTCCATTCCTTCTGCAATAGCCATTTTTAATATTTGATCTTTAAAGGCTTCAAGTTCACTAAATTCTTTATTAGAAATAATTACTGCTATAGGCTTACCGTTTTTAATAATACTTATCGGCTCTGACTGAGCTTTAATAAGTAGTTCACCAAATTCACGTTTTGCTTCAGTTGCGTTTAATTGTTCCATAAAATGATTATTTTAATTATTTTAATCAATTAAATCATAAATTTTTAATATAATCAACTTAAATTAATGTAGTTTACTTACTTCTAAATCTTTCTTCTAGCTCTTTATCTAAAAGCCAAATATGTTCTTTTTCGAGTATCTCATAACGTAATTGTTCTTTTTCTTTATCAAGAATAGGTAAGGGGGCTATTTTAGCAGCTCCGTAATGAATGCCTTGAAAATCAATATTTAGCTCGAGGCAAATTTTTTCAACCGATTTAAGATATTCTAAATCATCATCAATAAAAATAATCTTTTTAAAATGTAAAAAGTACCAAACCTTTATCTGCAAGGGCCGTTAAAATAACCCCTGATTTTAACATAAGGATACCGATTTTATTTTTAAGTTCTGGAAAAATCATATCTTCTTTAAAGGGTGAGGTAGCAATAAAGGAAATATCCACTTGTTTTAAACCGATAAACCTAAGATTTTCCATTTCGGCTATTTTACAGTACTTTCCTGTCCACCACCCACTTAAAGCAATTGCCGGAATATTTCGTTGTTCTAAGTTTTTGATTAATCCTTTCATATTTGAATTAATCGGCTGAACTGTCCGCCTTTCAAAAACGCAGCTATATAAATATGTAAGTTCATCTTTTGAATATCGCTCTTTTAGTTTTTGTGCTAGTTCTTTTCTAATCGGAGCATTAAAAGCAAATTCATCCGTTGGCATCATTAACACGTCATCTACATCAAAAATAACTAATGTATCTTTGTCAGCTTTGTTCACATACTCCTCTATTACTTTAAAGTCATTAGTAGGAATGATTTCAGCAAAACAGTTATAAGATAAACATATTAAGCTTAAGAGTAGAATTTTTAAAAGTTTCATTGTTTTTAATTTGAGGAGTGAAAAAAATCTTAAAATCTACATATATTATAAATTATTGCTTAAATAGCATAAAATTATCTTATAATCAATTGCAAATAGTTTTTTATTACTATATTTTTATATCAAAATAGAGAAATAATTATGAAAAAATATTATTTATTTTTTAGCCTATTATTAATTATTTGCCAAGCTAGTACAGTTTCGGCATTAAATAACAAAGCTGACAATTATTATAATGAAGGGGTACGTCTTTATAAGATAGGTAAATATGAGCAAGCTCTTGAGGCATACAATAAAGCTATTGAATTAAATCCCAATGATTCAGAAACGTATGTTAATAAAGGAGGTGTATTATAAAGCTAGGTGAATATAAACAAGCTCCTGAAGCTTCTAACAAAGCAATTGAATTAAATCCTAATAGTATAGGTGCATATTACAACAAAGGAATTGCATTAAAGGAATTAGGTAAATATGAGCAGGCACTTGAAGCTGTTGATAAAACTCTTGAACTGAAACCTGATATTCCAAATATGTTTTATCTTAAAGGAGTTATATTAGAAAGATTGGGTAAAAACGAATTAGCTCTTAAAGCTTTTAATAAAGTAATTGAACTAAACCCTAATTATTCAATTGTATATAATGACAAGGGACTTTTATTGGAAAGATTAGGTGAAAATGAATTAGCCCTAGAAGCATATAATAAAGCTACCGCATTAGACCCTAATAATTCAGAAATATATAATAATAAAGGAGTTGTGTTGCAAAAATTAGGTAAAAGTGTATTAGCTTTGGAATCTTTTAATAAAGCGATTGACTCAGATTCTCAAAACTCAAAAGTATATTACAATAAAGGACTTTTATTAGCTAATACAGGTCTGTATAAACTAGCTCTTGAAGCATATAATAAAGCTATTGAATTAAAACCTGATGATCCTGTTTTTCAACATAATAAACAATCTTTATTAGATCGTATGAATTAAAATTTGTTATAAATCCGTCTTAAATTTCTTCCATAAAGCCTCTACATTTGAGTCACGTAACAATGATAAATTTTGCTTTATCTTATCGTCGTTCCAATCCCACCATTTAATCTGTAATAATTTTGCTATATCATCATCGGAAAAACGTTTTTTAATTAATTTGGCAGGATTACCGCCCCAAATTTCATAAGCTCCGATATTTTTTGTTACTAAACTTCTTGCTCCTACTATCGCACCATCGGCAATTTTAACCCCCGGCATAATCATACTTTCAGCACCTATCCAAACATCATTACCAAGAACAGTATCACCTTTAAGTCTATAAGCTTTAGGCGGGATAGTTTCATAATTGTCAAAATCTTCGTCAAAAGAATCAAGGGGGTAAGATGCTATCCAATTATAATTATGTCCTTGCGTTCCACCCATCATAAATTTAACGCCGGTAGCAATTGAGCAAAATTTACCGATAATAAGCTTATCAATTTCATCGAGCTTATAACGATTATCCTCTGCATCTAAGTACATAACGCAATCATCAAATGTAGTGCCGTGAAATAACCTGAATAATAAGAATAATCGCCTGCTATAATATGCTTTGATTTAACATGATCTTTGATAAAAATTGAATCACGATAACTATTAAATATTTTCATAAAATTATTTTAAATTTTAACTTCAATATATATTATAGTTAACGGTTGAACAAATATATTTTATGAACTTAATCGCTAACTCCATTAGACTTATGCATTGCACGCATTATAACGAGTGGGAAGAATATCATCGTATACGAACTGAGCAAATCTTTGATACAATAAACGTAAAATATGATTCTAACCATCCAACTATAACGGCAAAAAATCATTATCATTTTGTGCTATATAAAAGGAGTTAAAATCGTTGCAACTGCTCATATAGAATTTTTAAATGAAAATGAATCGGCACTAAGGTCACTTGCAGTAGATAAGCCTTATCAAAACCAAGGATTCGGTAAATATACAATGAAACTTCTAGAGAAATGGTTAAAACAAAGAAATATCAAAATACTAAAAATGCATGCAAGATTAAATGCTGAATCTTTTTATCGTAAATTAGGATATATTAATATGAAATTTAGCGATGTTTCGGTACAGAAAAATTATATAGATTTAGGGAAAATATTGTAGAGTATGAAAATAGAAAAAATACCGCCGGAACTTGCTGAAGATTTATGCCGCAAGCTTACAGCTGATTTACCTGAGTATTTCGGTTTACCTGAATGTAATGAGCAATATACTTTAGGGATTCGTTCTCGTACCAATTTTGCAATAAAAATAGAAGAAAAATATGTAGGCTTACTAAGTTTAGAATTTCCATATCTTAGTAATGGAAATATTTATTGGATGGCTATTTTACGAGATTATCAAAATTTGGGACTTGGCAAAAAGCTTATTGAGGTAGCAAGCATCTATGCACAAGAAAAGAAAGCAGAAACTTTAACTATTGAGACGCTTGCTTTAAAAGAAGCAGATGAGAATTATTTTAAAACTTATAAATTTTATGAAGCTTGCGGTTTTAAACCTTTATTTAATCTAAAGCCACAAAACTATAAGTGGAATATGGTTTATATGGTTAAAGATTTAAATAATAAAAATCCTCTGCAAACTTTAATTCTGCGAAAGACGCACAGGGCTATGGCTTTGATTGGCCGAATCATGAGATGATTTTAGAGCAGGCTATAGATGAATGTAGAGAGATAAAAGAAGCTATTGATGATGACGAACCACCGGAAAGAGTGCAGGAAGAAATAGGGGATTTGCTCCATACGGCAATTTCGTTGTGTATTTTTTCAGGGTTTGATGTTGAGGAAACACTTAGCAAAACAAATGAGAAATTTGAGAAACGTATGAAAGCAATAAAAATGCTTACTGAAAAGCATAATTTGCCGAATCTGCAAGGACAATCCGTAGAATTTATGCTGAAACTTTGGAAAGAAGCAAAAGAG-------------------------------AATTTGAACAAGTGGAGTTACGTTCCGGTACAATCACCAAAGTAGAAGAGTTTCCAAGAGCTAAAAAACCGGCTTTTAAAGTYTGGGCTGATTTTGGGAAAGAAATCGGAATACTACAAACTTCAGCACAAATAACAAAACATTACACACC-----------------------------------------------AACAGCTAAGTGCTTGTTCTTTTTGTTTAGTATTCATAATTATAAAATTCTTATTAATTCCTATAAATAACTCATTAAACTTCTTGTAAAATTAAACTTATAGGGAGAAATTTGAAGGATACACGGAACACAGCACCGCAGCGTATATAGACATACGTGAGGATGCGAGTACCGGATTGACGTACAAATTACCCCTAGAAGTTAATTTTGCAAGAAGTCTATTATTATATTTAAGTAACTTTATAACATAAATATATACTAATTACAAATAGCATATAACTGATATCTATCTTTGGTTAGAAATACTACCTACTATATTCACCAAAAAAATCGAATGCAGTCATGTATCCGGCTTATAGTTAATAAATCACTTTAAATTTACCCTATAGCCCTGATGGAATTCGCTGGCTTACAAACTATATTACTTATCATTTTGTCGACTTCTAAAGAGTCATTGTCCAGTTCAGTTTTTTTGTAAGCTAAGGTTCGTCTTATTTACCATCAATATTATCATTCTTTCGCATATTCCGGATTAGAATCTATTAAATTTCTACTTACCTATAATATTATCTCGTCAACTATTTGTACCAATTCTTTAGCTACAAACTTTACTCTCAGTATAATCATTACCTGAACTGTGTACTGCAAACACCACTCTTGCTAGTTTATTAGCTACTGCAACAGTTGTTTTATTATGCCCATTTCGTTCAGATAAATTAAACATCCACTTGGTAAACTTGCTATAATCTTTTTTAGATTTTTGCTCTTCCGTGGTAAATCTTATCTTACTATTCAGTACTGCTCTTGCTCCTTGAATCAACAAAGTGCGTAAATAGATATCACCTCTTTTACTAATACCAAGCAACTTATCTTTGCCACCACTAGAATGTTGCCTTGGCACTAATCCTAGCCATGCTGATAATTGCCTGCCATTTTTAAAACAACTAGCATTACCTATTGATGCTATTAAGGCTGTAGCAGTTATTAAACCTATACCTGGTATCGTCATTAGTTGTTGGTGATTACTATACTGGCTAGCTATAATTTTTAATCTTTGTTTTAATTCTTTTATTTTTTTATCATTCTCTAGAAATTCTTCTTTTAACTCACTAAACGTTCGATAGCTTAGCTGACTTAAATCCCCTTCATCTAAAATTTCGGTTAATTTTGTCATAATCTTATTGATTCCTTGCGGAATAACAAAACCAAATTCATGTAATAATCCCCTGATCTCATTAGCAAGAGCTGTACGATTTTTTACCAATCTCTGTCTTACCCTATGAATAAATAAAATATCTTGTTGCTCTACAGTTTTGATAGGCACAAACCTCATATTAGGTCTTGCTACTGCCTCACATATTGCTTCTGCATCAGCTTGATCATTTTTATTAGTTTTAACATAAGGCTTAACAAATTGTGGAGCCATTAGTTTTACATTATGACCTAATTTTGTTAATTCTCTTGCCCAATAGCTAGAACCACCGCAAGCTTCCATGCCTACTAGACATCTTCTTGGTAAATTAGCCATAAAAGTTATAACCTGCTCTCTCATTAATTTTTTCTTTAATATTGTCTTACCATTTTTATCTACACCGTGAATTTGAAAAATTCTTTTTGCAATATCTATACCAATTGTGGTAACTTCCATATGGACCTCCTTATTGTTGTTTAGGATTCATTTCCTATCCTAGAAGATTAGCTTCTGCTTCTCATTCTGTATATAGGGTAGGTCCATACCATTATAATACGCTCAAAATATTCATCCCTTATTCCTAAAAACAAATCAAAAAAAGTAGAGCTAAATGCACTTTGTGGACGGCGATACTCTATTTTAGAATTTTTTATTGTCCACTTCTCCTCAAGTGCTTTACTTACTTTTTGATGTATATTATTTAGAATTATACTAACGATGTTATCGGCATCATATTCATCGTCTTTCAATGAGATATAATATTGTACATCACGTACTGCTTGCCATGATAAGTTAAATACTTGTCCTACTGAAAAAAATAGTAATAAAATGTTGAAAGCTTTTAAAGCTTCTTTCTCTCCATATTGATCTATGGAAAATTTATGTTTTTTCAATAAATATTTAAAATTTTCTATACATTCATATTCAGCAATTTGATGCCATATATCACTGACTTCTTTTTTCCATGCTGAAGACCATTCGCCTTTAACTATATTTCGAACAGAATTTAAATATYYTTTTTTTTCTTCAATATCCATATTAGGCAAAAGATCCCATAAAACTTTGTTTGGATAATAGCTTATTAATTCTTTTTTTTGATTGAATTTGAAGGCATCAAGACTGCTTGTTAAAGGATTAATTAATACAAAACCTCTACGACCTAAATATCCTACAATATGATCATTTAAATCTTCGTCCGGTGCTAAACTCGGTACAGAATATCCCTTTAAATATGGCTTTACAAATTCAAGATCTTCAGAAGCAGAATGTTCTACTACACTTAATAAATATAAAGCATCTTTTAGAGTTAATTCTTCAATTGGCGGAGCTTTAATATTTTTATACAAAAATGTATCTATTAAAATACGTCTTTTTGCTTCTTCTTCAGTTTGTTTTTGCTGTTTTATAGCTTTCTTACAATTATCACATGAACAACTAGAGTTATTTTTATGATTACACATAGGACAAAATAGAGCAAAACTCGTTTCTCCATAAACACAGCTATAATAATTTCTACTCTTTAGCTTAATAACTAAATTTGTATCTTGGCAGTATTTACAGAATAATTTATGATGCGTAACAAACGGAAATAAACTAACTAAACTATTGGGAGATACATTAATCTCAAATTCTTCTAATAAATCTGGTATTTTTTCGTAATTATAATAACGTTTTATTTAATCTTTGATTTGTTCTTCTGTTAAATGTGATAAATCTTTATGAGCCATAACTTAATATAAATTAATTGATTATTAGGTATATAATTGTAACTTATAAAATCACGGCTATAATAGAGAAAGTAATATAAATATACAACTATTTTTATTATAAAAGTAAAAATAGAAATTAAAAGACTATCAATATGTAGTAATTAGTAGACGATAAGCTTTTTAAAAAGCTTTTAGACTTTATAAATTGATGGTAATATTAACAGTCCGCCCGTTTTACGTTCTGAGATAATCATATAAGAATTTTTGGAGCAGGATAATGGCGTAAAGGTAAGAGGATTTATGAGCAAGAGAATAAAATACACTGATGGGGAAATAGGTGCAGTAAAAATAGTAAAAGATTTTTTACCGCATCCGAAAGAGTTATTATTAAAAGATGAGTCAGTAAAAGTAACTATTGCATTAAGTAAAGAAAGCGTAGAATTTTTTAAATCAGAAGCAGCAACTGCACATGTTCCTTTAGTTAAATTAGGAAACTTCTTTGCTAACCTTATTTGTAGCGACCTTCTTTTTTAGATTAAACTGAAATTCGCGTCGTTGTTTTGCGATCTCATATAGCACAATGCCAGATGATGTACCCAAATTAAGACTTTCAATAATTCCGTACATTGGAATGTTAATACAAAAGCTACTTCTTTCGACAGCAGTTTTGCTAATTCCTACTCTTTCGTTTCCAAACCAAACTGCAAGCTTTTTGTATTTAGTGTAATCGTGTTCATGAAGCACTACATTTTTGTATCCTTTCATATGGGGAGAAGTAATGACCGAAACAAAACTTTCCTTATCCAAATGATCCATACAGCTATTTGTGTCTTTGAAAATCTTTACGAAATTTGATGGYAGAGACAGATATAGCGTTGAGTTTTGGCTCTGTACGCATTTCTTCCCATGTATCAGGCAATAGTTTTTGATTGGTAACAATATAAGCTTTTTCAATCCCAAGTGCGTTAACATTTCGAATGATGGTGCCAATATTTTTTATATTATCAGAGTTCTCAATTACGGCGATCAAGTTCTTGCACCTAAACTCTTTAATTTTATTAGCTCTTGTGCGAAGAGTCGGTTTAGACTTTTGTTTTTCTTCCATAATATATTAAATAGATTTATAAATATAAAAATTATAAAAGATGCTAATGCATAATAACAAAAGAAATATTATTATGGCGGAGAGAGGGGGATTCGAACCCCCGACACGTTGCCGTGAACACGCTTTCCAGGCGTGCGCCTTAAACCGCTCGGGCCATCTCTCCAAAATTTTTAGCATTGCCTGTATGGTTTCCTATATCATTCTCGCAAGGTATTTGCGTGGATACTTAATCGTCATTGTGAGTAGGCGTTGTCCGTGTGGATCAATTTTACCTCTGTCATCTTGTGGCTTGACCTATAGTACC------------------CCTCGATGTCATCCCTGCGAAAGCGGGGTTCCAGGCTAAAAAATCTTAATTTTAAAGATTTTTTATTATATCGTTTTTTTTAAGATAAAGTTTTCAAAAAAGCTTTAAAGTACTGGATTCTGCTTCCGCAGGAATGACATCGGTATACACGCGGGCAATGCCTTGCGAGCTACTCCAGACGTTGCCCGCATAACTCAAGAATTGTCATTGCGAGCAGCCATAATAGGCTGCGTGGCAATCTCATGCAATAATAACAAACTCCTGAGATTGCTTCGTCGAATTACTTTGTAATTCTTCTCGCAATGACGATAAAAACGATTCATATACCGCAACGCTAAGACTTATTCTTAGAAAAAATATTATTAGCTTCTTCTAGCTCATTTTTAGTATTAACACCAACAATTAAATCATGATCAGTAGATAATAAATATGAAACTTTTTCACCGTGATTTTTACATATTTTTACTATTTCAGTTAAATAAACTTCCTTATTACTGTTAGTATTAGTAGCAAATAAAGGTAAGTATTTATTTAAAATTCCGCTACTAAAAGCCATAATACCTGAATTACAAAGTTTTATATTTTTCTCTTCTTCACTTGCGTTTTTATGTTCGATTATCTCTAAGAATTCGCCATTTTTATCAGTAGCTATTCTTCCATATTGAGCCGGATTTGCTCTCTCAAAACTTAAAGTAACTAATGCAGAATTAGTAAGGCTTAAGTAATCTATTAATTCATGCATAAGTTTTGGAGTAATAAGAGGATGATCACCGTATAAAACTAATATTGTTTTATTTTTATCAATTAAATCTATTGCTGCATAAGTAGCATGAGCTGTGCCTTTAGGTTCTTCTTGCAGTACAAAGCGACACATATTTTCATAGGGCGTTAAATGTTTTTTAAGTTTTTCTGAATAAACTATAATTACATCATTTGTGACGTTAAGCGAATTCTTTAATACCGTTTCAAGCATTGGAACTCCACCGACTTTATGCATTACTTTCAGTAAATCGGACTCCATTCTAGTACCTTTACCGGCTGCTAAAATAATTATTTGATAATTTGCATTGTTATAAGTCATTGTTCTCCTTGTATTATTTCGTAAACATCATCAGATAATTCATAATTCCCGAAAACTCTTTGCACATCATCGCTTTCTTCTAAAATTTCCACAAGCTTTAGTAATTTTTCAGCTTTTTCCTTATCATCTATAATTATTGTATTTAACGGAATCCAGCCTATATAAAAGTCTTCAGGTATACCGTATTTGCCGGTTAAAAATTCTAGAACCTTAGAAAAATTTTCGATATTCGTATAGATTGTATGGAATATTTCATCAGATACGATATCATCCCCTCCGGCTTCTATGGCTGCCTCGAAAATATCTTCATTCGATGCTATGTTTGTTGGATACTGA-----------------------------------------TTCACCTAAGCTGCCACCGTATTTGGTAAAACCGGAACGCACTTCGGCAGCAGTGCGGTTTTTATTATCGGTTAAAGCTTCAACTATTATAGCAATACCATTCGGTGCATAACCTTCATATCTAATTTCCGTATAATTTTCGGTATTAGCATCGTCAGCACTATTAATAGCTTTGTCTATTCTTTCTTTTGGGAGATTTTGACTGCGTGCGGCGGTTAAAGCGTTTCTAAGACGCGGGTTATTTTCAGGGATATTAGAAGAACCGGTTTTAACTGCAGTAACTATTTCACGAATTAATTTAGTGAAAACTTTTGCTCTTTTTTTATCTTGAGCCCCTTTACGATGCTGAATATTTTTAAACTTTGAGTGACCGGCCATATTCTATCTAGAAACAATTAGCC----------------------------------------------------------------------------------------------------------------------------------------------------------AATAAACATTTTTATTTAATTAGTCAATTACCAATTTTAAGCATTTTTAAACAGAATACCATGTTTCGTGGTTTTTATTGACATATATTAATAAAATAATGTATTATGTATTTATAAAAATTAAGAGATACCATATTTTATGGTTTTTTAAATACAAATTTAACCAATAATTATAAAAAGGTCAAATTATGAAAAAATATTCGCTCAAGTAACTATAAAATTAAATCAGAAATATTTAATCTTATATTAGAAGAAGCAAATAAAGGAGAATATGGTTTGTATGCTATTCCGAGTAATTATAAAAGTAACCAAAACGTAAAATATGCAGCTGAAAAACATCAGGAATTTGTTAATGATGAGCTTGAAACATTAACAGTATGTTGGGCTACTATAGAGCCTACAGAAGAGTTATTTGAAGATGAATCTCTTGAAGAAGAATCAAATATTTCTCATAACGATTTCACTCCACCGCCAGGAATGCCGCAAGAATTGGATTTAAATAATCCTAATTCTGATCATTGGAATGTTTTATTTAATCAAGCAACTACCCTTGCTAATAAAGCAACTTCAACACCGGGAAATTATCAAGCATGGCAAAATCATGCCGGTTCAATATTAAATAATGCAGAATTAGGTGAACAACCTTCTACTAGTTCAAATACCGCTAGCTCTAATAGAGTAGAGTTTAATGTTAAAGAAAGTATTAATGAAATCAATAAGTTAATAAAAAATTACAAAATAGTAATCAGTGAAGAATATATAA----------------------------------------------------------------------------------------------------CATCATAGTAGGAAATCTTACRAAWYMWTAGGTAGTCATTACGCATTTATAGAGTCAGATGAGTTTCAAAATTTAGCAGAATTTATAGAAGATTTACTACCTATATTAGATAAAGCTAAAATATGAATATTGTAAAGTAATAACAGAAGGAACAAGTAATCCATTACAAGTATTAGGCTCTATGTTTGGTGGAGAACCATTAAATCCATTAAAAACAGCAACAGAAACATATATAAAATGGTATGAAGAAAACTTTTCTAGAAGTGAAAATTTTGAAATTACCGGAAGTAATTTAAACAACCATGAAGTCGATTCTTTAGGCGATACTTTACAGGCTGATCTTGATTTAGATTAAGTCTTCAAATCTTAAATATCATAACTTTCTTTGCTTCATAAGGGAAGTTATGATACTTGCCTTTTTCTTAAAAATAATTAATAATTTCTATACGCAAACCTTATATTTTATTGACAAAATTTTACAAATTCTATGTATTTCCGTTTTCAAAAATTCAGAATCCATATTCCATGGTTTTTAAGATTTTAATTTAAATAAGGATATATTTTTGTGAAAGAGTCATTAGTTGAAAAATTAAAAAAAGATACAGTAAAACCACTAGAGACGACAGATTATTTGAGCATACTTATCGAAATTAGAAAGTTTATTGAAGCTAGTAATATTGATAATATAGCGTTAAGGCAAGGCTTGTTGTCCTTAGAGCAGGTTTCAAAAGAAGCAAAAAATAATAATGAAGCTATTATAAAAGATAACGACATATTAGAGTTACTTGCTCAAAATTTACCGGTAACTAAAAGCGATCCATTAAAAGCAGAAATATTTCACGTAATACTAAATGATTGTAGTGATTATTATAGAAATAATGAAGATGTTAATAATACATATCAATGGCTTAAAGAAGTTGGCGTAAGATTTAGTGTAGTTAGAACTGCAAGTTTAAATGAAGAAACATTAACCTCAGAAAACTTTAACTTTGATAAAAAGTCAGCTGAGTTAGAGCCTGTAGTAATAGAACTTGAACAAATATTAGAAACATTAGGTATTACTAAAGATAATTTTGACGCTAATGATTTATAAGTAATCTTGTTTGTTTCTTATCTCATAACTTCCCTTGCTTCATAAGATAAGTTATGGTAGGCTAGTTTATCTTATTGTAACTCAAGTTTATTTTAGCGTTGCCGGTATGGTTTGGGAATTGTGCCAAAATTGTCATTGCGAGCGACTACAAGGAGCGTGGCAATCCAGCAAAACAATAAAAAAATTCTGTAAATCAGAATTTTTTACTGGATTGCTTCGTCAATTACTTCGTAATTTTCCTCGCAATGACGTTAAAACTATACTACTCCTATTATTATCCTTTCTCTTCTTTTCAAATCCGGCTATTGCCGATCCTGAAATAGCTGAATCCTTTAAATGTTCAAAACTTTTTCCTTACTTTGAAAAAAAATTTAATATCCCATCTAATACATTACATTCAATAGCTTTAAAAGAATCGGGGAAAAAACATACAACCCGTAAAATTAGAGTAGTATGGCCTTGGACGGTAAATGTTGAAGGAAAAGGCTATCATTTTAACACAAAAAGAGAAGCCGTAAGTTTTGTTAGAATAGAGCTTATAAAAGGGCGAGAGAGTATTGATGTCGGATGTATGCAGATTAACTTAAGACATCATTTGGAAGCTTTTACTTCCCTTGAACAGGCATTCGATCCAAATAATAATATCCGTTACGGTGCAGAATTTTTACGTTCAAAATATGATCAACTAGGGAGCTGGCACAAAGCTATAGCACATTACCACTCAGCCACTCATTCTTTAGGGTTTAAATATAAGCAAGATGTAGTTAAAATAGCAAGTAATATGGCTCTTTATAAAGCATCCTTACATAGTTATCTAAATAATAATGAAGGGGCTTTAGAAGATACAATTCCGATAAATAATAACAAAGTTCAAAAAAAATCACTTTTTAGTGGCAATAAAAGATACAGAAGTAGTATTATGATACCGGTTCCTGCTAAAATTAATTAATTTTATGAATATACTCGTTGAACTTAAAAAATTGGCTGCGTCATCCTACAAGTTCTGCGGTGCTCACGTATTAAGTATACGCTCCGCTCCTCGCCTCGTGGATTCCTTGCTCTTTTTCAAGTTGAACTTCGTATCACAACTATTAATTTGTTTTTTAATATTAGTAAGTGCGGTAAAAGTAAATGCCGATTTTAACAATATTCAAGATAATTTTGAATATCAGGAAGAGCAGCTAACAATAGAATTACCTTGGAGTGATTGTACCGAAATTCATAAATTATTAGAGGAAAAATTATCTTTTTCAGAA----------------------------------------------------------------------------------------------------------AGACTAATGGAGTAGAAACTTTAATATCAGGTTTTTTAAAATTTTGTGAAGATAATTTCCAAACTAGTAAAAGTAAATCTAATTCCCTAAATTATTATATTAAAAAACAACAAGATCAATGGTTTAATGATATAAGAAATGAGAATTACAAAATATATTATAGAAAAAAATACGAAGATAATATCTTTAGAAATAATTAATTTATTTCAGTACTTGATTCATAT--------------------------AATATACAGGGTTATTTATGTTAAAGAAATTTATATTAGTATTGT--CCTCTAATAATTTATGAATCTCTAGGAGAATCCAATAAGACCGAGAACAATATTYCAGGGATATAAAGAAAAAAAGTTTCTAGTAATGATAAACAACTAAAGCCTGTCTACTTAGAGCATTTGGATCTAACTTCGGATTTAAATCCTTTAGAAAAAAGCCTGTTGAGTTTAGAACTTTTATCGCCTAATAATAAAAATACGAAACCTATAATTGTAGGTATTCAGGAGAATTTTGAAGGACTAGATAGAGTTAAAGGGGATGATATTCGCACTGCAAGACAGAGAGAACTTGTTCAAAATAGTTTACTAGGAGATTTTTTAGGAGGTTTTATTTCTCGACCGTCACCAACAATTTTAGGAGAGAAAATTCAAGATAGGAGAGAATTATATATTCAACAGATTAAAGCTAAAAAATCACCGAAATAATGCTGTAGAGGGGATAAGTAACAGCTTATTTATCAAGCATGCAGCTAATGATATAATAAGTCGATTAGGGATGATTGATAAGGATTTTTCGGATATTCTAGAAATATCGGCTAAATGCGGTTACCTTACAAAGCTGTTAAAAACTACCTACCGAAATGCCGATATTACTGCGACGGATATGTCACCTTTATTGCTTGATTCTTTTGAGCATGGTCATAAATTATTAAATAGACATCTTTCCAAACCAGCTTATAGAGAGGAATTTAAAGGAGACACGGAACGCAGGACCGCAGCGTACACAAGCGTACGTGAGGATTCGAGTACCGGATCGACGTCTAAATTACCTCTAGAAGCGAAGTTTGGAAAGATGTCTATTGATGATGAAGATTTAGAATTCCCAAAAGACTCGTTTGATTTAATTATTTATTCATTAGGGTTACACTGGATAAATGATGTGCAGAGTTTTCTATCTAATATAAGAACATTTTTAAAGCCTGACGGTATTTTTATCGGTAATTTTGTCGGCGGAAATAGTTTAAAGAATTTACGTAAATCCTTAATAGATGCCGAAACAGCAAGTGGCTTTAAACACTCTCCTCATATTTCTCCCTTTATTCATTTTGACCATGTCCCAATGCTATTATCACAAGCAGAATTTGCCGAAGTAATTGTTGATTATGAAAATATAGAGCTAAAATTTGATAATCCTTTAGCTTTAATGAGGGAAGTAAAAAATATCGGTGAGTCAAATTCACTAAATGCTAGTCACAATTACGCTATTTCTAAAAAGATGTTCTCTTTACTACAAAATTATACAAACGGCTTTGAAGATAATATTACTTTAATTAGTTTTATTGCTTCGCCAAATAAGAATAGTATAAGATTAAAGTTGTTATAAAGGTGATAGTGGTGTATTTTTAGCAGTATTACGTCATTGCGAGCGACTAAAAGGAGCGTGGCAATCTCAGGAATCTTGCCTGAGATTGCTTCGTCAATTATTACATAATTTCCTCGCAATGACGATCCAACAATTTATTAAGGTCAAACAAATATGCAAGAATTTGATTTAGTGGTAATAGGTAGCGGGCCGGCCGGTTATACAGGTAGTATTAGAGCTGCTCAGCTTGGTATGAAAGTAGCGTGTGTTGAGAAAAACGATACTCTCGGTGGCACTTGTTTAAATATAGGATGCATACCGTCGAAAGCTTTACTTAATTCCTCTGAAAAATATGAAGAAGCTTTAAAGCATTTTGAGAGTATAGGTATTACTGCAGATGTAAAATTAGATTTACAAAAAATGCTAGCTAATAAAGATAAAGTAGTTTCTGATCTTACAAAAGGGATAGAAAGCTTATTTGCCAAAAATAAGATTACTAGGATAAAGGGTGAAGCTAAAATTATCACGAGCAACATCGTTGAAGTAAATAAAGAGCAAATTAAAGCCAAAAATATCCTAATTACTACAGGTTCCAGCGTCATAGAAATACCAAATATCAAAATAGATGAAGAGTTTATTGTTTCATCTACCGGAGCTTTAAAGCTTTCTAAAGTACCTGAGAACTTAATAGTTGTCGGGGGAGGATATATAGGCTTAGAACTCGGCTCAGTTTGGCGTCGTTTAGGTGCTAAAGTAACGGTTATTGAGTATGCACCGAGCATTGTGCCTATGCTTGATAAGGAAATTGCTACGCAGTTTATGAAGCTACAGCAAAAACAAGGTATAGAGTTTAAGCTGAATACCAAAGTGTTATCGGCTGAAGTAAAGTCAGGAAAAGTAAATCTGACAATAGAGGAGGGCGGTAAGAGTTCGTTAGTAACTAGCGATGTGGTATTAATGGCAGTAGGTAGAAAAGCCTATACGCAAAATCTAGGGCTTGAGTTTGTCGGTATTATTACAGATAAACAAGGTAGAATTGAGATTAATGACCGGTTCCAAACATCTAGTCCAAACATTTACGCAGTCGGTGATGTGGTAAAAGGAGCGATGCTTGCTCATAAAGCCGAGGAAGAGGCTGTAGCTGCCGTGGAAATTATGGCAGGGCAGGCAGGACATGTTAACTATAATCTAATTCCAAGCGTAATATATACTTATCCTGAAGTAGCAAGCATCGGTGAAACGGAAGAACAGTTAAAAGAAAAAGGCATTAATTATAAAGTAGGTAAGTTTCCGTTTTTAGCAAATAGTAGAGCAAGAGCAATCGGTAGTACGGAAGGGATGGTTAAGATCCTTGCCGATAGTAAAACCGATAGGGTTTTAGGAGCTCATATTATAGGAGCCGATGCAAGTACACTCATTGCCGAGCTTACGGCTTATATGGAATTTGGAGCAGCTTCGGAAGATATAGCAAGAACCTGCCACGCCCACCCGACTTTAAGCGAGGCCATAAAAGAAGCAGCACTTAGTGTGGATAAAAGAACGATTAATATGTGATATACTCCTACGT---------------------------------------------------------------------TCCTTAAAGTTGCGGTGTTGTTGCATGGCTCGTATTATATCATTCCCGCGTGGCATTGTTGCATGGACCTGTTTATCCGTCATTGCGAGGAAATTACGAAGTAATTGACGAAGCAAGGAAGAAAAAAAATTCTTATTTACAGAATTTTTTTAATTATTTCCTGGATTGCCCCGTCGCTTCGCTCCTCGCAAGGTGTTGTTGCGTGGATCAGTTTTACCTCTGTTATCCCGTGGCTTGACCACGGGATCCAGTTAAAAATACTAATATTATTAGTATTTTTTATTGTTTTTATGGACCTAGTTAGCAAGCCACTGGGTGACCAGTAGGTTTTAACGGTCTACGCAACAATGCCTCCTCGCAATGACGACCTTCAGTATCCACGCAATAATACTTTCCCGCGTAGGCGGGAATCCAGTAAATCTATAAAAAACTTGTTTTTTTAGGTTTATTTTTTAAATATAGAATGTAATTTTTGTACTAATGTTAAGATTATTTTCTGGATTCCCGCTTTCGCGGGAATGACATGTACGGGTATGACAATGATATGACCAAACAAGAGCTGCGGCTTTATTTCAAAGATCTTTTAATAAAAAACCAAGATAAGATTAATTCCGACTTAGTCAAAAACTCCCTAATCAATAAAATTAGCCGGTTATTAAAGGAGTTAAAAGTAAAGACAGTGGGACTTTACTATCCTCTAAAATACGAGATTAACTTACTTGAAATAACAAACTTACATCCTGAAATAAAATTTTTCCTACCAAAAATTATAGCAGATGAAATCAAATATTGTTCATATAAATCCAATGATGAACTAGTGCTAGGTGAATTTAAAACCTATGAGCCTATAAATAATGATTTTTTTATTCCTGAGTTAGTTATTATCCCAGGGCTTGCGTTTAGTAATGAGGGTTATAGACTTGGATACGGCAAAGGACATGTATATGGACCTCTTAATAATAACCGAAATATATTGGCTGTCGGAGTTTGTTTAAAAGAGCAGTTAATAGATAATTTTCCTGTTGAACCTCATGATCGTAAACTTGATTTTGTGATTTCGGTATAATAACCTTAATTTTTTTTAATTGTCTCAAATATTATATTTGTATATTATTACTACAAAAATCAACTTAGGATAAAATGGTTGATATAATAAAAAAAATTGTCGTATTGCTCGGTGTACCTTTTGCTTTTTTTGCACAAGCAGTTGGAGATTGGCTAGAAACAGGACAAGTATCCGGCGATACTCAGACTGGAGACATTTGCTTTCAATTAGCATTGATAGGAGTAGGGACACTTATCATCGATCAGGCATTTAGTAACTTGCCTAATGATGTATACAACGAATATGTCAAAGTAGTACAAGATAGTGAGATACAAGTTACATTAGTTGGCTAATTTTCTTCTATTCATATATAGGCTACAAATTATTTGATTTGTAGCTTTTTTCTTATAAGTTATTACACAAACTTATTATTTCATCTTTATATTTTTGTTTGTGTAAATATTTGCTTTTTAAATTTAGATTTTTAAAATCCTTGTGATTCAATGGCAGGTATTTACTAAGCTTTATTAAATCTTCATCTAAAATAAAATGCTTACGAGGAATATTTATAG---------------------------------------------------------CATCATCACTTCTATATTTTATTTTTTTCCACGCATTTTTCAGCTCAACCTTATAATTTCTAACGTCTAATAAAGAACTAAGAGTAGTTTGGTATTTATTAGTTAAATTATTTCTAATAATTATATTATTTAGCTCTTTATATATCTTATACAAATACTCCACATCTAACATTGCATAATTTAACATATCACTAGTAATAGGGCGTTTTAGCCAGTTAGATTTTTGGTGGGTTTTATCGATAGTAATGCCTATTAGCTTATAGCAAAGGTCATCATAGCTTAGCTGTTTACCGAATCCGCAAATATTTGCTGCAATTTGTATATCAAAAACATTAGAAGGTAGGGTTTCAAATAAATTATAGAAAATCTCTAAATCTTCACGAGGAGCATGAAATATTTTAGTAATATTATTATCTGCAAGTAACTTATTAAAAATATTCAGATCTAAATTGCTTAATGCATCAATTATTCCGCAATATTCTTCTGCTTTAACTTGAATTATACTAAGCTGAGCATAATAGGTATAGCGACGCTCAAACTCCGTATCTATGCTTAAGCATGTCTTATTTGCTAACCTGTTACAAAATTCTTCTAATGTTTTTTGATTATCAATAATTTGCATAGAAGCTATTTATAAAGCTCCGATAATTTTTAAGAAAAGATTAGTATGAGATAACGACAAGACAACTTCAAGACCGATTAAAATAATAATAATCCACTCAAGTTTGGTAGAATGTTTATAATTAAGGTCATTTGAAAGAATGTCTAAAAGCTCGTGAATCATATTAAGACGATGATTCATTATATTTTGCCGTATTTCTATGTCTTGAAACTCTGCCGTCATAAGATATAAAGGCTCATAGCTCGGACGACGCCAAAAGAATTCCGGAGTATCGAATATATCGCTATGCAAACTGATTGAATAACGCTCGTTAAATAATATACCTATTTGCTGTAATATCTCCTTTTTTGAAAGCGATACGCTGCCGGTTCTAGCTAGTTCCTGCTGAATAGGAGTGGTCTGAACAATCAAGTTACTAACGGATTGCTCAAGAACGCTAAGTTTAATCGATTGTGCAAGAGCATGGGAAATAGAAAGTTTAACAAAGACTGATTTATCTGCTAAGATTATTTTATTTTTTTCTTCATCAATAAATGTTTTCTCGACTTCTGTATTATATTCAAAATAAATATAATCAGATACCGGCTCTTTAAGCTTATTAACTGTTACTAAATCAGTATCGTTTAAAACTATTTTTTCTTGAATTTCATCGCCGCCCCAAATAGTTACACAGCCAAACGGAAAGAAAAATATCTCTATAAAATCAGAATCTTTATTTATCTCTTTCCGAATATATAAAACATCGTCAAAATGTTGAGGCTCAAGACCAATCTTTTTTAAATTAGTAACTAGATCACTCATCTTATATTCGGAAGAAGTACAGTAAGATGAACATCTCATGATTATTAAGTTTAATTTATATAAATTTAGAGTATAGTAGTTAGGCACCTATAAAGTCAATAATATTATAATTATGTATGAAATATTAAGTAATAGAGAGATTATCAAAATAATAGGTTTAGATTCGGTAAAGTTCCTACAAAATCTTGTTACCAATGATATTTGTAAGAGCAGCTACTGTTATACCTATTTGCTTAATAATCAAGGAAGATATTTATTTGATTTTTTCGTGTATGTTCACAACCTTGAGGAAATTTACCTTGATATTGATAAAAGTAATAAAGCTGCTTTGATAGAACATTTAAACTTCTATAAATTTCGCTCAAAAATACAGATAATAGATTGTAGTGACGAATATAAAGTTATCTACTCACTTCAAAAATTAGATATAGACACACTAGTTACGTCTCGTGATCCGAGATATTCTATGCTTGGTTTTCGCTCAACCGTTTCATCTTTTTTGTCATTGCGAGAAGACGCCATAGGCGTCGAAGAAGCAATCTCAGGCAAAATTCTTGAGATTGCCACGCTCCCTTCGGTTGCTCACAATGACGGTTTGGAGAACCACGCAACAATACCTCTCTGCGGAAGCGGGAATCCAGCTTCCTTATATCTAGAAGATAAATATAATTTCGCAATAATAGACGGTGTGGAAGATTTAATCACAGATAAATCTATTCCAAATATGTATGGTGCTGAGGAGTTAAATGCAATTAGTTTTGACAAAGGCTGTTATGTCGGGCAGGAAGTTATTTCAAGAGCTAAATATCAAGGTGTTATAAGAAGGAAGATATATAAAATTACAGCAGATGAAGATTTTTCCTCATTAGTTAAAGATGAAGAAATACTCGCAGATAACGATAAAATCGGTGTAATATGCTCAAGTTACCGTAATAAAGCAATCGCCTTAATCAGAGAAGAAAAATATCTTGCCGATAAAGAGGCTAATATTATCGTTAAAGGGATTAAAATAAATTTATCTCTCGCTCCTTGGTATTAGATAATAGTTAAACTTTTAATAATTTCTAGACAATATAATTTTGTAGTTTATTTTATAT-------------------------------------------------CTTTCCAACTTATACAAGAATTTAAATTTACTGAGGCTGTTGGGGTATTAGCATCAACTAATGTAAATGAGCGAGGCAATATAATTTTCCAGCTAAAAAAACCTGACGGTACCATATTTCTTTATGCAGCAATAAATGTTAATGCTTTAGAAGCTTTATGCTTTATGAATTCTGTACTCACTTTAACTTCTAATAATCAGCAGCAGATAAAAGATAGGGTAATTTTATTAAAAAATTGTATTAAAACTGCATATAATAAAATGGAAAATTATAGTACTATTTGGGATGGAAGAGACAATAATGGTAATACTACAGCTCATTGGCTTGCTTGGGGCGGAGCTACCGAAGAACTTTACGGTTTATTAAATAAACACCCTGAGCTTATAGAAGATGAAAAAAAACTTTCACGTAATGTTTTTGATGTCACAATGGAAGTTGAGCATTTAAATGTAGAACAGAAAAAAGAACTAGCTAAAGTTTTAATTCCTTTAGGCATACAAATTAATAACTTAAATACATATAATATTATATTACAAAATAACGAATATTTAGAGTGTCTAAAAAGTATTACGGAAAATGCTAGTAATTTATCTCTAGAAATATTCACAGAGTTTACAAACAATGCAATGACAAAAATAGGTAATTTAATTAGTAATCTAAAMATAATAAAGTAGATATTTCTACTACTAAGAATTATATAGAAAAAGGTTATGAAATAGTTGATAGTATATTTAAATATCAAGATAAAATAAACATTGAAGAATTATTACACAAAGATTTAACTTCTTCAACAACTTATGTTTCTTCATTTCTACATTGGTTATTAGAGTTTGGAAATACTAATTTCGCCTCTCTTCTACAAAATTATGATCAAAATAAAAAGCTTGATTTTTATGTAAAAGACTGGAACGGCAAAGCTCATTACCGCAGTGTATTAGAGTGGATAGCTAATTATAGACTTGATATTTTAAAGGATGGAATTCTAAGCCCTTACTTAAATCCCTGTAAAAAAGAAGAAAATGAGAAGATACTAGTAAATTTAGTAAGTAATGATAGTAAGATAAATAGTGAAAAACTAATATTACCTTTCTTTAAGAAATTGTTGGAACATAAGCCGCCTTTATTTAATGATAATCTTAAGGACACAAAAATAGCTATTGCTAATAAAATTGCTCAAGAATCTTTAAATGCTAAAAAGCTCCCTACACATGTTTATACAGCTCAAACAATTGACTTTGCTTCATGTTTAATTTCATTGCAGTAATATGAAAAAGAAATAGTGGATAGTACAGGTGTTGCTAATCTTAATTTGTACGATTAAATTATCAAAGGATTTATGCAGCAAAGCAGGGTATCCACG---------------------------------------------------------------------------------------------------------------------------------------------------------------------------------------AAAGGATTTATGCAGCAAAGCAGGGTATCCACGCAACAATGCCACACGGGAATGACATCGAGTCTTATGACACCCATGTGTATTTAGCTAGGAATGACATACTTTTTTAACTCCACAAAAATATTGTTTGTTTCTTTTTTTATCTTTATTATTATTTGCATAGAAAATCCCTATAACTTAACTCTATGCCAAATATAGATCTCCTCATTTTTACTAGCTTTTTAGCAATTAATTTGCTAGTTGGACTTCTAAATATCAAAAATATAAAAAACATTCGCGAATATGCGATAGGAAAAAGGAATTTTTCAACAGGTACGATAGTTGCAACTCTTATTGCTACTTGGATCGGTACTAGTACTTTTTTAATCGATAATTCAAGAATATATACGGATGGGTTATTTTACTTATTACCTAGTATACTGGGTAGCGTAGTTAGTTGGTTATTAATTAGTTACTTTATAGCTCCTCGTTTTGAGAATTTTTTGGGTAGATTATCGGCAGCGGAAATAATAGGAGAGGCTTACGGTAACAAAGTTCGTATTCTTACGTCGATAGTTAGTATATTAATGTCTATAGGTAGAATTGCCATGCAATTCCACATAGCAAGTTTAATATTACAGCTATTCTTTAATATTTCAAATTTTTACATAGATTTATGTATCGCCACCGTAATAATAAGCTATTCTGCTTTTGGCGGTGTAAAATCGGTTACTTTTACCGAAGCCGTACAGTTTTTTACCTATAGTGCAATTATTCCGGTAATAGGAATTGTCGTATGGAATGTTTTTAGCGATCCGCATATAGTTATAGACTCAAACGTACAGACTCGTCTAACTGATTTACAAGGATTGTTTCACTATACTAGTCCTAAATTTTGGATTTCTTTAAATATTTTTATATATTTTGCGATTCCGTCGCTTGGTCCTTCAATTTTTCAAAGAATATTGATGGCAAAAGACACAAAGCAAATATCAAAAACTTTTTTTATTTCGGCAATTATTTGTCTTTGTTTATCCGCCTTATTTATTTGGATTGTAATATTATTACTATCTCAAGATCCAAGTGTTAACACTAATGAATTGTTTTTACGGATTATTAAAAGTTATATAGGATTTAAGGGGTTAATTGTCGGTGTTATTATGGCAATGATAATCTCAAGTACTAACTCTTATATTAACGTTGCAGCGGTAACTTTTACTAATGACATCATTAAAAAAGCTTCATTAAATTATAATTATATAACCGCAATTACTATAGGATTAATAGGTTTTATTATATCACTCTATACGAAAGATTTAATGAATCTATTTCTATTGTTAACTAGTATCTATTTGCCGCTAATCACTTTGCCTTTAATTTTGTTAATATACGGTTTTAAATCAAGCGCCAAAAGTTTTTTTATCGGTATGATTGCTGCAATATTAACTATTATATTGTGGCAAGTATTTTCTTTAAGAGCAGTTTTAGGTATTTATCCGATATTGCCCGCAACTATCGTAAATTTAATCTTTTTCCTTGGAAGCCATTATATTTTAAAGCAACCAGGAGGGTTTAATTCTTTAAAAGAGCCGCTAGCCATTAAAATAATCAAGCAAGAGAGAAAAAGAAAATTTTTGACTTTATTTCGTGATCTTAAGAATTTTAACATCTTTAAATATTGGGAAAGCACTCTACCAAATCAAGAAATTACTTATAGTTATGTCGGTATATTTATTTTAATATCGATGTTCTCATCTTTATATACCACATCGGGTAGTAAAATAATGAACCATTTGGAGATATATAATATTATTTACCATACCACCCTTATCACTGCTGCAATATTAATCACTTATCCTTTATGGTCTTTAAAATTTAAAAAGAATTATATTATATCTTTATCTTGGTTTGTTGCTACTTTCGTTATATTAATATTTTTCGGTAGTTTACTTGTTATATCAAATAGTTTTGATCA----CAATTAATGTGTTCGATAATTAACTTACTTATAATTGCAACGATATTCAGGTGGCAAGCTACTTTACTYATGACCGTTACAGGCGTGTTTGCAAGTATAG-GTTTTATAAATATTTTATGGATGAGAAGTTATTAATTAGCATAGATAGTTTTCAATTCAAAGTAGTATATTTCCTAACCTTATTTAGTAGCCTTTTAATAGTATTCTTAAAACCAAGGCAGGAGCAAGAAAGATTAGTTAACCTAAAAAATACTCATTTAGGTAATAG----AATTATAGAGAGCAGGAATTAGAGAAGTTACTTGATTTGAAACATGAGTTCTTACGTAATATAAACCATGAAATCAATACGCCGCTAACTGGTATTATTAGCCTTGGTGAAACCTTATGGGCTAATTATGATAAATTTAATGAAGATCAGCGTCGTGGTGCCGTAGAGATTATAGCTAAAAGCTCTATTAGATTWAWTTAATTCATAATTAAGACTGGATAATTTTGAAAAATCATCCAGTCTTAATTATGAATTAAATAAAGAAGATATAAACTTAAGCGAATTACTACATGAAAGGATTAAAATATGTAAGAAATTATATCTAAACGGCAAAACCTTAAATTTTGTATCTGATATTGAAGAGAATATAATATTTAACTGTGATCCTCATTATATTAAACACACATTCGATAATCTAATAATTAACGCTATTAGCTATTGTAGTGAGGGAATAATAAAAATTGATCTACACTCTCAAGAAGATAATATCTTGTTTAGTATAAAAGACGATGGAATAGGAGTACTGAAAGAGGAATTGCAGAGTATATTCGGCGTATTTGTCGTAAGCTCTAAAACACGTACACCAGCAGGAGGTAGAGGAGTAGGGCTTGCTCTCTGTAAGAAAGTAATAGAACTGCACGCCGGAAAAATTTGGGCAGAAAACGATAAACAGGGCAAGACCCAGTTTATTTTCACGATGCCTTTGTAATCGACTACATAGTACTGGGCATTTTTCATTCTGTATCATTCCCGCGTGGCATTGTTGCGTGGACCGGCTTATCCGTCATTGCGAGGAGCCGTAGGCGACGCGGCAATCTAGAAAAAATAAAAAAATGCTTAAAATTAGCATTTTTTACTGGATTGCTTCATCAATTACTACGTAATTTTCCTCGCAATGACGCAAAATCAAGCCATAAATTAAAACTCTTATCTATGAAAAAAATTATTTTTAACAAACAACGAGATTTGATATCAATTATAGCACCGGCGTCAGGTTGTCCGGATGCTAGCGATAAATTAAAAGAAGCTATTAAAATACTAGCAAAGAAGCTATTAAAATACTAGCTTTGCATTAAGATTTTTTTAGGTGATGAATTGCCCTTTTTCGCTGCTCCTAAAGAGGAAAGGCTGAGAATGTTCAAAGAAGCTATGGAAAATGAGCGGGTTAAAATAATTTGGGCTTTCCGTGGTGGATATGGATGCAGTGAATTTGTAGAAGATTGTTTTAATATAAAGCAAAAAGGGGATAAAATCCTGATAGGCTATAGCGATATTACCGTTTTGCATTTATTACTAAATAACCATTATAATATCCCAACTATAC---GTTCAGTATTAACCTCGTTACTACCGCCTACTAATCAGGCTATTATGCCTATAATAGATATTCTTGAAGGGAAAAAGAGCGAAATACAACTTACACCTATAAATAAAATTAGTGAGGAAAATATAACCGATAAAATAACAGAAGGRNWAWWWWTTACTGCTTGAAGACGTTAATGAAAAAGC----------------GGTAATATATTACTGCTTGAAGACGTTAATGAAAAAGCCTATGCCGTGCATCGTAATCTAGTTCAATTAAAAAATGCCGGTATATTTGACGATATAGAGGCAATAATTTTCGGTGATTTTACTAAAGGTGATGTGTTTGTAGAACAAGCTATAAAAAGTTTTTGTTTAAATCATATTCCGCATATAGAAGCTTATAAAGCTGACGAAATAGGGCATGGAGAGGTAAATCATCCGGTTATTATGAATCATGAAGTAATTATAAACAGTAATGTTTTAAGCTTTACTAGCCCTTTTGAAATAGTAGAAAACAAATGACAAATTCTATCAGAATAGGTACAAGAAAAAGTCCGCTTGCTTTAATACAAACTAATTTAGTTATTCAGCAAATCAAACAATTTTTTCCTGATATTAATTGTGAAATAGTACCCATTATTACTAGCGGTGATTTAATCCAAAATAAACCATTATACGATATAGGAGGTAAAGCTTTATTTTTAAAGGAAATAGAGCAAGCTTTACTTGATAAAAAAATTGACTTAGCCGTTCATTCTTTAAAAGACGTACCTGGTAGAATACCCGAAGAGCTAGTAATTGCTGCTGTTTTAGAGCGTGAAGACCCCAGAGATGTTTTTGTATGTTTAAATTATAAATCCATAGAAGAGCTGCCACAAAATGCCGTAATAGGTAGCTCGGCAGTACGAAGAAAAGCATTTATCCAAAAAATAAGAC-------------------------AGGAAATGTTGATTCAAGAATAAAAAAGCTAATGAATGGTGAAGTTGATGCAACAATTTTAGCATATGCAGGGCTGAAAAGGTTAGGGGTGTTTAATCCGGAGTATTGCCATTTGATAGAATATTCACAGATGTTACCGTGTATAGGGCAGGGAGTCATTGCAGTTGAAATACGACAAAATGATAATGCTATGCTTGAGATATGTAACCAAATTAATCATATTCCTACCTTTGAACTAATAAAACCCGAAAGAGCATTTTTAGAATATCTAGATGCTAATTGCCGTACACCGATTGCTGCTTATTCGCAGTATTTAGATGCCGATACTATAAAAACCAATTTTATGCTCGGTAACCTCGATTGTAGTAAAATAACTTTCCATACCGAAGTCACCAATATAAATACTTCAAAAGAAGCGGGTATAAAAGCTGCTAAAATGATGTTGAATCAACTGGACAAATAGATATTTAAAGAGTATACTCCTTAAATA------------------------TCAAATATCTAAATTTGAAAAGTACCATTATGACGATACAAAGATTTTTAGACTTAGAATTACCAAAAGGACAATCCTGTTTTTTGTGGGGAGCGCGTAAAACCGGTAAATCAACATATTTAAAACAACGTTTCTCGGATAGTTTATATATAGATTTATTACAAGCTGATATATATAAAGTTTATTTTCAGAATCCTGAGCGTTTAAGGGAAGAACTTAGGTCAAAAGATGAGATCTCAACTATTATTATTGATGAGGTACAAAAAGTTCCTTTATTGTTAGATGAGGTTCATTATTTAATAGAATCTAATAAATCTTTACAATTTATCCTTTGCGGCTCCAGTGCTAGGCGTTTAAAGTCAACCGGTAGCAATTTACTTGGCGGAAGAGCCTGGAGATATATGTTTTTGCCGCTATGCTATCCTGAGATAAAAGAGCTTGATTGGCATAAAATTTTCAATCATGGACTAATACCTGATCATTATATTGCATCAAAAAAGATTCATAA-----------------TATATGATTATATTTTGCCGGAAGTACAATTTGAAGCAAATTTAAGAAAACGGGAAGCATTTGCAAGGTTTTTAGAGATTATAGGCATTTCAAACGGTGAGATGATAAATTATAGCAATATAGCAAGAGATTGTGGCGTTGATGCAAAAACCGTTAGAACATATTTTGAAATATTAGAGGATATGTATTTAGGATATCATCTTTACCCGTATAGATCACGTAGTAAAAGGCAAATTATTACGGAAATGCCTAAATTTTACCTTTTCGATACGGCACTTAGCAATTATCTAAGGAAATATGAATATCGGGAAATGATAGGATTTGATGCCGGTAAATCTTTTGAGCATTATGTATTCTTAGAGTTAATAGCTTATAAATATTTAAACGACAAAAGAGATGAGTTATTTTATTGGCGTACCAAGGAAGGATACGAGGTTGATTTTATATTTCGAGATAATGCGTTTGAGGTTAAAATCGCTTCTTCTATACAAAAAAATCACTTAAAAGGTCTATTAGAATTTAGTAAAGATAGTGATTTTAAATTACATGTTATATCTTTTGAAAAAACAAAACGTATAATTAATTTAGAGAATAAAGAAATTACTATTTGGCCTATTCAAGAATTTTTAGATACACTTTGGAGTAATGAAATATGGCGGTAATAAAATTTAAAAAATATAAGTTATAAGATTTTTTTGAAATATGAATAATATTCCCGCAAAAATCTTATCAATTTTTGCTAAAAAAGCTATTTTAATTATTAATTAAAATTAATTTACAGATAGCCTCTAAGAATTTTTAACCAATATAATATTTCTTGTTACTTTTATAGTAAGCATAATTCATTTATATCTTTTGCTAGTCCTGACAATTCTTCATTAATTCGATCAAAACAACTTAACCAAGGAAAGTGTCCTGTATCACATAGTTCGATTATTTTTATGTTAGGACGAGACCATTCCGTATTTTCTAAAAATAGTTTGACAGGAAGCGATTTATCATCGTGGCTTCCAATAATTAATGTCGGTAATTTATTAGGTATCCAGCTATATTTATAAGAGTTATAAAAATTTTGACTAGCCCATATTCTTGTTTCATGGTATTGTTTTAGCTCTCGGTTTAATAGTGCCGCTTGGAGTACAGAATATTTTTATATTTAATCAAGGAGCAAAACAGCCAAAATTTAGCAAGGCTTTACCTAGCATAATTGCAGCCTCAATATGTGATACTATTCTTATATGTATGGCAGTTCTTGGGATATCTTTGTTACTTCTTGAAATTTCTTGGTTAAAATTATCTATATTTATTRWWRTTTTGACTAGCCCATATTCTTGTTTTTATATTATATGAACAAAGTTCTAATAGCTGCTTTCCTGCTAGGATTTCATGCTCACAAAATATATATGGGATGTTTGCATAACAAAATGCCTTTAATTCTTTAATTGATTANNNNNNNNTCTGTTGGGTTTGCGTATAACTCCTTTAGATCATCGCTTATGTCCGGTAAATTATATTTAGTAGCAGTTTCTTTTGTCCAAGGATTATTCGGAGTGCTACTCATTATAACTAAACCGGTTAATATATTTTCTAAATTATCTATAGTTAATGAAAACATACCACTAAAAGAATGGGTGACGAGTATACAAGGTGCTAATCTATTTATTACCTCTATTAAGCCCGCTTTCCAATCTTCATAACTTATTTCTTCAGTATTACGATTATCGCCGTCCCCAGGAAAATCACCTATATAATGAACCTTGTAAATCCAATTTTGATACAAAATCAATCAAGTAATTAGCTCCCATGCCAGGACCGCCGGGAAGAAAAAGCCAATTAAGTTTACAAATACTATCTTCTTTTAATCTATTTAACCTATAATTTCTTATGAATGAATAATTAGCTTTTATCCCTTCCTCTTTCATATAAATTCCTTATGTTGCCTTAGGTTTTGTGGACATCTCTAAAAAAATTTAATTTTGGCTATTTTTTGCTGCAAATTATAAGATTTTTTTGAAATATAAGTAAAGAGAGTGTAGAATTTTTTAAATCAGAGGCAACTCGTAGTCATGTTTCTTATCAAAAAGTGATTAGAGTGTTATTAGATAAGTATACTAAAACATTACAAAGACAATATCAAAGAGTATAATCTCATAAACTGAGCTGGCGGATAGGGTGGGATTCGAACCCACGGTACGGTTGCCCGTACGCCAGTTTTCAAGACTAGTGCCTTAAACCGCTCGGCCACCTATCCAAGAAGATTCATACCAAATAATCTTATATATTTCAAGGGAAATCTTGRAATATATAAATTTAAATCACAAATCCAAATTGTTCTTTCACTTCGTTAACCGTTTCAGAGGCTCTAATTCTTGCTTTTTCTGCTCCACTGCGTAGTATTTTTAATAAATATTCTTTATCATTCATTAATTCTAAATATTTATCACGTATCGGTTGTAGATTTGTAATAATAATTTCTGCCAAATCTTCTTTAAATTTTGCAAAGCCTTGGTTTTGATAATTATCGATTATTTTTTCTAAGCTTTCTTCAGATAAACTTCTATAAATATCTAATAAATTACTAATTTCCGGTCTTGCTTCTTTATCATAGCTAACAAAGCTTAAATGATCAGTTTTGGCTTTTTTTATTTTTTGATGAATAAGGTCATTATCATCTTTCAAATTAATACGAGCGAAATCAGATATATCAGATTTACTCATTTTCTTTAATCCATCCCGTAAACTCATGATTCTTGTACCTGAACCATTAATTAGCGGTTCAGGAACTTTTAGAATTTCTTTATCAAATTTTCTATTTATCACCCCTGCAATATCTCTTGTTAGTTCTAGATGCTGTTTTTGGTCTTCACCGACAGGTACTATATCGGCTTTATATATCAATATATCCGCTGCCATAAGTACCGGATAGGAAAATAACCCAAGGCAAGCTTTTTCTTGATCGCTTCCTGCTTTATCTTTAAATTGCGTCATTCGCTTTAACCATCCAAGCGGTGTAACACAGTTTAGTAGCCAAGCAAGTTCTGCATGCTCTTTCACCATACTTTGGGCAAAAATCGTTACTTTGTCGGGGTTAAGCCCTGCTGCTAAATAAACGGCAAGAACCCCCATAATTGAATTATTAAGTTCTGAGGGCTTAATATCAACTGTGATAGCATGCAAATCCGCTAAGAAGAAAAAACAATTATATTCTTCCTGCATTTTAACCCAGTTTCTAATTGAACCTAAATAGTTACCGAGGTGTAAAGAACCAGTTGCTTGCACACCGGAAAGAACAGTTTTTTTCATTTAATACCTTATTTATTTTACTCGTTGTAAAATTATGTTATAAATACCATTTTAATTAATAATTATTTAATAATTATGCTTTGGCGTTTAAGAATTTTATCATTTTACGGATTATTATCGTTATTTACATTTATTTTTTTTCTTATATGTTACATACCCGTAACATTTTTCAATGTCAACTATCAAATAAGATACAGAATTGCCATTATCTTTTCTTATGCTTTTGTGTGGCTTGCAAAAATTTGTTGCGGTTTAAAATATGAAGTAGATGGGCTTGAGAAATTACCAAAAACAATCTCAATAGTCGTGTCTAATCACCAATCCTTTTGGGATCAAATGTTTATGCAACTGATTATTCCTAAACATTCTTGGGTATTAAAGCGTGAATTATTTAATATACCCTTGCTTGGTTGGGGGCTTCGGATGGTTAAACCTATTGCGGTTGACCGTGGTGCTAATAGCTCGGTTGCTCAGATTTTAAGAGAAGGTCAGGAAAAAATAAAAAAAGGGTTATGGTTAATAATATTTCCGGAATCAACTAAAGTTCCGCCTGATAGAACGGTGAAATTTAAGCCAAGTGCCGTAAAGCTTGCTTCAATTACTAAAGTTCCAATTGTAATGATGGCTCATAATGCCGGTTTATTTTGGCCTAGAGGGTTTTGGTTTAAGCAGCCTGGAACTATAAAGGTAAAGATTATAGGTGTAATAGAAAAAGAAGAAATAGAGCAAACTGACGTACGTATACTTAATGACAAGGTTGAGCAAATTATTAACAGTGAAAAGCAAAAATTATTAAATTAATATTAGGTTTTAAAAATAATTAGTATTATCAACCTAGTTCTTATGGAGGTATTTATGGTAAGTACAGCACCGTTAAAATTAATTGCAGTTATCGATAGTAAGCAAATGATGCTTTACGACGCGTTGGGGATTAAAATTACTACTAATAAACCTTTAAAATTATCTTTGGATTTAGAGGAGCATCACCACCATAGAGAAAAAAGACAAAGCCTTTACCAAAATAAATCTACACCGGCTTCGTTATTTGAGCCGCATACTTCGCTAAAAGATATAGAACATAAAGAAGCAGCAAGGAGCGTTATTAAACATCTAGAGAAAGTAACTACTGCTGATCAAGCTAAATATAAGGAATTGATTATTGTAGCAGAACCGCAAATGCTTGGATGTGTTAGACAAGAGCTTAAAAACGGTCTAAAAAAGATGATTACTAAAGAAATCGCTAAGGATTTAGTACAACATAGTGCAGATGCAGTCGAGCGAGCAGTATTTTCTTAGGTCATCTTTATATGTCATTCTCGCCTATAGAGTATATGGGTGTCAATTCAAGGAACAATGTCATTCCCGCGTAGGCGGGAATCCAGTAAAACCTATAAAAAACTTGTTTTTTTAGGTTTATTTTTTCAATAATATGTAATTTTTATACTAGTATTAAGGTTGTTTTTTCTGGATTCCCGCCTACRCGGGAAGGTATTGTTGCGTAGATACCAAAACCGTCATTGCGAGGAGCGAAGCGACGTGGCAATCCAGAAAAAGATTAAAAAAATTCTGTAAATAAGAATTTTTTACTGGATTGCTTCGTCGAATTACTACGTAATTCTTCTCGCAATGACGGAAAAGCAGGTCCACGCAACAATGCCACGCGGGAATGACAAATAGAGTTTATGCTACGGTGCGAGGTGAAGTGTCTTCTACAAATTCTTCCTTATGAGCTATGTTATGCAAGAAGTCTAATGATAGTGACTTAGCATATAAGAATAGTTGCACTAATAAGAAAAAGTGGTAAAATATCATATCGAACAAATTAAATATTATGAATAATTATGCCGCAAATTTATTTTAACGGTCCGGAAGGACGAATTGAAGGAAGATATGCAAAAGCTACCTCGCCTAATGCTCCTATTGCATTAGTTCTTCATCCTCATCCTTTATATGAGGGTAATATGAATAATAAAGTAGTTTATAATGCCTATAAAATTTTAGCAGATAACGGTTATACCGTCTTACGTATTAATTTTAGAGGAGTAGGGGGATCGCAAGGTAAATTTGATAATGGAGTCGGTGAAGTTGTTGATGCTGGGGCAGCTCTCGACTGGTTACAGCAGAATAACCCAAGTGCTCAGTCCAATCTGATATTAGGCTTTTCTTTCGGAGCGTGGATAGCTATGCAGCTTGTAATGAGACGTCCGGAAATAAATCATTTTATTGCTATTTCGCCGCCGGTTAATACAATTCATAAATATGACTTCTCATTCCTTTCACCTTGTCCCATCCCAGGATTTATATTACAGGGAGATAATGATAGTATAGTATCGGCAGATGATGTAAAAGACCTAGCAAATAGATTATCTAAGCAACAATCCCATATTAAAGTTGATTATAAAATTATCAATGGGGCTGACCATTTCTTTCGTTATAAAACTGAAGAATTTTCTAAAGCAATAAATGATTATTTAATAACGATCCAATCTAATTATCATTACCATAATAACAATGTAAATGAAGAAGTTAGTAAGAGCCAAAAGAAATTATTTTTATATTAGGTTTTGTCTTATCCGTCATTGCGAGTAGGCGTTGCCCGCGTGGATCAATTTCACCTTTGTCCATCCCGTGGCTTGACCACGGGATCCAGTTAAAAATACTAAAATATTAGTATTTTTTATTGTTTTTATAGACCCCGTGGTCAAGCGAACTAGGTGACACAGTGGGTTTYAAGCSRWMKRSGTGACACAGTGGGTTTTAAGCCGTAGGCTACGCGGCAATCTCATGAAATAATAACAAACTCCTGAGATTGCTTCGTCAATTACTACGTAATTTCCTCGCAATGACGATTTGCTATCCACGTGGGAATGACATAAAAGAATCCATACAACAACACCTATAATTCTAAATAAGCTTCTATTGCCAAAATTAATATTTCATCTTTTTTAGCATCTAACTCTTGAGTTAATTCTTCGTAAATTTGCCTATCTGATAGAGAAGTAAATTTTTTAAATAGCTGCACTAATTTTAAAGAAGGGATAATACGAAAAGCATCTTTTAATATTTTGGTCTTTTTATTAACATTAAGCTTATCATTTAAATTAAAGTAAAATTCTAGTAATTCATCGTTATAAAAATTTAAATCTATAGCTGTTTCTAAATAATCTATAGCATTAGCTGTATTATTACTTTCTACTTCTTGCTTTGCTGCTAATAAATAATACTCAGCAATTTCCGGCATAGACTCATGTTTATGAAATTTTGCGAGCTTATTTGTTATAAAAATAAATTTCGTCCATAGAGAAAGTCTAGCATAACAACGCATTAAAGTAATTAAATTGTCACTATCAAGTTCATTGAAATTATAAGCCTTTGTTGCGTAATTTTCTGCTTTCTCATACAAGGATTTATCATAATAAAGTTTTGCTAGGCTTTTGCTACCGTAAAAAACAAATTCTTTAGATGTAATAAGTTTTTGAAAATAGGAAATTTTTCTATCTACATCCTCTTCAGTTACGGCTAAGATTAAATTATAGAATTCTTGTGAATCTTTTAGATCTTCAGAAGATAAATTTTTGCGGGCAATAGAAGCAGATTTAGCTTTATTACTCATAATATATTCGGCAAAAGCTAAAATTAAAGTATATCTATCATGATTAATTTTTCGTTTATTAAAAATATTATGTATTTTAGACGGTAAATCGATAATCAATATTAGAAATCTAATGACAATAAAACAAGAAACTAATAATAATAACCCTAAAATAAGGCTAAAGAACAAAGTAGTCTCAATATTATAATCGTATAAACTAATAAAAACTTTTGAATCAAAGCTCTCTATTAAAGTAAACCCGAAATAAAGTAGTAAAAAAGTAGCACATATTAATAATAACCTAAACATCTTTATTTACAAACTCCTGCATAAATTTTTCTGAATAAAGAAAATCGATTAGATAGTTTAATTTCTCTAAAATTAGAGCTTTATCTTGTTCTTTTATTATCATAACAGAAGGTTTTTTCTCAATTTTGATAAATTTCTCCAGCCATTTATGGTTGGTAGGAAAAATTACTTCCGTACTACTTGATTTCGAGAAAAGATAATTATTATTATATGCTTCTAAGTTATTTAAAATATTCTTTATATCTAGAGGTAACCAATTGAAATATACTGTTTTTAGTTCTTTGCTATAATCCTTATCTTGCATGAAATTATATATTAATAGATTTACATTTAATAAGTAATTAGTATAATCAATTGATCC-------------------CTCGTCGCTCTCCTATTAGTTATAGGCTTCGCTCCTTGTTCCTTGTATCCGAATGAGGCTGAATTGACTATAGTTTCTAATTTTGGTTCTACTAAATTAGTCGGTGCTTCAGGGAACTTTAAAGAACTTACGTAATTTAAAAGCGACTTAGTAGATAATAGAGGGGCTGCTTCCTTTTCTTCTGCAGTATTTTCTTTATTTTCTACTGCTTGATCAGGAATTTGACTTAAATCTTTATTTTCACTTTTAAACAGTTTTAAAATATCGGCTCTATTATGATAAAAAGTAAAAGAGGATAAGACAAATATTACTATTGCTATAAAAAAGATGTTTTTGCTTTTAAATAAACTATCAAATTTTTGCATTTTCGGATAATAACTTGATTATATCGTTAGGGTTTTGATCATCACAATAAACCACATTTTTTATAAAAGGTCTAACTATATTTGCGACTTTCAAACTTATAGCTATAACTAAACTATCTTGTAAGTATTCTAGTAAATTATTTTGAAGTAATAATCTTAAAAAAGTTTTAGCACTATTCTGAGAATAAAGTAATATAAAGTCAATATTGTTTTTAAATTCTTTTATAATTGATAACGGTAGTTCGTCCAAATATTCTACATTATAAATGATATGTCTAGTTATTTTATCAGGTAAATCTTTAGTAATTTCATTTGAAGATAAATATATAGTCTGCTCATATAAATCAGGAGGAAAATGCTTAATCAAATCTTCCACGTTTTTAGCAGTATAAATTACTTTCTTGCCTAATAATCGTTTTGACTTACTACCTACTACCCAAATATCTTGTTTTAAGTTATAACCGGCTAAGATATTTGCTGCGTATTTACTAGTAATTATTATATTTGAGTAATTATCTAAAATATCAATATTAAAATCTAGAGTTTCATATTTAATTAAAGGACAATGAATATAACGTAAATCTAAATTATATTTACTTATTTCTTTTATAGTTTCATTATTTTCTTCAATATTTCTAGTTAATAAAACCGATTTCATACAATATTTGTACTCCAATATAAAAAGCAACTGCCCAAATAATGATAGCAGCTATTTTATTAATTATAGTTAAAATCGTACTACTTTTATTTAGCTTTCTGATATTATAACCTGCAACTGCTAAAGAAAAAAACCATATCCAAGATATAACTATACAAGTTAAGGTAAACATAATTTTTGCAATACCATTATACTTTAAAGCACTAGTACCTATTACTATAATCGTATCCATAATTGCATGCGGATTTAATATTGACACTGATATAGCAAATAAAATTTGTTTTTTAGCTGAAAAAGCCCCGGAATTCATTGTAAGGTCCATAGGCGGCTGATTC----------ATCCCATATAAATTAAGAAAATAAATCCAACAATAAATATAGATAATTTTAACCAAGAAATTTCAAGAAGTAACAAAGATATCCCAAGAACTGCCATACATATAAGAATAGTATCACATATTGAGGCTGCAATTATGCTAGGTAAAGCCTTGCTAAATTTTGGCTGTTTTGCTCCTTGATTAAATATAAAAATATTCTGTACTCCAAGCGGCACTATTAAACCGAGAGCTAAAACAATACCATGTAAAAAAGCACTTAATATTTCATTATTCATTTAGTCCATCACACTTATTATCAACATTACACATAATAAGACCATACCCCCAATTATTATGGCTCCTATTTTATTAATTATGTTTAATATTATAGCATTTTTATTCAATTTTTTAATATTATAACCGATTATTGCCAATGATAAAAACCATATACCTGTGAATATGAGTATATCAATAATTCCAATGTTATTTGAGCTATATTATATACCATATAAATTAAAAAAATAAGTTCAACTATTCCTATAGTAAATATGATAGTCACAATAAAGAATGGACTAAAGAGCATATCAATACTTACAATAAAACTATAACAGATCCAAGCAACAATTACACTGGGTAGAGCTTTTTTAAAACTACGATATTTTGCACTTTGATTTAATATAAAAATACTAGGTATAATAGAATATATAGCCAAATACGGTATTATATTTAATATATCATTCATTATTGTAATTTAGTTTTTATTTTTAATAATATTAACAAAGAGGGGATAGTTATAATAGTAGTAAATAAAAAGAAATTTTGCCAACCGAAATTTACTACCATATAGCCTGAAATTATAGGAAAAATTGAGCGTGAAATTCCCATCATCGATGAAAGAAAAGAATATTGAGTAGCTCGAAATTTACCTTGGCATAGCGAAGAAATAAAAGCTATATAAGCAGTCATCGTCATACCACCGGTAATACTTTCTATTCCTATCGTGATAAATAATAATAAAGAATTTTTACCGTTTATTTCAAGAAAAATAAATAAAATATGTCCTAAAGCATGAATAATCCCAAATAAAAATATACTATTTAATATATTTTTATGCTTCATAATAACACCGCCAACGAGTCCGCCGATTATAGCTCCTACAACGCCCCAAAACTTCCCAACACTTGCTATCTCAAAAGCATCATACTCAAGATGAAGCAAAAACGGATTAATCATAACATTGATTAAGTTATCCGGTAATCTATATAATACTAGGAAAATTAATATAAGAATAATGAAGTATGCGAGGCTGATGTCATTCCCGCTTTCTATGTCATTCCCGCGGAAGCGGGAATCCAGAAAGATCTTTAAGAAATTAGAATAATAACGTTTTATAAAAAATTCATTCTTATTTTGGTTGTTTTCTGGATTCCCGCTTCCGCGGGAATGACATATTTTTTCTTCAACGAGACCAAAAGAATTAGTATATCTAGCAGCTACAATCAATAAAATTAAATAAATAAATACTAAGCCGGCAAAGATTTTATATATTTCATTAAATGTAAAATAAATAGATAAATAAATAGCTCCAGAACCGGCTAAAAGCATACCGACCCGATAACCGAATATATATATTCCTGAAGTAAACCCAAGCGATTCTTTAGGTACTATTTCCGTTCTTAAAGCACTTAATATAGTATCTTGGGCTGCACTAAAAAAAGAAATAATTAAAGCCGTAAAGGTAAATAATACTAGATTAGTACGAGGATCTAGAAAGCTGAAAATATATATAAGAAATATTAACGTAGTACTAGTTAAGCAAATCCAAGATAATCTATGACCGAATATTTTGTTTAAATATTTAATTTGCACTGCATCAAAAATCGGTGCTAACAAGAAATTAATAGAGTAGGGAAGCGTTATGAATGATAATATACCGATTGTTTGCAGTGCTATATCTTCTTTAGCAAGCCAATAATTTAAAGTATTACCGGTAATCATTAGATTAAAACCGCTAATAAGCCCAAACAACCAAATAATAAGTAAATGAGAATTATTTAACATGAATTTTATATATGCCTGTAGCTCTAAGTTCTCATAGGCTTAATATACAAAAATGTGAGTATTCTGTTTATTTGTGGCATGTAATGTAATTATGTTATTTTAATTTCTCAATTTCTTTCTTATCTAATTTTGTTATTTTCATAATAGCTTCTAAAGAAAGTCATTCTTTTTTCATTTCTTTAGCCATAGTAATTTTCTCTTTTTTCCTACCTTCTTCAATACCTTCTTGTTTCCAGCTATGAGCTAAACTATTCATAAGTTTTCCTCCTACTTCAGGGTTTAAATGCGATTTAAGCATTTTTTCTATTTCTATTTTATCATTTTCCTTAATCTTATTCAAGGTGTAGGACAAAATTAGCTCTATATAATCTATACCAATATTAACTTTAATAAATTCAGGTAAAAGATCAGCTACTTCTTGCCATCTCTTTAATAAATCTCGTTCGTGGATATGTTTTAAAAAAAACTGCAAGATTCCGGACCAAGCTTTTTTTTTTTAATTTTTCATCAAATCACCATCATTGCGAGGAGTTGCACTAGCAACGACGTGGCAATCTCATAAGATAATATAAAAAAGCTCTTGAGATTGCCACGCCAGCATAAATGCTGGCTCGCAATGACGGGTCTTTATTGAACTGCTATTTGTAATAATTATTGCTCTTTTTG--------------------------------------ATATAAATGTCTCGTACGAATTTAATATTATCCTTTTTTATTTTTCTAATGATAATAGTTATTGCTACTTTTTTCATAAGTAATTACAGAATGCATAAAAATACAAGTTGTATTATGGATATTGGGACTTATAGTTATAAAAAGTTCTATAGTACCATACGTGAAGATCAATTAAATTTTGATCTAGCACTTGAGCAATTAGAAGATAGCGAATCTTTAAACTCAAGAGATAAAGCAAGGTTAGAAAAAATTTGCTCTTTTCAAGTAGAAGACGGAATGGTACGTTTAGAGGTAGCAAAGGGTTATGATTGCTTACTACGTCTTTATCTAGACAAAAATGCTACTTTAGTTCAGCAATATAAAGCGATTAAAAACGGTAGTTACGGTTTAGATACTTTATATACTAAAAAAGCTGCGATTAATTTAGCTAAACTCATTATTTTAGGTCACGAAGGAAAAGTAAAAGAAATAAAAAATGATGATGATTTCCTAAAATATTATAGCGGTTATACAGCGGATGAGATTCCTTTTTTAAATAGTTTAATCTCTCTTAATATACCGGAACTTACTGCTAGATGTTTATATAGGCTTAGCTTAATTCACTTACTAGGCAGGTCATCTTTTAATGAAAAAACTATACAAACTGATTATAAGCTTGCCATAGAAGAAATACAAAATGTAATTAAGTTAACCGGTATAAGGCAAAATAACATACTCGATATAGCATTAACTATTAATGATAAGTTTGCTATTCATGCCGGTGCAGTAATAGCCTCTAGTTTACTAAATAGCGATTTAGATAGTTTCTATAGATTTCATATTGTTATGGATTCTAATGACCCCGTTAGTCAAGAATCAATGGAAAAATTAGCTTCCATGAAATATATCAGAGATTATTCTATAGATTTTACTACTTTTCCTGAAAATATATTAAATCAAGCTTTAGCCGATAAAAAAATAAAATTTTCGGATAATTGGCCTAGTTTAGTAATGTATAGATTATATTTTGATCAAATCTTTCCTCATCTAAACTCTATATTATATCTTGATACGGATATTGTAGTGTTGCATGATCTGAATTCTCTTAAAAAAATAGATATGAGTAATTATATTGCGGCGGGTAGCATAGATACAGGTATTACATATTGTAATCATAAAGTAACAGAAGAATGTAAAAGAAATATGGCTCATTCTTATAAAAATAGCGGGATAGTATTTTTAAACTTAAAAAATATGCGAGAAAAGCAAGATAAAAATATGCTTTTAGAAACTTTAAAAAATTCAAAATGTGATTTTTCTTTTCCTGACCAAGATTTATTAAATGTTGCATTTCAGCATTATATTTATCCCTTATCGATGAGATGGAACTTTTTTACATATTTTGAGAATCAAAGCCCTTATTTTTCTTACTTCATTTTACACTATGCAGGACCTAAGCCATGGACTACCGATAAGCAGGAACTATGGAAAACAAATCAGGACAAATTAGATAAAATCACAAAATATTACTGGCGATATAGAGAAATAACACCTTGGAGTAGTATAAATTAATTATTTTAATTGACTTTAGCACTTAAGAGATTTAAAAGTTAACTTTAATATGTAAGGTTACAATAAAAATGTTACCGCCTAAAATTTTCTTTGAAAAAGTTAAAGAAATAATTTGGCCTATAGAAAGGAAAGAATTAAAGCTATTTATACCTATGGCTTTAATGATGTTATGTATCCTTTTTAATTTTGGGGCTTTAAGATCTATCAAAGATAGTTTAGTAGTACCCTCTATGGGGGCCGAAATTATTAGTTTCTTAAAATTATGGTTAGTATTACCCTCGTGCGTAATTTTTACCGTACTTTATATTAAGCTTAGTAATAAATTAAATTTTGAATATATTTTCTACATTATAGTCGGCAGTTTTTTACTATTTTTCTTATTATTTGCC---------------------------------------------------------------------------------------TTCATTAAAATAGGTAGTAAATGGAGTTATGCACTGATGTATATTTTCTCGGAATTATGGAGTGCAGTAGTCATAAACTTAATGTTTTGGCAGTTTGCCAATCACATTTTTGATACTTCTAAAGCTAAAAGATTCTATCCAGTTCTTGGAATGGTCGGTAATATAGGTCTTATAATAGCAGGCAGCGTACTTGTCTTTTTCTCAAGCGGGCAGGATGTCATTGATTCAGAATTATTACCGGATTCTTTTAATTCATCTGCCGGAAATGCTATAATGCTTCAGCCTATCATGTCAACTATTGTTGCTGCAGG------------------------------------ATTTATTTTAACGGATTCCATAAATGTTTTAGATACAAAAAAAGTTACGGCTAAAACGAAAACAAAACTTTCGTTAATTGAAAGTATCAAATTAGTAATTCACTCAAAATATATAGGTCGTATTGCTTTACTAATAATTTGTTATGGATTATTAATAAATATAGTCGAAGGACCTTGGAAAGCAAAAATAAAAGAATTACATCCAAACACTATAGACTATGTTAACTTTATGGGCAGGTTTAATATTTGGATGGGGATCTCATGCGTTACTTTCATGGTAATAGGCAGCAATATCCTTAGAAGACTCGGTTGGCTCATTTCTGCATTATTAACTCCTATTATGTTGTCTATTACCGGCTTGATGTTTTTTATCTTTATAATTTTTATTGAAGAAATAGGAGCATGTTTCGGTGATTTTAATCTTCTATATGCAGCGATTATTGTTGGAGCTATTCAGAACATACTTAGTAAATCGTCCAAATATTCATTATTCGATTCAACAAAAGAAATGGCGTATATTCCTTTATCTTTAGAGCTTAGAACTAAGGGAAAAGCAGCCGTAGAGGTAATAGGTACTAAATTCGGTAAATCGCTTGGAGCATTTATACAGTCTTTGATATTTATTATTATTCCAACTGCTACCTTTGATTCTATTATAATATATTTATTAGTAATTTTTATAGTTATGATGAGTTTATGGATTTGGAACGTTATAAAATTGAATAAGGAATATATAGAGCTGTGTAAGTAAACGTCATTGCGAGGAAAAACTGTAAGTTTTGATGAAGCAATCTCAGGATGTTTGACAAGATTGCCGCGTCGCTTCGCTCCTCGCAATGACGACCTAGAAAATCACACAACAATACCGATTTAAAGATGAAAAAAATTCTTAAAATAATATTATTTATAACTATCTTTATTATACTCGCATATAGTGGGCTATGGTTTACTATTATGTTCTCTTTATCACACTCTATAAATCAAAAATATGCCGGTACCAACCTTAATATAGAAGAGACTGATAATAATCCTAATCAGCAATATCTTATTAAATTTTCTAAAGTTCAGCCATATGGTTTTCCTTTTAAATTAGGTATTTCGGTAATTAATTGGCAAGAAGAGAGTATTAATAGAGCAATTGAATTTACCACACCGATAAATATCGGTTATGATTTACTTAAGCAGAAATTATTTATAAATTTTTCCGGAGAAGCATTCGGAAAATTTAAGCCGGTTCAAAGAGGCTTTGGAGTAAGATTTTATAATGAGAACTGTATATTATCAACAAAAATACCGTTAAATTTTAAATTATTTGAAATAGTACGATCAAAAAAAGATTTATTTGAAGTTATAAATTTAATAGAAAATATTAAATTTACTTCCGGTAAAACAGAAATTTTTGACTTAGTAGATAATCAAAAATTATATGAAGAAGATCATACTATACTTACTATGTTATTTGACAAAAGTAAGTATTATATAAGTAAACAGGATTTCCTTGATAATATACCGCAAAAATTAGAAATTTATTATGAAACCGAAATAGTAAAAAGTAACCTTGAAGATAGAATAATACCTGCCGGCTTATTATTATATAGACCCGCTTGGAATAATAATTTCAAATTTTCCGGTAATTTCTTGATTAGTACTAGTAGTTTGCATTTTAAAGATATTGCTAAAGATTTAACAATTGAAGTTACTAATGCAAAAATAAATAGTAATAACTTTGAAAATAATATTAATTTATTATATAAAGGTAAGTTAAACGATTTCGGCAATAATAATATTGATCTTTTGATAGATTCGCAATTTAAGCTAAAACCGGGTTTTATAATAGGTTCATTAGAATTTATAAAGAAATATTACGATAGGCAAACCTATCTGTTTAAACTTTCCGATAATAATCTATATAAAGA-----------------------------ATAATAATAAACAATATAATTTTAGTATTTTTGAAGATAGGCAATATAATTTTAATTTAAATATTAATTTAGTTACTGAATTAAATAAATTAACTAGAGCACAGATAAATGCTTTAAGTCTATATTCAAACGCATCGGGATTTAATATAAC----------ATAGTAAATGCTCTTAAAGATTCTTACAGTAAAGGTACGATAGTAATTAATGATTACTCTAAAATAATAGATGTTTTAAGTCTATATGTATATGGGGTAGGTGATTTTAAAAACTTATCCAACGAGAGCAAAGAAGTATATGGAGATGCTCTAAAATCATTTTTAAAAACTATATCCGACCACCCGAATTCATCTAATTTAATTGACGCTAGCATTGAGTATGAGTTTGATTTATCCGATTTAAACAAAGCTAAAATAGGTAATATAGATGATATAAATAAACTTATACCTTTATATTATTTATCTTTATATCAAGCAGCAGTAAAAAAAGCGAAACCCGGTGAAAATGTAAAAGAAAAAATTATGGAGTTAATTCCGAGTATTAATCAAAAAATATTAGAGGAATGTATAGTTGATGAACTTCGTTAATCGTCATGAGCTAAGCGACTTTAGGCGTTGTTGCATGGCTCTTATGTCATTCCTAGCTAAAAGCGGGAATCCAGTAAAACATATAAAAAACAAGTTTTTTATATGTTTATTTTATCAATATTGAAGTTATTTTTCTAGATTCCTGCTTTCGCAGGAATGACATAAGGACAGAAAAATTTATAAAAATACCATGAATATTATAGTAAAAATACAGCAAGATTTAAAAGATGAAGTAACTAAGTTAAACGATTTAATCATTAGCTGTTTAAAAAGTGATGAAGAATTAATAGAAACAGTAGGTAAATATTTACTAGAGGCGGGTGGTAAAAGAATTCGTCCGCTTTTAACTATAATAACCGCTAAAATGTTTGATTACAAAGGCGATAATCATATAAAGCTCGCAAGTGCCGTTGAATTCATTCATACCGCCACATTGCTTCATGATGATGTGGTAGATGACAGCACTTTAAGAAGATTCAAACCTACGGCTAACGTTATTTGGGGAAGTAAAACAAGTATTTTAGTGGGTGATTTCCTCTTTAGTCAGTCTTTTAAGTTAATGGTAGCTTCCGGCTCTATTAAAGCTATGAATATTCTAGCTAAAGCTTCAGCAATTATTTCCGAAGGGGAGGTAGTACAGCTAGTTAAGCTAAATGAGCGACGTATTATAACTATAGAAGAGTATCACCAAATAGTTAAGTCTAAAACTGCTGAGTTATTTGGTGCTTCTTGTGAAGTTGGAGCTATTATAGCAGAGCAGACGGACCATATTTCTAAAAATATGCAGAACTTTGGGAAATTACTCGGTACAATATTTCAGGTTATAGATGATCTACTTGATTATTTGGGTAATGATAAACAGGTAGGCAAAAACATCGGCGATGATTTCTTAGAAGGAAAAGTTACGTTACCGCTGATTTTTTTATATAGTAAGCTAGAGCAAGATAAGCAGCTTTGGCTTGAAAATATAATTAAATGCGATAAGCATACTAATGATGAGTTTATGCAAATACGTGACTTAATGGTAAAGCATGAAATCTACAATGAAACAATTAATTATTTGAGTAACTTAGAAAATGAAACAAATAAATTATTAAATAAAATTCCGGTTCAGAATATTTATAAAGATTATTTGTTTTCGATTATTAGATTTATTTTAGACCGTTCTTATTAATCGTTATTTTACTGTAAGTTTTGTCCGCA-----------------------------------------------------------------------------ATAATGGGATGTGGAATAAAAAATACGGGATATAAGGACCATATTTTGGTCCGGAGCAAAAGATATCGAACCCTTAAATTTACTTCCAAACCTTACAAGTATTATATCTTGATCTACTAAATAAATCTTCATGTAAGATTGACAAATGGCTGGGACGGGAGGATTCGAACCTCCGAATGACGATACCAAAAACCGTTGCCTTACCACTTGGCGACGTCCCAATGTAGAAATTAGAAATGTATAGACTTTATACCAATAAATAGCGGAAACGTCAATTACAATTRATTKTAAAAATAAATTTATTTCTCGCTTGCGGAGATAATAAATCATAAATTTTAGCTCTAATTTTGTTATAATATTCCTTAATATAATTTATTTCATCAATATTAAGTAGTTTCGTATCAATCAATTTACTAGCATAAGGTACTAGGCTTAAGGTTTCAAATTCAAGCCATCCGCTATTTTCTTTTACATACATTAAATTTTCTATTCTAATTCCGTATTTTCCAGAAATATAAAAACCGGGTTCATTGGATAAGATCATACCTGCTTTAAGTATTGTTTTATTACGAAGATTTATGCTTTGCGGTCCTTCATGGACACTTAAAAAGCTCCCTACTCCATGCCCTGTACCGTGTGGATAATCTAGCATTTCTTGCCATAAATATTGCCGAGCGAGTATATCGAGATTCGCTCCTGTTACGATATTTTTCGGGAATTTAGCTTTAGCTAAAGCAATATGTCCTTTAAGTACTTGCGTATAACGCTTTTTCTGTTCATCAGTCGGCGTACCTATCATGATTGTCCTTGTTATATCGGTAGTAGCACCACTATATTGACCGCCGGAATCTATCAGTAATATCCCCTGCCCTATAATTTTTTTAGCATTTTCCGGAGCAGCTCTATAATGAATAATGGCACTATTTTCCTGAAATCCGCAAATAGCAGGAAAACTATCCGAAACATAGCCCTCTTGTTTAGCTCGTTGCTCCGTAAGCTTTAAACCGAGGGAATATTCGGTTAATTCGTTATCCCCGTTTTCACGGGGATGACACTGAGAAAAATCAGCAAAAAACTCACATAAAGCTACTGCATCTTTAATATGAAAATCGATTGCATGCTTAATTTCTACATCGTTCTTACAAGCTTTAAGCGTTAAGCATGGATCGGTAATTTTTTGTACTTTTTTATCAGCTATTAAGTCCATTATATGAACAGAGGCTATAGTATCATCAATAAAAATATTGTCATGACCCTTTAAAATATTTTCAAATTCTTCTTCGGGTAAAATTGTTATTTCAGGACGTGCATTAATAATTTCGGCATCAATTCTTGTGAGATCGATAAATAGATATAATTTTGTAGACGTAACGATTACTTTTGCAAACATTAAAGGTGTATAAGCAACGTCACTAGCCCGCAAATTTAGTAACCAACATATGGAGGAGCTGTCGAGAATAACTAAGGCGTATTGCTCATTATAATTACTAGATCCCGCGGTCAAGCCGCGGGATGACAATAGGGTTTTACGACATTTATTTATTTTATCATTATGACTAACACCCGCAAATTTAATATCATGTAAATAAACTTTAGAGTTTGGCTCTAACAGCTGATTTTGCCAAATTTTCTCAACTAAATTTCTATTAATTTTTTGAAAATTGAACTTTAAATTTGATATAGCGGGATAAGTAAATAATTCAGGATCATAACCTATTTTTGCATCTTTACCAAATTTAGATATATCTTTTAAGTCAAAAATCTTAAAAAGCTCTAAATCTAGTTCTTTGCTTGCTTGCTCTAAATAACGTCCGTCGGTAAAAAATAATGCTGTATCTTTACATATAATAGCTATACCGTTTGAACCGGTAAAACCTGTTATATATTCAAGCCTTTTGGCATACTCAGGTACATATTCGCTCATATATTTATCGTTAGACGGAATTATATAACTGTCTATATCATATTCTGTGAATAAGCTTCTAAGTAGATTAACTCGTTCTTTTATCATGTTTATAGCCCTTATGTCGTTTGCTTAGGCATTGTTGTATGGCTCGATGTCATTCTTAGCTAAAAGCAGGAATCCAGTAATTAAAATGTGCATATACAACAAGTTTTTAAAATTAAAAGCTCGATTAATCTCGCTTTTTTTCTGGATTCCCGCTTTCGCGGGAATGACATCGTATGCTTTTTCCGAACCATGCAACAATACCTGCTCTCAATGACGGCTCAGCATTCACGCAAAGCAACGCTCATAGACGGGAATGACATTTATACCATCCATAATATAACGGAATACCAAGGATAGTAAAGGTGCTAACTATAATTAGAGTTTTAACAGGTGTTTCATAGATAACCCATGCACAAAAGATAATCGATATTAGGGCTATAAGTAAATAATAATAAGAAAAATTTTCTTTTGAACTAAGAATTACCTTTAAGAAAGCTAAGCTACAAATTAAATAAACAAACAAAAATGCTATTACCGAAAAATCTATTATTTGCGTAATCTGCTCGGCAAAATTATCATTTGACGTAAAGACTAATAATGGCACAATGCCAAGGCAGCTTACAATAATTCCGTAAGTTGGGGCGTTATTGCTATTTTTCTTAGCAAAAAATTTCGGCAATAACCCGTCTTCTGCAAGTCCTAGAGCAATCTGTCCGCTAGTTAGCACCCAAGCGTTGAGCGTACCTATACATATAATCGAGGCTATAACTGCAATTACGCTTGACCATTTACCACCGAACAATAATGCAGCGGCATCGGCATAAGGAGCTTTAGAATTAATAAGTTCAGAAGCAGGAATTAATCCCATTATACCTACGCTATTTATAATATATAAAACCGCTACGCAAAAAGTCCCAACTATTATGGCTCTTGGGATGGTTTTTGCCGGATCTTTTACCGCCCCTGCCGTAGTAGTTGCACATTCTACGCCGATAAAGCCCCAAAAAGTAAGAAGTGCAACTCTTCCCATAATGCTCGGAATGCTTAAACTCTCTACTTCTTCAGCTATACTTATATTATCTATAWTAAAATGAGATAATGCACATAAGCCTACTACAAGCAACGGAACAAATTTTAAGAGAGTCAAATAAAATTCTGCTTTTCCTGCTACTTCAGGACCTTTTAAATTTAAAACTGTAATAGCACCTAATAATATTATCTGTAATATTAAATCCAAAATCGCTTGTGATTGAAAAAAAGGCGTTAGATAACCTATTGCCGAAATGACAACTATACTTGTACTGACAAAGGATATAACCCAGTAAGTAAAGCCGGTGAAGAAAGCTATTTTATCCCCGAAACTCTCTCGTACATAAACATGAGGACCGCCTGTTTTAGGAAATTTTGCACATAAGGATGAGAATACAAGGGCTATACTCATAGCACCAAATAATGAAAGTACCCAGCCCCAAATGCTATATATACCGAACGGTGCTAAACTTAGCGGTAATATAAAAACGCTAGTACCGATTTGACTGCCGGTTACTAAGGCAAAAACCGCCCAGAAACCTAATTTTTGCGACATAATAATTTGATTTAAAGAAATAGCTTTAAAATAGCTGAAATAATGATTTTTAGCAATAGTTAAAACTACTGTACGCTCCGTAGACTTACTCTTAAATTCATCCTGTCTGAAGC-----------------------------------------------------------------------------------------------------------------------------------------------------------------------------------------------------------------------------------------------------------------------------------------------------------------------------------CTAGGTTCTGTGAACATTTCTAATTGATTTACTATTTTGAGGTATTTTTTAGCGAAAATTAATAAGATTTTTATCGGAATAGTTATTCATATTTCAAAAAAATCTTATAATTTGCAGCAAAAAATAACCAAAATTAAATCTTTTTAGAGA------------------------------------------------------------------------------------------------------------------------------------------------------------------------------------------------------------------------------------------------------------------------AGTTAAAACTACTGTACGCTCCGTAGACTTACTCTTAAATTCATCCTGTCTGAAGCTTTGTGAATTTTGCTGTATTTCCGTATATGGTTCTAAAATAACCGGTTTTAATATATATGTTTGAGTCATACAAATTATATTTTATATTATAATCAAGTGGGATTATCACACACTAAAGGATTTGCCGCAACCGCAATTAGCTTTTTCGTTGGGATTGGTGAAAGTGAATTG------------------------------------------AATATACATTAATGCTTTTGGGTCGATTAGTATCCGTACGCCCTTTTCTTCTACTACTTCATCGAATTGATTTTTACTGTCAGCATATTCAACGTAATAAGTTTGACCGGCACAACCGCCGGCTTTAACCCCTACCCTAATGCCAAAAGTAGGCTTGGCTCGTTTTTCTATTAGCAATTTTACTTGCTTTGCAGCAGAATCGGTTAATGAAATAACATTTTTCATGTTTTAAGAGTCTTTTTTGCTTTCTTTTTTCTGTTTGTAATCGGCAATAGCTGCTTTTATTGCATCTTCGGCAAGTAGTGAGCAATGTAATTTTACCGGCGGGAGCGATAATTCTTTCGCTATCTCAGTATTTTTAATTTCTCCGGCATCATTTATCGATCTTCCTTTAACCCATTCCGTTACTAAAGAACTTGAAGCAATAGCTGAACCGCAGCCGAATGTTTTAAATTTAGCATCTGTAATAATCCCGTTATCGTCAACCTCGATTTGTAACTTCATCACGTCACCGCAAGCAGGAGCTCCAACGAGTCCCGTTCCGACGTTTTTTTTCTCTTTATCAAGTGACCCGACATTACGAGGATTTTCATAATGATCTATCACTTTTTTGCTATAAGCCATTGTTATTCTCTAAAATTTGGTTTTGTATGTTATATTTGCGTGAATACCCGAACCGTCATTGCGAGGAAAAACTGTAAGTTTTGACGAAGCAATCTCAGGATATTTGACAAGATTGCCACGCAGCCTACGGCTGCTCGCAATGACGATATTCTCAATGTACAGCCCATTTAATCTTCTTCAAATCAATCCCCTCTTGCATCATTTCCCAAAGAGGACTTAATTCCCTTAATTTATCGATTTTTGAACATATTAAATCTACTGCGTAATCAACTTCCTGTTCGGTAGTAAATCTACCTATGCCGAACCTAATCGAAGTATGGGCAAGCTCTTCACCTATTCCCATGGAACGTAAAACATATGACGGCTCTAAAGAGGCAGAAGTACAAGCAGAACCGGAAGAAACCGCTAAATCTTTAATGGCAAGGATAATTGATTCTCCCTCTACTCCGGCAAAGCTTAGATTTAGATTGCCTTTATATCTTTGATCTTTATCACCGTTTAAATAAACTTCCGAAATTCGACTATGTATATTATTTAAAAATCTGTCGAATAAGTAATTTACATGCTTAGTATCTTTTTCCATCTCACTATACGCTATTTCAGCAGCCATGCCAAGCCCTACGATTAAAGGAGTCGGTAGCGTACCCGAACGCATACCCCTCTCCTGCCCACCACCGTTTATCAGCGGTGTAACACGTACACGAGGTTTTTTTCTTACATATAATGCCCCTATTCCTTTCGGACCGTAAATTTTATGCCCTGAGATACTAGCAAGATCAATATTAAACTCATTAACGTCTATTGGAATTTTACCGAATCCTTGAGCAATATCGGAATGAAAGAAAACATCTCTTTCACGGCAAATTTTTCCTATTTCCTTTAAAGGCTGAACAACACCTATTTCATTATTAACCGCCATAACTGAAACTAACATAGTCTGATCAGTAATGGCATTTTTTAGAGTTTCTAAATCGATTATTCCATTTGATTTAATCGGTAAGTATGTGATTTTTATACCTTCTTGCTCTAAATGCCTGCAAGCGTCAAGTACGCATTTATGTTCACTGACTATAGTAATAATGTGATTCTTTTTATTGCCGTAAAATTTTGCTATTCCCTTTATTGCAAGGTTATTGGATTCGGTTGCACCGGAGGTAAAAATAATTTCTTTAGTATCTGCTCCTATTAACCTTGCTACTCTACTCCTTGCCTCTTCAACGGCGTTTTCTGCTTCCCAGCCGAAAGAATGGCTACGTGAATGAGGATTCCCGAACTTGGTAGTAAAATATGGCAACATTGCCTCCATTACTCTTGGATCTAGTGGCGTTGTTGCCTGATAATCCATATATATAGGCAAGGTTAAATTGTTTAATTGTTGGTTCATATGGTTTATTAAATTAATTTTTTGTATACAAAGCCTAAAAATAGACGAAGTTTAATTTGGAAAAGAGCAAGGCGTTTCATATTTTTTGACCGCAGCGTACATACTAGTACGTGAGGATCAAAAAATATGAAACAACAACACCAATTTTTCAAATTAAACGAGTATATTATACACTTCCTCAAAAGCTTTTATAAAAGCCTCTATATCACTTACCGTATTAGTATGGCTCAAAGATACTCTAATAGAGGATTTTGCCTCTTCTTCCCCTACACCCATATTGTTTAATACGTGTGATTTAGATATTTTTCCTGATGAGCAAGCAGAGCCGGAACTTATGCAAATATTACGTAAATCAAACCCGATTAATTTCACTTGTGCATCTGTATTTTGTACAGTAAATAAAGTAGTATTAGGCAATCTTGCTATATTATTACTAACAATATTTACATTAGGATATTTTTTTAATTTTTTCTCTAAATTTTCTTGTAAGCTTTTGATTTTTATATATTTTTCTGAGATATCTTTTGTTATTAACTCAGCTGCCAAACCAAGCCCTGCAATAGCTAAAACATTTTCTGTACCTGATCTTATTCCTTTTTCTTGTCCTCCTCCTATAATCATTGGAGTAACTTGAAAGTTAGAGTTAGAGATTAGAGCAGCACCACCCTGCCCCCCTCCTATTTTATGCCCTGAAATTGTCGCAAAATCTAATCCCAACTCTTTGATATTTATAGATACTCTGCCAAAACTTTGTACTAAATCACTATGAAATTTTGCATCATATTTTTTAGCTATTTCACTTATTTTGGTTATATCTTGCAGCACCCCGCTCTCGTTATTAGCCATCATTACGGAAACTAGTTTTTTAGCAGCGTTACTTTGAGCTAATAACTCTTCTAGATGTTCTAAATCAACCAAACCTTGATTGTTAACTCTTATAATTTTAATATTTGGAGCATGTTTTATATGGTTATAGATCGATAAATGTTCAATAGCTGAAATAAAAATATCGCCGTCATAAAAATTTTTCATTATTAAATTATTACTTTCAGTTCCCGATGACGTAAAAGTAATGTCATATTCTCTAGACGACAAGGTTATACCAAGAGCTGCAGCTAATTGAAAACGTGCTTCTTCTATAACATTCCTAGCAAATACACCTGATCTATGTATTGACGAAGGGTTAAGCTCTTTATCCATCAAACTTATTATATATTCTTTTACCTTGGGATCGATAAAGGTGGTTGCATTATGATCTAGATATATCATATATTTAAGTTTAGAGCATCTTTAATGGATATATTTTCAAAATAATCTCTAATATGCTTACCAAGACCTTTCCATAATTTATGCGAATTACATTTTATTGTATCAGGTACACAAGTTTTAACCGATTTCTTATAGCAGGTAGTCATTATAAAATTTTCGTTAACAGCATCCATAATATCGGAAATTTTTATTTCTTCTAGGTTACCTATTAAAACATATCCACCTTTCGAGCCTCTAATAGCCTTAACTAGATCAGCTTTTTTAAGTTTAGAAAATATCTGCTCTAAATAGTTAAGCGATAAATTTTGTTTTACGGAAATTTCATTCAAAGTGACCGGTTCAGCACTTGATTTTGCAGCCATTTCAAGTATTGCCATTACGGCATATCTTCCTTTCGTCGTCAGCATCATATAACCAACCTATTAAAACTTAAAATTGTTTTATATCTACAATAC---------------------------------------------------TGTTAATATAAACTAAAATTTAATTGCATAGAATCTGTTAGAAGTGAAAAAGAAAGAGAGAATATTATAAATAAGTGATTAATACAGCATTAACTAGGRATATTGTTGCATGGTTCGGTTTTCTATTAT---------GCCACGGGGTGACACCGTAGGTTTTACCGGTCTACGCAACAATGCCTCCTCGCAGGAATGACATCATTATTTACCCACGTCCCCTGTTTGTTATTCTATTTCTAGCTTTAGGTTTTGAAGAAGCAGCAATATTTTTTAAATTAGCTTGATAATTTTTAATTTTTTCTATTCTATTTTCTCTTAGTTTTTCATGCTTGGTTTTAGCACTTTTTCCAAAACCTACTTTGGTTTCCATATCTTTTATAAAATCAGTAACAAATATTCGTGGATGTCCTTGAATATCGATTTGACAATTTTTATCTAAAGCACCGGGCATAGTTTCTTGTATTTTTTTTACAGCACGGTACATATCTAAAGCTTCAGGTTGATAATGACCGCTATTATTACTAAGGTAATCAATTTTTCCTCTATTATTTATACCTATAACTCCTGCTGCTTCCGCAGGCTTTCCGCTTAAAAATGAGCCATGAACAAGATTTTTAGTATTTGGCAAATATTGATTTTTATGAGTACCCATATAAATTACTCCATCCTTTCCCATTACAAATGCTTGAACATTATTCATGCTTTTACTTTCTTTACCAATAGTAGAAGCTACTTTACCGTTAGAATCAAGTAATCTCTGAGAGGAGGTATCATAGAATAGTCGATGATTTTTTTGTTCCTCAGGTCCCATACGCAATATTTCAAATTCATGCCCATCCCATATTTGTTTACCTTGAGCTATTTCTTGAAGATGATGTTCCGCAAGTTTTGGATTTGGATGAACTACTTTAACTCTTACAGAATCTACTATAGCATCGTTTAATTTTCCTAACTCATGTTCCGGTATTAAAGCAGTCCTAAATTTATTTATTAAT--ATTCCAATTATCTCTAGCTCTAGTTTTTGGATCCCTAAAAGGTGTATTAATATTTCTTCCGGCGTCTCCGACTAAATAAACTTTATTATCTTTTTGGACTAAGTTGTCTTTGTATAAAGGCTCTCCTTCTTGATTTATAAGTTGACCTTTTCTTTCAATAG------------------------------------------------CAAGCTTTGAATTAATTTGTATTTTACCTTGATGATTTAAATTACCAATACCGATACCATCAATATCCGCAATTTGAATATCTCTATTTTTATCAACAAATTTTCTAATTTCTTCGGGATTATTAATAAATTGACCGTTATCCTTTAATATTCCTTGTATATCGCCGGTAGTATAAGTAAATTCTTCTTTGATTGTTTTTGTATCCATAAGACCTACTGCAGCGAAAATTTGTTGAACGAAATTTAGATTTCTCTTTACTTCAACATTTTTTACTCCAGTATCTTCTCTTTCATGAATTACCAATTGATCCGGCTTTAAGTAGCCGCCTTTATCATAAATATTAATTACTCTTCCTCTTATAAGATCTACTTCTGTTGCTTCTTTATCTTGCGAAAATTCCTTAACTTGCGGCTCTTCTGCAAACCTTACTTTCTTTTTTTCTTTACCCATTTAAATTACCTAAATTTATAAACAAATAATTTTAGGTTTCATTTTAACAATAAAAACTTTTATTTTTTTAATAATAGGCTATTTTTTTAGTAAATTGAGGATTTAAAATCACATATTATATAATAACCGATTTTTCTTATATATAACTCGACAGGCTCTTGTTAATTTGCCAAATAGCGACAAATACTAAACAAGTTGTAAACATTTGTAGTAGCTGTAATAATATGCTTAATTCCGGTATTAATATAATAATAACCGGTTGTAATATTATCGGGACTCCGCTTGAAAACATTACTAACCTTATAGAAGTTTGTATTGAAGTTTTAGTAGTAAGTAAATTAGCTAAACTATATACTAACAAAACTATAATACTTCTCTCTAATAAGAATGTTACAAACCAAAATAATATAATAGCCGGCATACCGAAATAAATAAATAAATTTGGTGCATATAATAAATTATCGGCAAAATATTTTTTTATTATTTCAGGGGTTAAAATTACTTCATTTTGCTTGAATATCTCAGAATA-----------------AATTTTTCTTAGTATTGGCTACAATTAAATTTATCTTCAGCTTATTCTCTTCAAGTACAAACGGTATTTTGCTTTTTTCTTTGTTAGAAACTTGATTTTTTGTATCAATGACAACTATTTTATTGTTATTCTTGCTATATAAATATATAGGCTCTACTTCTTCAACTGAAATTTTTGAATTATTATATTTAATTTCCGGTAATTGATTGATAATATATTCAATATTGTCTGTAACTTTTGATGATTGTATTCCGTTAAAATAATCTTTTAAAGTTATTATGTAATTTAATATAAAAATACAATAAATTATTGATGGGATAAAAGATAAGGTAAATAAATATCTTATTCCGTACCCTTGATAGTTTTTATATACGTCTTTATAAAACTCTATAGAGCTAATTGATAAACGTAATTGACGGAGTAATGCATTTAATCCTCCTAATATAAATGATAATAAATACATGTATAAGTAATTTATTTAAGTTTCTCACCCTCTTCCTTCTTTAATCCGGTTGAGGTTAGCTATTAAGTCAGCTCTTGCACAGGCTTTGATTAAATTTTTGTCTATATTAATTATGATTTAAGTATTTTTTCTATTTCTACTATATCATTTTGACCAAATTTGGTCAAAGTGTAGAATAAAATTAACTCTATTTTGTATGCCATTATAAAACACTAAAGGATATATGAAAGAAAATTTTTTGTTTTTTATTACTTTTATATGATATTCAGCAATATTTAACATATACCTAAATAACCGAAAAGCCATATAATAGTGTGTGACACGAGGTTGTATCAAAGAGTTGTTTCCGCTAGGCAGGAAACTATCCATGTCACTAGATGAATCTAAAGGTATGAATAAAAGAGCTAGCCTGACAATGTGATGAAATACCGTTAAGTATAGGGAAAATCTCGTGAGAGTAATTACCATGATAAAGATATCTGATCCTTATGCACGATTCTTAGGAGAGTTACAATTGCCGCTTATGACTCTGCATTTATTGGGTATCAGAAGAGATTAACATTAAACAATATTACTATTTTCACCCTTTTCATCCTGCACGTAAAAATCATTTTTTTTATTCAATATATCATCATGGTTTGTATATAAAGATTCGATAAATAAAATAGAGTCCTTTAAAGCTAGTTGCACGGCTAAATTATCCATATCATGTCTTTCTATAGCTTTAGGACTTACAAGTTCTTTAACC---------------------------------------GAATAAGAATTTGATATATGTATTTCTTGCATTTTTTTGGGATTTATTATTTCGTTTTTACGTTCTTGGGTTTTACTAATAGCTATTTTCTTTAAGTTATCGTCTAAATCTTCCATTCCAATTGTATTGCGAATAATATCGTTTATACTAATTACTCTATTTTCCTCTTTTCTCTTACGCCTTGCTGCTAATATACTGCAAACACCCTCTAATAAACTTTTTATTGTTAAATCCAAACTTTTTGTAAATAATTTAATTATAGCTTCCTCCTCTATATTATTATTTTTAAACATCTTAGCCTCAGCAATTTGAAAATCTAGTATAATATTTTGTGGTA-----------------ATAATTGTAAAACAAGATGTTTTCCTGTTTTAGTTTTTCAATTTCTCTAAAGGTTTCTGCTTTTTGTATTGTTCCACTATCTGTTAGTGTTTTATTATGACTGTCTACCTTAATTTCATGGGCATCTAATCTTTTATTTGCCCCGGCATCTAGTAATTTAAAATTACTGGTTTCCAATCTTATTTTCGCATCTTGAATTATTTCGGTTGCAAACTTTAGTTTGTTAGGGCATTTAAATATCCGTTTTTCTTCTTCAGACTTAAGCTTTTCATTCTTAATAAAGCAATTAAATTGTTCTTTGGATTCTAATTCGTTAAATAGTTGCCCTCTTAGTTCTTTGCTAATTTCTGCTGRATAAATAGTGGCTATTTTCTTTAAATTATCCTCACTAAATTTATATATTAGATGATCACCGAAAATACTTCTTTTTTCTAACAACA-------------------------------------AAGATATCTTTCAGTGGAAAGTTTGGTATTTTCATTTGTAATACTACTTACGTAATTATAGTATAATGTCACTTGCCGCTATTTATTTTAAGCCCTACTCCTTTGTTTGAGAATAAAGGTGTATGCGTTTTATATTGCTCTGCTAACGGATCATCTGTTTCCGCAAGTAATTTAGTTGCAAACTCTTCTAAACTTACTATTTTGCTTGCTGAATTATCGGTTTTAAATATTTTATAGTTTCTATCTTCAAATATTATCTTACCTTCTATTTCTGGCTCTTTACTAACCGATACCGTAAAAGTAAAATTATATTTCTTTATACAATTTAAAATAAACTTACTCTCGTACTCATTTATCACACCGCTTTTTAATATGCTTTGACATATTTCTTTTAAAAATATTCGTGTTTCACTTATATTCGGTAATTCATTAAAACATTTATTAAACCATTCTATTACTTCAGGATTTTTACTTTTCTCATATTCTTGAGTTATATGGGCGGTTATTTTGTGTAGAGTGGTTTGGGCGTCTAGGTATAGTTCTTTGTAATGGTCTTTTGTTTTAGTTAAATCAATTATTGTTAATAATTCATTAATTGGCTTATAACTAGCTTTACCAAATGATCTTACATTTATTATATTAATTAAACTTATAGCAGCTGCATAATTAATACCACCTATAGT---------------------------------------------------------------------------------------------------------------------------------------------------------------------------------------------------------------------------------------------------------------------------------------------------------------------------------------------------------------------------------------------------------------------------------------------------------------------------------------------------------------------------------------------------------------------------------------------------------------------------------------------------------------------------------------------------------------------------------------------------------------------------------------------------------------------------------------------------------------------------------------------------------------------------------------------------------------------------------------------------------------------------------------------------------------------------------------------------------------------------------------------------------------------------------------------------------------------------------------------------------------------------------------------------------------------------------------------------------------------------------------------------------------------------------------------------------------------------------------------------------------------------------------------------------------------------------------------------------------------------------------------------------------------------------------------------------------------------------------------------------------------------------------------------------------------------------------------------------------------------------------------------------------------------------------------------------------------------------------------------------------------------------------------------------------------------------------------------------------------------------------------------------------------------------------------------------------------------------------------------------------------------------------------------------------------------------------------------------------------------------------------------------------------------------------------------------------------------------------------------------------------------------------------------------------------------------------------------------------------------------------------------------------------------------------------------------------------------------------------------------------------------------------------------------GAGTTTAAGAATTTAATTTGTTTAAGCAATTTAAAATTGATCAACCAAAATAA---------------------------------------------------------------------------------------------------------------------------------------------------------ATTTACTAATATCTATATTTCCATAAATAATATTAGTTTTATATGCTACTGCTACTTCCTGAAATAACTTTGACTTTAATAGCACTTTTAGGGCAGTTTTTTGCCGTAATGATCCCAAATAAAAATAGAATTATTTCTAATATCATTATTTTATTATGTATATTATCAATTTTTCTTACCTTTAAGTACTCAAGCTATGAAGGAGTATGGTACTCATTTGCTACCGGAATAAATATCGGTATTAGTAAAAGCATAGTACTGCTATTCACTATTATATCCATGATTATATACCGTGATTACTCTATTCTTGTTGCTGAGGAATTAAAGTTTGAATTTATCACTTTAATATTATTATCGGTCGTAGGTATTTTTGTTGCAATTTCATCACGGAATTTTCTATTATTATTCTGCGGTATGGAGCTTACTGCTTTAACTTCATATGCACTTGCAGGATTCAAATTAAATGATATTAAATCATCGGAGGGTGCTTTAAAATATTTTATCTTGGGTAGTTTAGTTAGTTGTTTATCATTATTCGGGATTTCTTTTATATACGGATTCGGCGGAAGCCTACAATTTGAGGATATCTTATATAAACTAAATAATAATTCTGGGATGAATCTTGGTTTAATAATCGGTATTGTATTATTTTTAAGCAGTATTTTCTTTAAACTCTCAAGCGTTCCACTCCATTTTTGGGTTCCTGACGTATATGAAGGATCACCGATTAGTTCGGTTACTTATTTCACCACTGCCTCAAAAATAGGTATGGTTATTGTTTTATTAAATATTAGCAAATTAATTATAGGTAATTACTATCC-----------------------------CTATATTATCTATGCTGTTTGGAGCTTTTGGAGCCATTCGTCAAACTTCTCTAAAAAGATTAATGGCTTATAGTACTATTTTAAATATCGGTTATGTATTAATCGGCGTTCTTCTGCATAATCAAGAAGGGTATAMAGCAACTTTACTATATATTCTAATATATGCGGTAGGAAGTATAGGATTTTTTACTTGCTTAATCATGCTGCTCGGTAAAGACGCCGATAAAGCTAGTTTTAAAACTATACAAGGAATTGCAGAGAACCATAAAACTATAGCTGCCGTAATTAGCATAGTTATGTTCTCGATGATTGGAATTCCTCCTCTCACAGGATTTTTCGGTAAATATTACCTTTTTTACCAAGCAATTAATCGAGAAGAATTCGTATTAGCTTATTGTGGTATTTTTACCAGCGTAGTTGCGGCTTTTTATTACCTTAAAGTAGTAAAAGCCATGTATTTTTCTAAAAAGATTGAGATAATTAAGCTTCCTATGCAATATGGGCTTTTACTGATTAATTACTTAGTTGTAGGCTTCTTGTTGCTTGGTTCATTTATTATCTCGTTTTAGCCGGTGTAGACTTTTTATTAACAACACTAGCCGAAGTAATTTTTGTAGGCTTCATAACCTTTYCTTTTAGATTCTTTATATGTTTTAGATCTTCTTCATCTAATTTTAATAAATCTTGGTCTTTCTGTTTAGCTTTTCTACCTAAACCTAATTGACTTGGAGTAACACTAACAATATCATCCGTTCCGACTTCTTTCTTAAATTTTTCTAGAGCGTCTACATATTCTCTATTTGCATCTATATTTGTCTTTGCGGATTTTTGTTTTGGTTCTTTCTTTATTTTATCAGAAGAATCAGCTAAATTTCTTTCATCTTTAATATCTTCATTTAAACTTTTTATTGTCTTTATTAAATGTTTTTTCGCACTATCTCTAATACCAAGTATTTCTAAAATT---------------------------------------------------------------------------------------------GGATATTCTTTCATTAATGTTTTTAATCCTTGCTCTTTCACTTCGTAATAAGGAAAACTATATTTTTTAGAAATTAAACTATTTACTTTAATTTCTAAGCCGTATTCCTTTAAGGATTCTTGCCTTTTTTTCATTGTATCTATTAAAC-AGCCTTAATTTCTTCAGGCGTTATTTCTTTAGATTTTTTATTATTAAATTTCTTTGGCATTGCTTGTTTTGCAAATTCTGCAATTGCTTCATTACTATAATATTTAGTTAATTCATCAAAACTTTTATCAATGGTTTTKCTTAAATCAATTTTAGAAACTGCAAGTAAGCTATCGGCAAAATTAGGATTTTTTGTTCTTAAATTAGAAGGAAATTCTCTAAAATGGTTAGTAGGACCGAATCCAGGCAAATGTTTAGCTCTTGAATGCGGATATATATTATTTGTTAAATTATCAAAACTACCGGCAAAATCAATTCTTACTAATTTAGGTAAAGTTTTTGGATTTTTTTGATCTCTGATAACACCTATATTTCCAACATGTATATCAAAATCGCCGATCAATAAACTTGCCGGCATAATGTTTTCAAAGTTCTGATACTTAATTTCCTTAAAAGCATTTTCTAAGGTTCTAAATAATTTATTTCTAGCCCCCATAAAAAGCGGTCTACCGCCGTCCTTTCTAAACCAAGAACTCGGTTTAGTTTTAGCAGACATATGTTTATCCATGTCCACATACATATCACTACTATAATTCTCAAAAAATTCAGATTTGACATATATTTGTGAATCAACGGCTTTAGATTTATTAAAATCATCAGGAGCAATTAAATTAACCTTTACTCCATTTCCGGGACTTATAGCTTCAAAAATTTGAGATCCTAAAAACTCGGCTATATTTTTTGAGCTTGAAGCCTCTTTTTTTATCATCGCCGTAATTTTACCGTCTGAGCTTTGATATAC---GCTATGCTCTCCTGCTTCATTAGCTCCGCCTCCTTTAGGCTTTAAAAAATTCCAACCTTTAAATACTGATTTCTTATTTTGAGTCATCCTCGCCTCTTTATAATGATTTACATAAAATTGATAATTTTGATATAATTATAAAACATATTATTTATTTTATATCAAGGATTGAAGCCGTTTTCTACTTAATTTTATTGTTCTTTAATATTTCAGCTACTTCAAGAGCAGCATAGGTAAATATACCTGTTGCACCGGCACGTTTAAAACTAATTAATGACTCCATCAAAGCTTTCTCCCAATCAATTGCCCCTGCTTCTGCTGCAAATTTTAACATTGCATATTCTCCGCTAACCTGATATGCAAAAATTTTAGCATTAAAATTATTTGCCGCTTCACGGATAACATCTAAAAACATCATACCGGGCTTAACCATTACCATATCGGCTCCCTCTGCTATATCATGCTCAATCTCAAGCATTGCTTCCTTAACATTACGTACATCCATTTGATAGCTTGATTTATCTAAATAATTCTTTTTATTACTCTTAACAGCATCACGAAACGGACCGTAAAAGCTTGAAGCATATTTAGCGGCATAAGCAAGAATTCCAACATTTATAAATCCCTCTTTGTCAAGATATTCCCTTATAGCCCCGATTCTTCCATCCATCATATCGGAAGGTGCAACAATATCTACTCCGGCTTTTGCTAGCACTAATGCTTGATTACATAAAGCTCTTACCGATCTATCATTATCAACTTCCCCATGATGCACAATACCATCATGACCGCTTGTAGTGTAAGGATCAAGTGCTACATCACATATTATACCGATATCAATATTAGCGTTTTTGATGCTTCTAATAGTTCTACATATTAAATTATCTAAATTATAAGCCTCATCGGCATTTTCACTTTTTAGACTTTGATCAATACCAGGAAATAATGCAATAGCATTAATACCAAGCTCTGCTGCTTCTTTTGCCGTTTCTACTATTTGATCGATCGATAAACGATATATACCGGACATAGTCTTAATTTCTTGTCTTTCATTATGTCCTTCAACAACAAATAAAGGCAACACTAAATCACTAATCGATAAATTACTTTCGGCTATTAACTCTCTAAGCCAAAAAGCTTTTCTATTTCTTCTAAGTCTAATATGGGAGTACATAAAATTCATATCTCATTTTAGTTAATAACTTGGATTCTAATATATAAAATATATAACTTAACTATCTTATAGTAAAAATATTGCATTACAAAAAGAAATTTTTCTTGCAATTTTTAAGCAAACTAACGAAAATAAAAATATGGTTTAATTATGTAAATAAATATAGGAGTTTAATATGGCACAAGATAATATTCCAAAATCAGTAAAAGATAGAATAAAAGAGTGGGAAAACAAAACAAATATGTCAGACACCCCATCAAAAAATACAAAACCGGCTGTTCCTCCAAAACCTACTCCTGAGAAAATAAAGGCATGGAACGAGGAACATAAAAAACAGACTGACTTAACTACACATTCCCAAGCACTTGATATA-----------------------------------------------------------------------------------------------------------------------------------------------------------TATTGATACCAAAGATGCTTTTATTCCAGAATTTAGCCGCTATATAGAATTAAGCAATTCTATGGCAGGAAAGCGTCTTGACGTTACTGTTAAAGCTTATGAACAATCATTAGGACGACTAATAAATCAAGTAGGAGTACCTCAAAAAGAGTTTATTTCTTTTATAGAAGAGGATCTAATAAAGAATCATCCACACAAAGATAAATTTGAGAAAATCAATCAACATTATAAATTACCTGAGCCACCTAAATTACCTGATATAATTGATAATCTTAGAGAATTAGTAAACAATGATGATATAATAGCTCATTTGAAACAAAGTAGAAAACACATTGAATTTAAAGAAAAAGTAAACAACCTTATTCAAATTTATGATGATAATAAACATAATCCAGCTGCTATAACTAAAGTTGAAGCAAAACTGAAAGAGGTAGGTAAATGGTGTGAAGAAACTACAAAAATGGATAATAATCCTATTTGGAAAAATATTGGTAATTTTATAAAATATTCTTTTACCGGAGATAAAGCTAAAGCTGCTTTTTATAAAGATGCTATAAAAAATTCTACTCAAAATACTAAAAAAGCTATAGCAGAAATACAAAAATCTCTTACTAATCCTTCTCCTCATTCATCTAATGTTCCACCGTCAAAGAATAAAGGAGAAAGATATAGAAGCTAATAAAAACTTTTAGGATCGATATCTATTTTTAGATGGCAAAAAGAAGGAATTTTTATAAGGCTTAGCCAAAATTTTAAATATTTCTGCAAATTAAATTTCTTATCGGCTATAATGAGTATCCGGTAACGATATTTACCGGCGAGCTTTGACATTAATGAGCTTGCCGGTCCTAAAATTTTCACGTTTGCTTTTGGTGCAATTCGGACCATAGCTCTAGCAATCTCTAAAATTTTAGACTCATTGGAACCTGATAAAATTATCGATGCTGTTTTAGAAAAGGGCGGCATATCTGCTGATTTTCTTATTTCAAGTTCATTCGCAAAAAAACTATCTTCATCACCGGCTTTAACATAACTAAAAATTATATTATCAGGATAATAGCTTTGTAAATATACTACACCTTTACTATCTCCCCTACCCGCTCTACCGCCTACTTGATGTAGTAGCTGAAAAGTTCGCTCAGATGCTCTAAGATCGGCGTTATTGCTTCCAAGATCGGCATCTATTACTCCAACTAAAGTAAGATTTGGAAAATGATAGCCTTTTGTTATTATTTGTGTGCCTATTAAAATATCAATTTCTAAATTTTCCATTTGATGTAGAAG-------------------------GCATGATCTTTACTTATCACCGCAATTTTACTCTCAGGAAAGAGTGCCTTTGCTTCTTCCTCTATTCTTTCTATTCCTGGACCACAGATAGTTAATGTTTCATCCTCTAGACATTCAGGACAAGAACTAAAAATTTTACTTTGATAACCGCAATGGTGACATTCAAGTTTTTTAGTTGCTTTATGTACTACCATCCAAGAAGAGCAGAATTTACAGGTAAATCTGTGACCGCAAGCTTTGCATAGCATGAGCGGAGCATAACCACGCCTATTAAGAAATAATAATACTTGCTTTTTATTATCTAAATTATCTTTGATAGCTTCTATAAGAAGCTTGGAGAAATAGGAATTCTTAGATAGCTTTTCTTTAGTCATATCGATTATTTCTATATTCGGCAAATCGACATTTTTGTATCTATTAACCAATGTAACCAATTGATATTTACCTATTTCTATATTATACATCGTTTCAATAGACGGTGTTGCCGAACACAAAATAATTTGTGCTTTATCAAATGTACCTCTTACGATAGCCGTATCCCGAGCATTATATAATATACCGTCATCTTGTTTATAGGAATCGTCATGCTCTTCATCTATAACCACCAAACCGAGATTTTTAAAAGGTAAAAACAAACTACTTCTAGCCCCAATTACTACTTTAACTTTATCGCTTAATATACCTCTTAAAATCATTTTCTTTTGAACTTTCGTAACGCTAGAATTCCATATTATAGGCTCAAAACCAAATCGTTCTATAAATCGATTAATGATTTGTGTACTTAAAGCAATTTCAGGCAACATCACAAGCACTTGCTTCCCCTTTGCTAAGTAAGCTGCTATCAGATGGAAATATATTTCCGTTTTACCTGATCCTGTAACACCTTTAATAAGTGTTGGCTTATTACTTTCATTCAAAATTGTTACTGCTTGTTTCTGCTCTTCTGACAAATCAGGTAGCACAAAGTTATTATTTACTTTCTGCTCTTTAACTTTAATCGGTTTTTCAGCAATATCTATAGGTAATATTAACTTGGCTATGCTCCCAAGCTCTGACATATAGTAGCTACTCATCCATTTAATTAATTCTAAAACTTCTGAAGTAATATTTAAATTTAATGGTACTTTCGCTCTAACAGTTTTTATTTTTTTTGCCTCGGAATTTGAAGTAAGTTCCCATACTATGCCGGTTAATTCCTTATTTCTAAAAGGCACTACAACAAGATCGCCGATATTTAGCTCTAAATCTTCAGCTATTAAATAATCTAGCGGAAATAATTTTGCTACCGGT------------------------ATATAAATGAAGAATTTATATACGAAGATCAACTTCAAAAAGAGCAAGGAATCCACAAGACGAGGAACGGAGCGTATAATTAATACGTGAGTACCCTCGTCCTTGTAGGATGACGTAGCCAATTTTTGAAGTTGATCGAGTATATATTTGTTTTATAATTTTTTTTTTATTATATACTAAACTGATAAATTATAGAAACCTAGATGAATAAAGAAAAAAAAATTGTT----------------------GAGCAATATACGGTATTCGTTTGCTTGAAGTACTAAAAGAACAAAATATCGAAACTCATTTAGTTATTTCAGAGGGAGCAGTTCTTACTATAAAGCTTGAAACTAAATATTCTATAGATGAAGTTAAGTTTCTCGCTAATTATTGTTATGATGATAAAGATTTAGGTGCTACTATTTCAAGCGGCTCTTTTAAAACTTTAGGGATGATAATAGCTCCTTGTAGTATGAAGACCTTAGCAAGTATCGCTCACTCGATGGAAGATAGTTTAATTAGTAGAGCGGCAGGTGTTGTACTTAAAGACAGACGAAAACTTATTTTAATGACCCGTGAAACACCTTTGCATATTGGACATTTAGAAAATATGTTAAAAGTAGCGAATTACGGCGGTATCATAGCACCGCCCGTGCCGGCTTTTTATAATAATCCTAAAGCAATAGATGATATAGTGAATCATTCTATTACTAGAGTTTTAGATTTTTTCGATATTGAAACTAATTTAATTAAACGCTGGGGGAGTGTTTAGACAGGAATATTATATCGTCATTGCGAGGAAAATTACGAAGTAATTGACGAAGCAATCCAGTAAAAAATTCTGATTTACAGAATTTTTTTATTATTTTTTCTGGATTGCCACGTCGCTTCGCTCCTCGCAATGACGATTAGATATCTACGCAACAACACCCCCTCACAATGACGCTCCAACAACAATAAACTTTAACAAACAAAATGGCACGTAATAAAATAAATAACGACACAAATATACTAACTGATGATGAAGATAATTTACCCGTACCAAGGGTTTTACCTTCAAATGTTCAAGCAGAGCAAATGCTACTTGGGGCGATTTTAACCAATAATGAATTACTAAATTACGTATCGGAATTTTTACGTGAGGAACATTTTTTTGAACCTATTCATCAAAAAATATATAACGCAATTGAAAAAATTACCGAAAAAGGTTTGATAGCTACACCTATTACTTTACGTAGTATGTTAACTCAAGATGAACTATTTCAAGAAATAGAAGGAGCGGAGTATTTAGCAAAATTGATAACTATGTCAATGATGGTAATAAATCCGGTTGATTACGGTAAAATAATATATGATTTAGCAATAAAGCGTAATTTAATAAATATCGGTGAAGAAGTAGTAAATAATGCCTATAATTCTTCATTAGAAGTTGAAGCAAAGGAACAGATTGAACATGCCGAAGCTAAACTTTACGATTTAGCTAGCGAAGGCTTGAATGAAAAAAGTTTTACCAAAATCGGTATATCTATTTCAGAATCCCTTGCTAGCATCAATAGAGCTATGAAAAATAACGATCACGTAATCGGTATATCTACCGGTTTGCTTGATTTAGATAATAAATTATTCGGCTTTCATAATTCCGATCTTTTAATTCTCGCAGGACGTCCATCGATGGGTAAAACAGCATTTGCTATAAATCTTGCACTTAACGCTTGTAATAATATGCGTCTTAAAAATATTAGGGATAATCAAGAAATTCAGTCGGTAGGTTTTTTCTCTTTAGAAATGTCCTCAGAACAGCTAACCACACGTCTACTTTCAATGTGTGCAGAAATTGATTCTACCTCTCTTCGTACGGGGATTCTAGGTGAAGAAAAATATAACCGTCTTCGCAAAGAAGCAAATACTTTATCGGAATTACAATTTTTTATCGATGATACCCCTGCTCTATCTATTTCCGCTATAAGAACAAGAGCTAGAAGAATGAAACGCAAGCATAATCTCGGTATATTATTTATCGATTATTTACAATTAATTAGAGGAGTAAGTAAATCTGAAAATAGAGTTAGCGAGATTTCAGAAATAACCCAAGGTTTAAAGGCAATAGCAAAAGAGTTAAATATTCCGGTTATTGCGTTATCTCAGCTTTCAAGAGCGGTAGAACTACGTGAGGATAAAAAACCTATGCTATCCGACCTTAGAGAATCAGGAACTATAGAACAGGATGCGGATATAGTAATGTTTATTTACCGTGAAGAATATTATTTAACTAGAAAAGAACCGGCAGCAGGCGACGCTAAACATGCTGAATGGTTAGATAAGCTCAATAAAGTATATAATATTGCCGATATAATTGTTGCAAAACATCGTAACGGACCGGTTGGAAATGTTCCACTTTATTATGATAGTCAATTTTCTAAATTTGGTAATTTGGAGAAAAGAACTTTTAATTCTGTTTAAATCAGAATTGCCTTAACGTCATTGTGGATACCGAGTCGTCATTGCCTGCGTGGGCCGATTTTCCGTCATTGCGAGGAGCGAAGCGACGTGGCAATCTAGAAAAAGATTAAAAAAATTCTGTAAATCAGAATTTTTTAACTAGATTGCTTCGTCGAAACTTACAGTTTCTTCTCGCAATGACGATATTTATCTTTTATTTTTTTCTACCCATTCTATTGCTTTATCAAGCACCTCATTATTATTGTTCTTATAAAGCCACATCTCATTATCAGGAATGAACTTACCGGGCTTTATTATTATTTAGTTACTATATTAACAAGTTCATAGCCCATTATAAGCATTCCGACAATTATGCATATAATAATTAGATACTGTTTTTGCAATTCAGGATAATAAAAATTCTTTATCTTTGCTTTATATAACAGATAAACCGGTAATAAAATTGCAATTATTACAAGAATCATACCGGCAAATCCTAAAATTGTAATAAAAGCATTAGGTACTACTACTGCTACAATATAAGCCGGTAATATAGTAACAATAGAAGCGGTCATATTACGAATTACTACATTCGGTATCGAATTCATAAACATAGTTTTAAGGGAATCACATAGCCCTACTCCTACTCCGAGTATTGACGTAGCGATAGCAAGAGTTAAAATTATCCAAACTAATAATTGTACGGACTGCCATTTTGCTATATTACTTAATTCCTTAATTAAATCTCCAACTTCTACATTACTTGTAATCATTTGTTGATAAAATGTTGGATTATTATGATGTACTACAATAAGAATACTACAAGTCCAAATTATATATACTATTGCAGGAATTAAGCTGCCAAATAAAAACGCCGTCTTTAGCATTTTAGCATTTTTGTTACAATAATTAGTTAAGGTATGGAAGATTACCTGGAAACCAAATGAAGTAAAAACTACCGGAGTTACTACCCCCCATATATATATTTCTTTATAATTTGGTGAGAATAAAGGTAAATTATCCCACTGAATCATGGAAACAAGTCCAATAACTAAAATTGCAATTATTATAAGTAACCCGATAAATAGCACTCGATTTATATAATCTACTAACTTTAGAGGTAATAATATTAGAATGCTAATAATAACATACCATGCTCCTATATAAGTTATACTTGTATCTAAAGCTAATAACTTCTGTAATATTGAAGAACCTCCATATATAAATACTGCAAGTAAAGCATATGAAAGGAGCTTAAGGCTTACCGTACCGATGATTTGAGCAGTATGTCCTGAAAAATACTTTCCAAGCATCCCCAGTGTTAAGCCTTTACCCGCTTGAAGATTAAGCTCCAGGTTAATTAAAGAAGTATAATACATTATAAACCAAATTATAAACATCAATGTTATACTAGGTATTATACCTAATTTTGCTAATACCATAGGCAGTGCTATCATACCGCTTACCTATACAAGTACCTGAAATTAACAGGATCGAACCAATAAGTTTTTGCATAATTTAATGAAGTTTAGACTAAAGAAAAAAGTATGTAATTTTTGCTAAAAAGAAAATCAGCTAAAAAAAGAAGATAAGATTTTAAAGGAAAAAGTTTTGATAAGTAAAATTAACATTCGTGTAATTTTGTTAAAGCATATGTAACGATATAGTATAATTATATTAATTATTTATGTCAAATTATTAATATTGCTTTTTAAGGGTATTTTTGTATGTTTTTATTAGACATCTTTCTAAATCACCTCTAGAAGCCGGTTTAGAAAGATGTCTATGAAATTTACTATATTTAAAAATGCAGAGATTAGCCAAAGTAATTAGTAATGCAGGAGTTTGTTCTAGGCGTGATGCTGAAAAGCTGATAGTTGAAGGACAGGTAAAAGTAGACGGCATTACAATTTTATCACCGGCTACAAATGTTGATATTAGTAATCAAATTGAAGTATCAGGCATATTAATCAATCAATCGCAAAAACCAAGGCTTTGGATTTATTACAAGCCTGTCGGTTTAATTACCACTCATAAAGACCCTTTATCTCGTAAAACGGTATTTGAGCAGCTAACCGGTTTACCTCGTGTTATTTCAATAGGTAGGCTGGATTTAAATAGCGAAGGTTTGTTATTACTAACTAATAGCGGTGACTTAGCTCGTCAGTTTGAGCTACCTTCAAATAGGTTAAAGCGAGTATATCATGTTAGGGCATATGGGAAGTCTGATATTCTACTAAAAAGCGATTATAAAAATTTAGAAATTGACGGGATATTTTATAATCCTCATTCGATAAAGTTACTTAAGCAAAATAAGAGTAATTCTTGGTTTGAAGTAGTTTTATTTGAAGGAAAAAATCGTGAAATTAGAAGAATATTCGAGTATTTTGGACTAAAAGTTAACAAATTAATTAGGATTCAATATGGTAGTTTTACAATAGATAATCTAAAACCCAGAGCTTATAAAGAAATAAATACTAAAATACTGGAAAAATAATTAGTAATGTGTTATTA---------------------------------------------------ATATAAATGTGAAGAAAAAGACTTAAACGATTATCTTGGTTATATAAAAGATAACCCTAGTGTCTYWTYWAAKSWWKTWATSAWAAATAAATATTTCGCTGAAGATAATGATAAAATTATCATTACTAGCTTAGAAAATATGGAAATTAACGCAGATTTAGTCAATGCTAATTTCCAAGGTACAATATTAACAGATGCCGTATTTAATAATTGTGACTTAACAAATACCATATTATGTGATTCAGATTTAACAAATGTAAAATTTAATGATTGTACATTTATCGGTACCGACTTTAGAGGAGCAAATCTTCATTACACAGACTTTAATTATAAAGATTATGATTATGATAACTATAAAATCCCCAATCTAAAAGATAAAATACGAGATATAAAACTATCTTTTTCAAATCTTGAAAGATTAAATAAATATATAGATAAGGATTTAGAAAAAGAACGTGTTAAAGAAATAGTTATAGATGAAGTTACGAATAAAAAGAAATATATTCTAGCTACGGAAGACGAAGAAACTTTACATACAGTTAAATCAAAAGAACTAAAGACTAAGCAAGAAGAGTTAGAAACTCTAAAGCAAAACCTAGATAATCCTGGGATTGCTACCAATCTTTTAAATACTTTTTGGAATAGTGCAGAAACTATTGCTCAAAACCGACAAAAT-------------TCAATAAGTTACAGCATGAAGTAAATAAATTAGAAACTGAAGTATATGCTTTAGATAACCTTAGAATGTTCTGCGGTAACGGTCTTGCAGATATTTTTGAGCAGCTAAAAAATGAAGAAATACAAATAAAACTAGACCCATCATATATTATAGGTTCAACTGCCAAAGAGCGTGATATACCGAAAGAATATATAAAATTAACTTCTGCCGAATTTGATCTATATTTAGCTGAAGCAGCAAAACAATCTGACACAAAATTATCTCTTACCGATTTTGTTAGAAAACAAAAAAATCTTTCAAAAGATACACATATAATCCCTGATCTTTCAGAAATTAATTTATCAGGTAAAACCCTTACTAATCTTAACCTGAAGAATACATTATTTGCTTCAGCTAATTTAGAAAATATTAAAATTTCGGATTGTAATTTAGATTTTACTAATTTTGAAGGAGCTAATTTACAAAATGCCGTTTTTCAAAATGTTACGGCTCGTAACACAGGATTTCTTTTTGCTGATCTTAAAAATAGCAAAATTGAAAATAGTGATATGTCGAGAGCTTACATGCCTAAAGTAGATTTATCTGAAGCAGAGATAACAAATAGCAAATTTAATGCTGTTATGATGGTTAATGCCGATGCTGAAAAGTTAATTATTAAAGATTCAGAATGGAAAAATTCTAATCTTACAGGTATATCACTTGCTTATGCAGATATGCAAAGAGTTCAAATGCAGGGAGTAGTTTTAAATAATGCACTTCTAGATCAAGCAAATATCGTTTCTACTGATCTTGAAAATGCTTTTATGAATAAAACACATGCATTAGAAACAAAATTTAAAGAGCAATGTAACATGCAAGGCATAACTGCAAGGAATGCCTATTTTAGCGATGCTGAATTTGAAAATATACTATCTTTAAAAGAAGCTGACTTAAGAGAAGCTATAATGCAGCGTGTTAAACTTAAGAATGCTGATTTAACAAAAGCAAAGCTTGATAAAGCAAATCTTGAATATGCCGATCTTATAAACGCTACGCTTACTAATGCAACTGCACAATTTGCTAAGTTAAGTAATGCTACTTTAGAAAAAGCAGAAGCTGAAGGATTAAATATTTCTGATGCTATTGCTAAAAATATTAATGCTAAGAAAGCTAACTTTAAAAATGCAATTATGCAGCGTGCCGATCTTACTAAAGCCGATTTCACTAAAGCGGTGCTTGAAAATGCCGATATGCAAGCAGTAGAAGCAGCCGAGGCTATATTTAAAGAAGCAAATCTAAAACAAGCAAATCTAAAAGCAGCAAATCTAGCTGGAATTAATAAAGAAGGAGCAGATTTTGATAAAGCAAAAATCAACGATGCTACAAAGATGCATGATACTAAAGGTGAAGCTAAAGGGAATTTAGATCATCAAGATAAAGACGGTAAAAAAACATCTATCAATGTTAACGAACATGCTAAATTACAAGATAAAATTCATGCAAGAGAAAAAAGCGGTTGGTTTCTGAAAACCGGAGTAGGACAGCTTTGTACAAAAATTGCTAMAACTACTACATCAGGAATTAGYAGCGTAACAAATTTTTTAGCAAGTAAGAAATTTTTAGTAGGGCTTGCCGTAGTAGCGGGTCTTGCAGTAGCAGCTGCACCTTTTGTAGCGATGCCTGTATTATTGGTTACCGGCACGGCCCTTACTACTAAAGCTGTTATTCTAGGAGCAGGTATTTTAGCCGGAGGTCTAGTCACTACCGGAACTTATAAACTTACTCAAAAACCTTTACGCAATCTTCAGAAATCATTTGAAAATTTGACTAGCAGTATAGATAAATATATCTCACCGCTTCCTGAAAATATTGATGAATTAGCAACAGAAAAACAACAAGCAAGACAAAAAGCTGAGACAGAAAAATCTAAAGAAAGGGAAGAAAATTTAAATAATGTAAATAATAATATTGATAAAGCTAAAGAACAAGATATTTTAAAACAAGCACAAAATAATTTAAACCAAGAAACACCAAAAGTAGAAATAAAAGAAAAGAAAGATAAAACTGTAGAAAAACAACAAACAGAGCCTGGTAAAYTTGCAGCAAAATTTAAGCCTAACACTAAAGGCAAAGGATTTGTCGAAAAAATAAAAGACGAAAAAAAAANCACACAAATTCAACAAAAGAAGCATATAACTAAATAAGTGTTAAAAATAATATCCGGTAAATATAGAAACCAAATTATACCTACCGCTAAAAATATCAAATATCGACCTTCCACCGGTAAGCTCAAAGAGGCAATATTTAGTATATTAACCTCCGGTGAGTTTACCGGTAATAAATTATTTAACGAAAATACCCACATTCTCGATTTATTTGCCGGTAGCGGTAGCCTTGCTTTTGAAAGCCTATCAAGAGGAGCAGGTTTTGCTACCTTAATTGATATTGATACATCCTCATTAAAAATAGCAGAAGGATTTGCTAAATCTCTAAACATTGAAAATAATGTTAATTTCGTTAATATTAATGCTTTAAATCTACCGAAAGCAAATGAATCATTTGATCTTGTATTTATCGACCCTCCTTATCATAAGGATATAGTGCCTAAAGTAATGAAATTGCTGATAAAAAATAACTGGCTTAAAGACGGTACTATCATAGTTATTGAGATGGCTAAACTGGATGATTATGTTTTAGATGAAAATATTGAAATTTTACGTGAAAAACTATATGGTAAGAGTAAGCTATTGGTTTTGAGATATGGTTGTCATCCCGCGACTTGATCGACCTTGTTGCATGGTTCGAAAAACCTACTCGATGTCATTCCCGCGTAGGCGGGAATCCAGTAAAAAACAAACATGACCAAAGACAAGAAGCATTATATCTGTTCTAACTGTGGAAATACTAGTCCTAAATGGTCGGGGCAGTGCTTTGATTGCGGTGTATGGGGTACTATTGTTGAAGAGATAGTAAGTACGAATAAAGCAATTGCTAAAACAGGTAGTAGACAAGATTTCGAGAAACTTTCAGGGCACGTAACTGAGCAGTTACGCATTCCTACCCCTATAGGTGAATTAAATAGAGTACTAGGCGGCGGTTTGGTGCTTGGTTCTGCTATATTAATAGGAGGAGACCCTGGCATAGGCAAATCTACTTTGTTACTACAACTAGCAGCAAGTAACTTTGCATCAAAGATGAATTGCTTATATATAACGGGCGAAGAATCATTAGACCAAATAAAATTAAGGGCCATAAGGTTAAATCTAACTAACTATAATACCGATATTTTAGCAGCCACTAATTTGGAAGATATTATTGCGAGTATAGAAGCTAATAAAAATAATATTGATTTAGTAGTGATTGATTCTATTCAAACAATTACCATAAAAGAATTATCATCGCCTCCAGGCACTGTTTCACAAATTCGTACATGTGCAAATGAACTTGTTAATTATGCTAAGCAAAACAATATAATTATTTTATTAAGCTGTCACGTAACTAAAGACGGTCAGCTAGCAGGTCCTAAGATACTTGAGCATTTAGTTGATACCGTGCTATATTTCGAGGGAGATCATAATAATCATTTCCGTATTTTACGTTCATATAAAAATCGTTTTGGCGGTGTTGGTGAAATAGGAGTATTTGAGATGAGCGGCAGCGGGCTTATTGAAGTAACAAATCCGTCTGAACTATTTTTGATGAAGCGAGAGCAGAACGTTATAGGTACGTCTATTTTTGCAGGAATTGAAGGTTCAAGACCGTTACTTATGGAAGTACAAGCCCTCATAGTACCTTCAAATATGGTAACTCCTAGACGCTCGGCGGTTGGTTGGGATGCTAATAGGTTATCAATGATACTTGCCGTACTTAGTAGTAGGATAGGACTTAATCTTGCTAATTATGAAGTATATTTAAGTATCGCTGGAGGGCTTAAAATTGCCGATCCTGCTTCTGATTTAGCAGTAGCAGCGAGCTTAATATCCGCTGCAACTGRCAAACCTGTACCCGAACATAGCGTATTTTTCGGCGAAATAAGCTTATCGGGTGAAATAAGAAAAACCGCAAAAGCAGAAACAAGAATAAAAGAAGCCGTAAAGCTTGGATTTAATAAGATTATCTGCTCTAAACTTGAAAATTTAACGTATGATTTTATGTCTTCCGTCTCACATTTAAAGGATTTAAAAGAGCTAATTAGATGAAAACTTATGTTGTAGTAAATTTGGAAGAAGCACGTAATTTTTTACCTAGTATAGAAGAACAGCTGATATTAACAAATCATGCCTCTAGCGTAAAATATTATGGTATGCTAGTAATTGATTATATGTTTAAAACTTTAAGTAAAGAATTTCCGGAAAAAATTTTAGATCTTACCGTAAATGTAGGAGAGGATCACGCTGCTTTATTTACTGCAATCAAACTAGAATACAAGAATATATTATATACAGGGGATTCTAAGGAAGCTAGGGGGATGTTGGGTAGATATCAAACCGTCATTGCGAGCGAACGCCAGTG---------------------CTCACAAGATTGCTTCGGCAATTACTACGTAATTTTCCTCGCAATGACGAAAATTTAATATTAAAAAAC--------------------------------------------------------------TTATTACGGTTTTTACTAAAAATCATGGTTTATATTCGGGAGTTGTAAAAGAATCTTCTAAAAAAAGCAAATTTATATATCAAGAAGGGAATATTGTAGATTTTCTTTGGCAGGCAAGACTACACGAACATATCGGCATGGCTAAATGTGAACTCATCAAATCTTACACCGGTTATTTTATCATAAATAAAGCTAAATTATATGCCTTTAATTCCGTTATATCTTTAATCAAAGAGTTATTTCATGAAAGAGAAGAACATTCTAATTTTTTTTCATTTCTAATTAACTATTTAGATAATTTATCAAAGAATTTTTGTTTTCGTGATTATATTAATTTTGAGCTGGCTTTACTTGCCAAGACGGGTTATAAGCTTGATCTTACCAAGTGCGGCGTGACTCATGTTACAACTGATTTAACCTATGTATCACCTAAATCAGCTAGAGCATTATCATATGAAGTAGGGAAGCCTTACAAAGATAAATTATTAATTTTACCAAAATTTTTACTTTCAGATGATAGTGAGATTACATTAGAAGAAAAAAGACAAGCTTTAACCTTAACAAACTATTTTTTTAATAGATATTTATTTCATAATAATAGACAAGTTGAAGCACGCCAAGCTTTTATGGAGTATATACTTAATCTATATCATACCTAGCTAAAAGCGGTCTTGTTGTATGGTTCGGACCTTGTTGCATGGACTGGTTTTTCGTCATTGCGAGGAAATTACGAAGTAATTGACGAAGCAATCCAGTTAAAAATGCTATTTTATAGCATTTTTTTATTATTTTTTCTGGATTGCCACGCAGCCTACGGCTGCTCGCAATGACGGGGTGGTATCCACGCAACAATACCTCACAGGAATGACACCTTGTAGCCACAAATAATATAATAAWCTATGAAAATACTAGCATTTGACACGGCCAATAATACTGCATCGGTAGCAATATCTGAAAATGAAAATATTCTTGCGTATATAGAAGAATTACGCCCTTCTATGCAAGCAGAGAATCTCATACCGATGATAGAAGACGTGATGAAATCATCTAAATGTTCATATGATGAGCTAGATTATTTAGCGGTAACTAACGGACCCGGTAGCTTTACCGGCATTAGAATAGGACTTGCTAGTGCTAAAGGTATATTATTTGCCAAGGAAAATATTAAAGCAGTAGCGGTTAGTAATTTTGAATATGCCTACTTTAGAGCCATAACTCAAGTTAAAGACTATGATAAAATATATGTCTTTTTAAACGCTTATCGCTCACAGCTTTATATGCAAATTTTTCATAAATCAGAGAAAATAGAAGAGCCGTTATTGATAGATTTCGAGTATGCTATAAAGCTGCTTGCAAATGAGAAAGGTAATATAGTGTGCTGCGGTAGCGGACTTGAATTTATATATCACCAAATTATGCATTTACCGAATATAATAACCTTGCCACGTTTTGCACGAGTTAAAGCATGGGTTATTTGTAGATATATTGCTAGTAGACTATCGAGCGGTATGAAGTTAAATAGCTCTATCGAACCGTTATATATACGCCCACCTGATGCTAAAATAGCAATAAATTACGTCATTCCTAGTTAAAAGCAACCTTGTTGCATGGTTTGTTTTATGTCATTCCCACGTAGGCGGGAAGGTATTGTTGCGTGGATACCACCCCGTCATTGCGAGCAGTCGTAGTACTTGCGTGGCAATCCAGAAAAATAATAAAAAAATTCTGTAAATCAGAATTTTTTTTCTTCCTTGCTTCGTCAAAACTTACAGTTTTTCCTCGCAATGACGACATTCAGTATCCACGCAACAATGCCATGCAGGAATAACATCAAGTAGGTTTTTTGATCCATGCAACAAAACTGCTAAAAGCAGGAACCCATTTTTTTGTCTATCATATGTGTGGAATAAGATAGGTTGACATAAGAGCTTTACTATAAGTATATTACATCATCACTTTCATAATCAAAGAATCCAAAATCATTACCTGATAACTTCGTAGTAAAATCACTATTAGAGAACCCTACTTGATTGTCTGATACTTCTATTTCATCTTCACAATCAGAGAACCCGGAATCACTATCAGATACTTCACCTGATTCCTGCTTTGCACACTTCTTGTTATATATAAGGGTTATTATTTGTTGAACTAATGATTTCGATAAATCATGATTATCCGAGTCAATAATATCAATGATTCTTTCTAGACTTTCATCTGAGGCGTAAGAAATTATTGTTGCTAGCTTATCATTTGAAATATTACTTATGATTCTTACTAAATTTTTATTTGGAATAATATCAAAATTTTCTGCAAGCTTTTCTTCTCCAGCTAAAATAATTATATTTTTAAACCATTCATCAGAAATATCCTCATTTGATAATTTTTTTAGTTCCTGCTCGGTAAGTTCTTCTAAAGAAAGATTATTAGGATTTTCATTAAATAATTTATCCAACTTATCTTGTGTAATTAAATCTATTACTTTTTCAAAATGCCAAGGCAAAATATAATTAACTAATTTTTGTGCTTGCTCATCGGAAATATTATTAATTAATTCTGCCAATTTTTCACATGTCATCTTTTCAAAAACTTCATCTAATTCATTTTCAGGCATATTTAAAATCTCTTCTACTAACTC-----------------------GATCTAAGAGATTAAATGTTTCTTCAGCGTCATTATTTAAATAATAAAAAACTTTATTACTCACAAAATTAAAAGTTTCAGCAACTTTAGAAGAAAGAATACTAGATGTATTTTTTATAATATAAAAACTCTTTACTCCAAAATCATAAACTGTTTTTAATGATGAACTAAATGTACTGAAAAAGCCTTTACTTTCAGGTGTGTTAGTTACTTTTTCGCTACCATCAAGCTCATTCATAATATCAGTATATTTGAAGATGCCTAGAGTATCTGGCTGACCTTTTACTGCTTCTTGTGAGGTTGTTTTAGAATTTAAAAAAGTATTATATGGGATTAAATTTTGTAACTTATTAAAAATTGATGTTATTGCCATAATTCTTCCTCTTTTCTTATTATAATAATCAGCGTTGCATTATAATAGAAATTATGAGGAGATCAAGATAAAGGCTAATAATTATTAACTTTTTATTATATTTTGCTTAAAATTGATTATTTACCAAAGAGGGATATTCTACTAAATGTTATTCCCGCGGAAACAGGGCGTTGCCTGCATGGCTTGTTTATGTCATTCCCGCAAAAGCGGGAATCCAAAAAAAAATATAAATACAGCAAATTTTTTAAATTAAAAGCTCGATTTATGCTGGATTCCTGCTTTCGCAGGAATGACATTGAACACTTTTCTTGAACCGTGCAACAACGCTCGGAAGCAGGAATGACATAAACGAGCCATGGCGGGCGACGTCGCAACTGAAAAGAACGCAGCAATCTTAAAATTTTGGCACGAGATTGCTTCGTCAAAATTTTCAATTTTTCCTCGCAATGAYGGAAAAACCAAGTCATGGTATTAACAATTCTACTATAATTGTCTCTGTTCTTGAACTAGCTCAAAAACTTCAACTGTGTCTCCTTCTCTAATATCTTCGTAATTTTCAAATGCTATACCACACTCATATCCTTCTCTAACTTCTTTAACTTCATCTTTAAAGCGTTTTAAAGTTTTGAGCTTTCCTTCATGAATGACTACATTATCACGTAATAAGCGTACGCCCGCTCCTTTCTTAATAATCCCTTTAGTTACATAGCTACCGGCAATTTTACCGACTTTGGTAATATTAAATATTTGTCTAATTTCTACGCTTCCGATATATTGCTCTCTAACGATCGGATCAAGCATACCGCTCATAATGGCTTTTACGTCATCAATTAAATTATATATTATACTATAATATCTAATATCGACTTTTTCTTTTTCTGCGGCAGTTAAAGCATTTGCCCCTGCTCTAACGTTAAAGCCGACAATAATAGCTGAAGAAGCATGTGCAAGAGATACATCGGATTCCGTTATCGGACCTACGCCGCTATGAAGTATATGA----------------------------------------AAATAGCTTCAACCGACCCTTGGACATCACCTTTAATAATTAAAGGTAATTCCTTAATTTTACTATTACCGGAAGCTTTTAAAAACAAATCTTCTAAACTTGAACGCGGTGCAATAGATATTTTCTTTTCTTTAGCAAGACGCATTCTATATTCAGCTATATCTTTTGCTTGTTTCTCATTTTGTACTACGTTAAATTTATCACCGGCAAAAGGTACTTCGTTTAAGCCTTGAATTTCTACAGGAACAGACGGTGTTGCTTCCACTATTTCTAGTCCCTTATCATTAGTCATCTTTTTAACTTTACCGTAAGAAGTACCGGTTATTATAATATCACCGTTTCTTAAAGTACCTCGCTGAACTAATATAGTGGTTAGCGTTCCTCTTCCTTTTTCGATTTTTGACTCGATTACAACACCGGCAGCCGAACCGAAAGGACTCGCTTTTAAATCCTGCATTTCTGCAATTAATAAAATCGCTTCTTCAAGTTTATCTAAGTTAATTTTCTTTAATGCCGAGATAGGAATAACCATAACGTCACCACCTGCCTCTTCGCCTATAATTTCGTGGACATATAATTCGTTCTTTACACGCTCAATATCAATATCAGGCTTATCAATCTTATTAATAGCTACAATTATAGGAACGCCCGCTGCTTTCGCATGATTAATTGCCTCAACCGTTTGCGTTTTGATTCCATCATCTGCTGCGACCACTATAATAACTATATCCGTTACTTTAGCACCTCTTGACCGCATTTCCGAAAAAGCCTCGTGCCCCGGAGTATCAATAAAAGTAATCGCTCTACCGTCTGCAAGAGTTACTCTATAAGCCCCGATATGCTGGGTAATTCCTCCAGTTTCACTTGCAGCAATATCCGTAGATTTAAGAGCGTCAAGTAATGATGTTTTACCGTGATCTACATGCCCCATTACTGTAACAACCGGAGCACGCGTTCTCAAATCTTCAACCTTATCATCACTAATTAAAACATTTTCAACATCCGATTCTTGAACTCTTTTTACCGTATGCCCTAAATTTGTTGCAACTAGTTCCGCCGTATCGGCATCTATTGTTTGGCTAGCATTTGCAAGAATACCGAGCTTCATTAATTCTTTAATTACATCAGCCACTCTTTCAGACATAGCATTTGCAAGATCGCCGACTCCGATAACTTCCGGTATCGTCACTTCTCTATATACTTTCTCAGGTGCTTGTGATACTAATTTACGCTTTTCTTTTTCTCTAGCTCTTTTTATAGAAGCAAGACTTCTAGTTCTGCCGCTGCCGCTTTCGTCGTCGCCAAGCATATTGAAAAGATCGGCTTTTTTGAATTTTTTCGGTTCTTCTAGCTTAATTTTTGGTGCGACTACTTTATTATCTGCTGTTTTATCTAATTCTTTCTCTGATTCTATCCCGTAACGTGTTCGCATTCCTACTAAAGGAGATTTTACAAAAGATTCTTCTTTCTTTTTAGATATTTGTGACGGTATATCTTCATTATCTTGAACGATTTTAGCACTAACTTCTACTTTATTTTCTTCGGTATTTTGCTGTTTTTGTTCAACTTCTTTATCAGTTT-----------------------------------------------------------CTTATTTGTGAAGGGTCATTTAATTTAGATTGCTCAGCAGCTTTTTTAAGAATAGATAAACGTCTGTTAAATTCTTCCTTATTAGCATCAATAACAGTTTGATCTAAGCTATTTCTTTCTTTATTTAATGAAAGGGTAGTAGTACTACCGGTAGAGCTTTTTCTAACTTCTACTAGCGTTTTAGATTTAGCATTAACAAAGCTTTGAGCTCCTGTAAGAGAGTCAAAAGACTTATTAAGCGATAATTTTGAATTGCCAAGTGTCAACTTTTTGGGTTTGATTTCCTGGTTATCCGTCATATTTAAAACCTTTGTGTTTCTGTTTTTTCCGTCTACTACTTATTATGTCATTCCCGCAGAAATGTTGCCCGCATGGATCAGTTTTTTCTTGTCATTACGAGTAGCCGTAGGCTGCGTGGATATCGCCCCGTCATTGTGAGGAAATTGCATAGCAATTGACGAAGCAATCTCAGGAGTTTGTTATTATTTCATGAGATTGCCACGCAGTCTACGACTGCTCGCAATGACGGGGCGATATCCACGCAACAATGCTACGCAAGAACAATACCCCCATCCTCTAACTATCCTTTAATTCACCATGCTGTCTAGCAGTTTTAATCAGCAATTTAATATTTTCGTCCGTTATATTAGAATTTGGAGCTAAATTTTTAAATTCATTTACGCTCATCTCTCCTAAATCTTCTATGGTCTTTATACCATATTCGGCAAATTTTAATATTAATTCAAGCGGTAATTCTAATATATCTATTAATTCTTGCTCAACTCCCAGATCCTCTAGCTTTTTGATAATCTTTTCATTCTTAAGGTCGACGTAATTAATAGCTCGATTTTTGATCTCTACGGCAAGTTCTTCCTCAAAGCCTTCGATTCTTGTTAAAGTAATAACTTCACTAGTTGCGATTTGCTCTACCGAATTAAATCCCGTTACCGATAAAAGCTGACCTATAACTTCTTCAACATCTAAAGCTTCCATAAATAATTCCGTAGAAGTTAAGAATTCTTCGTTTCTTCTTTTTGATTCTTGCTCTTCGGTCATTATATCGATATTCCAACCTGTAAG-----------------------GCCCTCTTCTACCTATTGCAATACTTTGATTTTCTTGCGAAACTACTACTTCTACCTTATGCCTATCCTCATCAATCAAAATTTTTGTAATTTCCCCGGGTGCAAGCGGTGCAAGAGCATTAACTATAAACTGTGCAAGATCATTACTCCATAATACTATATCAATTTTCTCTCCGTTTAACTCATTTGTTATGACTTTTACTCTATTACCTCTAATACCTACGCATGAGCCTACGGGATCTATACTACTATCCGAAGCAAATACCGCTATTTTTGCTTTTGAACCGGGATCACGTGCTACTGATTTTATTTGAATAATATCTTCAAGAATTTCAGGTACTTCTAGCTTAAATAGTTTAACTAGCATCTGGTTATCTACTCTAGACAAGAAAATCTGCGGTCCTTTTGTTTCTTGCCTTACATCCTGTACATATGCTTTTATACGATCATTAGGTTTAAAATTCTCACCCTTAATTAATTGATCTTTTTTTATTATTGCTTCAGCACGACTCAATTCAACTATTATATCACCGTATTCTATTCTCTTAACTATACCGTTTATAATTTCGCCTTTTCTATCTTTAAAGTCATGATATTGTTTTTCACGTTCAGCTTCTATAACACGTTGAGTTATAACTTGTTTTGCAGCTTGAGCCGATACTCTAGCATGATCAATCGGCGGTAAATATTCATATATCTCATCACCGATTTTAGCTTCTGGATTCTTTATTAAAGCTTCTTCAAGTGAGATTTGCGTTAAGTAATCTTCTACATCTTCTACTATTTTTAAGATCCTTAAAAGATTTATCTCACCGGTTTTCCTATTTATCTGAGCTTTAATATTATATTCATTACCGTATTTTTTTCGTCCTGCTACTTGTACCGCTTGTTCAACCGTTGAAATCAAAATTTCTTTTGATATTCCCTTCTCACGAGCTACAGAATCTATAATTTGTAAAATTTCTACATTACCTATATTAGACATACATTATCTCTTATTGCTTTAGGTTCTTGCGTACAATTTCCAAAAAGATTTAATTTTGGTTATTTTTTAAAAATACCTCAAAATAGCCAATCAATTAGAAACCTTCACAGAACCTAGTAATTTTTTAAATACTT-----------------------------------------------------------------------------------------------------ATTTTACCCTGATAACGAGTTTTGCCGTTCAATAATTCTTTAAGTTTGATTTTAACTTCTCTTCCTAAAAATCTATTATAATTTTCAAACTTTACTAACGGACGTTCAAGACCGCTTGATGCTACCTCTAAAGAATATGCATCTTCTATTAAATCTTCAACATCTAGAATAGCGGAGATAGTCCTACTTGCTTTAGTACAATCTTCCACAGATATTTTTTCACCGTTTAAGCTATCAATTAATATCTCGACTACTTTAGGGTTAACACCTTTAAACTTAACAAGAACTAACTCAAATCCCATATCAGTCAAGGATTCTTCTATTACGTTTGTTATTTGTTGTTCAATAGTTTGCATATTTGATGTTGATAACAAAAAAGGTGGGATAAACCCACCTACTTATCCGTAACGAAAAWMYWMTMMKTARMRWAAATACACTAATTAGAATATATAAGCAATATTTAAC------------------------TTTATAAATGGGCAAATACTTGATAACCCATCTTGTCCGCTTAGAGATGGATCATAGTCTCCTCCTGATGAACAAAATTCTTCTATATGAATCTGAGTATACATAACCCCCATTTTCTCTTCTAATATATGTTGCACATGATTGTTAAAAGAATGAAGACCGCAAATTTCATAGGTTTTGCCTTTTAACATACCTAATAAAAATTCTTCAGCTATTCTACCGGTATGATAATGTATATTATCGTTCTCATTAATATTATTATAACTATCTTGAGTATAAAATTTATC----------------------------------------------------------------------GTGTSACTGTTTTTATTTTTAGTAGAGTGAATAACGGCAGGAAGCTTAACATTTTCTTCATTTGTTATACTATTAATTCTAGAAATAGAATGACTTTCTCCCGACCCGCCGCGGATAT--------------------------------AAGTTTTACTGACTACGGATTACGTAGCCTTATATATCTTGCTTCAAAACCGGAAAGAGTTTGTAGTGTAAAAGAGATATCAGAGTACTATAATATTTCCCTTAATCATTTGGTAAAAGTGATCCACAGATTAGCACAATTAGGATATATTAATAGTAGTAAAGGAAAAGGAGGAGGAATTAAGCTAGCATTTAGCCCTTCTTCCATGAAGTTGGGAGATATAATAGAAAAATTAGAACCTAATATGGATATAGTAGAATGTTTCAATAAAAATACTAATAGCTGTAGAATTACAAATTCATGCCAATTTAAACATTTTATTAAAAAGGCAAGTGAAGCATTTATA-------------ATTATACATTAGAAGATGCAATGATTACTAAAACAATTCAAATTGAGGATAAAAAATAACCATTTTTTCTTTTTCCGCATATTAAAAACTCCTTATTTCCCTTAGCTCCTAGTATTGGACTTTCTATAAT-------------AAATTATGCTCTTTTTCAAGCCAATCTTTGATTTTATCGCATACTTTTTGATGTAAGAGAGGATTTTTAATAATTCCTCCCTGCTCTACTTCATGCTTTTCGACCTCAAACTGCGGTTTTATTAAAGCAATAAGCATGCAATCTTCTTTAGCTAAATTTAGTGGAGTCGGTAATATAGTAGTTAAACTAATAAAGCTTGCATCGCAAACAATTAAATCAGGCTTCGTTGTTATTTGCTTATCGGTTAAATATCGTGCATTAGTCTTCTCAAGCACTTTAATTTGTGGATTGTCACGTAATTTAAGATGAAGTTCGCCATAACCGACATCTACGGCAAAAATTAATTTTGCTTTACGTTCAAGTAATACTTCGGTAAAACCGCCGGTGCTACTACCGATATCAATACAAACTAAATTTTCAGGATCAATTTTAAAATAATCCAAAGCAGCAATTAACTTTAATGCTCCTCTTGAAACATAATTATGCTGAGGTAGCTTTACCTTAATGTCGGTATCATTTATATTAACCTGTATTCCGGGCTTAATTAACTGCTCATGCTTATTATGTACTTTACCTTGGATAATCAAGCTTCGTGCTATAGTAATATCTGTTACAAAACCTTTTTGCAGCAAATATTCATCAAGCCTTATTTTAGTCATTACTTTTTAAATTTGAATTTAACTTATGTTATAGGGGTTCATTAGATAGAAAATATACAATTTGTCTAATTGAAAGTTGGAAAGTTGCAGTTTCAATTAGACATAATATATTTGAGCCATACAATAATGTTGCAACTGAAGGGAGCATGGCAATCTAGAAAAATATTCAAACCTTAACTAATATATGTCTTTTTTTACCGGCAGAGAGCTTTATAACATTTTTATCGAGTAGGAAAGTAGTATTAATTATCATATTCTCATCTGCAACCACCTCATCATTTATTTTAGCACCTTTCCCTCTTATAAGTTTGCGTGCTTCTGACTTAGAGCTAGCAAGACCTGCTTCATGAAATAACTCATACGCACTAATACCTGCTTGTAATACTTCCTGCTCTAAAACAACGGTAGGTAAATTCTCATCGATTTGCCCTTCTTCAAATATCTTTACCGCAGTTTCTAAAGCTGATTTTGCTGCCTGCTCCGAATGACAAAGCTTAGTTAGCTCATAAGCAAGCTGTTTTTTAGCTGCATTAATATCTTCAGCCGCTAAACTTTCAAACTTATTAAGCTCTTCTTGAGTTAACTCGCTATATAATTTGGCAAATCTAACTATGTCGGCATCCTCGCAGTTACGCCAATATTGGTAATAATCATATGGGCTTAGCAAATCTTCATTGAGCCACACTGCTCCCGCCGCAGTTTTACCCATTTTAGCACCGGAAGCGGTCGTAAGTAGCGGCGTCGTCATACCGAATACTTCTTTGCCGCTTATTTTACGGATTAAATCCGCTCCCATTACAATGTTACCCCACTGATCGCTACCGCCAAGCTGCAGGYTGCAATTATAATGCTTGCTTAAATAGTAAAAATCATATGCTTGCAACAACATATAGTTAAACTCTAAAAAGCTTAAATGCTGCTCACGCTCAAGCCTTAGCCTTACTGAATCCATAGTTAGCATACGGTTTACCGAGAAATAACTACCGAAATCCCGTAGGAAATCTAAATAATTAAGGGAATCTAACCACTCTGCGTTATCCAGCATTATAGCATCACTTTCACCTTCGCCGAACTTGATAAATTTCGATAAAGATTTT------------------------------TCTTTACTTAAGATTTTGCGAGCTTCGTCTTTCCAAGTAGGATCACCGATTTTACTCGTACCGCCGCCGATAATTACAATAGGCTTATGTCCATGCTGCTGAAGTAACCGTAATATCATTATCTGCATTAAACTACCGATATGTAGCGAGGTAGCAGTACAGTCAAAGCCTATATAAGCCGCTATTTTTGTTTCTTTCGTTATAGTAGTTAACCGATCCAAATCGGTACATTGATGGAAATATCCTTTATTTATAAATTCTTCTATAAAACTCATATATTATTTCTTATTTTTTAAAAAATTCCTTTTTTGCTTTTCCTATAGACATTTTACTTACATGTATTTTTGCAGCCTTTTGCAATAAAGCTATTTCATCTTTATCATCAATTGTTTGCTGTTTTTCAAAATTATCTTCAATATCTTGTTCATAAGAATCTAACTTATCACTCATATGCATCTTCTATTTCTACATTTGGTTTATTATAAAGTATGTAAAGACTTTGTCTACAATATAGAGTATCTTCAAAGTAACAGTTTAATATTTCTAACTAATATTTTAACTTAACTTAATTTTAATTAACTTGTTTGACTGAATAAATAATGGTGTAATAAAATAACAGCCATTAAATATAGGGGATTTATGTCAATAGAAGATAAGACAAAATTTAATAAAGTTGGTAAACAAATAAGCGACAGCGAACATCAGGCAACACACAATGTTTTGAATACACCAAAAAGACAACAAGGTGAAGTAAATAAACCATACCAAGATTTTACACCTTTTTCAGAATCTAACCCAAAACAAGAGCTAAAAAGGACTCATCAAGGTTATGCAAGCTCTATTGAAACACCGGCTCCCCAAACAAAGCCTATTTCAAAATCCTCTACTCCTAACACTACTCTTACAAAAACAATCGTAACAAAAAACTTAAATGTTGCTAGCAAAAACCCCATTAACGCTATAGCAGAAAAATTAATAAACCAATTTAAAGGCAATAAACCGATTCATAAAACTAAACAACCTCCTACTCCATCGTCTAGCCCTACTAATAAATCAACTGGCAAAGGTCAGGGTAATAGTAGATAAAATTTTTATTTTCTTATTCAATGTCATACCGTGGCTTACTATCCCACGAGGCATTACCTGCGTGGATACCTAAATCGTCATTGTAAGCGAGCGTTGTTGCGTGGATTGGTTTTCCGTCATTGCGAGAAGAATTACGTAGTAATTCGACGAAGCAATCTAGTAAAAAATTCTGTAAATCAGAATTTTTTTAATTATTTTTGCTGGATTGCCATGTCGCTTCGCTCCTCGCAATGACGATTAGATGTCCACTCAACAACACCTTCCCGCTTTTAGCTAGGAATGACATAGATCCGTGTAACACCAGGTCCCTCACAGAAAAATCATCAATGTATTTTTAACTAAAKAATTATTAATTTTTTAATATTTCCTCTTGACATGTGTCAGGCTATTAGTGTATAATGCACCTAAGACAAAAAAGAAACTATCAATAACGCATTATAATATTTAGTCGGAATATATTATTACTTTCTTAACTAAGTATTAAATTTAATCAAAATTTTTAAAGGAGATAAATTATGTTTAAATTTTTCTCAAAAAATACAGATTCTAATAATATACCATCAGAAGTAGTAAACAAAGTAGTAAATAATTCGACTACATATGCAGGAATAAAAGTTTCTGACGCAACATTTAACTACTTTGCAAGTGCTACAAAACATTTTGCAGACGCAACAACGGCTGCTGCAAGCTGTGGAGCTTATGCTACTTTAACTGCTACTTATGCTGCTAAAACAGCTATTCAAGGTGTTCTTGGACTTTGTGCTTACAAAGAATTTGCCGCTGAAGTAATGACCGGACATGCCTTTGGTATAGTTATGCCTGAAGTTGTAAAAGCTGTAGTAGGTACAGCTGCAAGTGCTATTTATCACTATCCTACAGCAGTTATGGCAACCTTTGTCACAGCAGCAGTTGTAGCTTCACCGGAAAATGCAGCAGAAGCTGTGAAGAATGCAGCTTGCACAGTGATTAAAGCAGCAGAGTGTGCATATCACGATGTAGCTGGTATAGTAAATGTAGCAGCAGGTGTTGGACATTTTGTTTATGATAACTTACCAAGCTACAGCGAAATGGATCTAGCCGGTAGCGATAGCATGGAAGCAGTAATTCCATGGATAGGAGCCGTCGCATAAATCTCTAAAATAGCTAATAACTAAAAAAGCTACTCGCGTCATACCGTGGCTTGTCCACGGTATCCAGTAAAATAACTAAAAATACCAACAACATTAGTATTTTTAACTAAACCCCGTGGTCAAGCCCATAGTACCAGACAATTTCTATTCTATGTCATTCYYRYRMWWGYSRKKRYSMRGAGCGTAGCGACGTGGCAATCTTTCTTAAATTTCATGAGATTACTTCGTCGGCATAAATGCCTCCTCGCAATGACGGGGATAGGCAGTACTGGATCCCCGCTTTCGCGGGAATGACATCGAGGTCTTTTCAAAAACTGTCCGGTATTATAGGTCAAGTGAACTAGGTAACACAGTGGATTTTACCGATCCACACAACAGTACCTCCCTGCGAGGCGTTGTTGCATGGAACAGTTTTTCCGTCATTGCGAGGAAATTACGAAGTAGTTGACGAAGCAATCTCAGGATATTTGATGAGATTGCCACGCTCCTTTCAGTCGCTCGCAATGACGATTCGGTATCAATGCAACAACGCCCAAAAACGGGAATGACATAGAATAAAAACGGTCCAGTTACCTTACTGATATCTGTTATATTTTATAATAATAAAATTTTATTTTGTTGTTTTTAAAGGCATCTTTTTTATTCCTAAAACCCTTTTTCAAAGAGCTACAGGAAAAATTAATATTACCGGCTTGAGCCGTGTCCGGTCCTTCATTCTTTATTTTCTCTATATCCTTACTACTTGGTACCACAACGGCAATATGCCCTGCTCTTTTTGGGTTAGCATTTTTATATACGGATACAACAAAATAYCCTTGATTAGCAAATTTTTGTGCTTGA------------------------------ACAAAATTCCATCCGTTTTTTATTCCGTCTGTTTCAAGCCCCTCAGCTTGCTTATTTGATAAAGTAGGTATAAATTCTTTATCGCTTTCAGGATGAGGAAGTAGAGACTTATTTGGAAGCCCCAAGGCTGCACTAGCAGCATAAGCAAAACAACTACAATGAGTCAAACGCTTTAACTTAGGAGAATTATATTTTTCCGTTTCTTCTAATAAATTTTCTCCCGACTTACAATTTATTACATTACCTTTCTGCCATTTTTCCTCAACATTTAAAGAATTAATTACCTCTAAATTTTTTTTAGCAGTTTCTGATATATTATCTGCTCGTGCAGTTATATTAATACAAAGTAAGCAAATTATAATTAATTTTATTTTATTCATTTTTTTCTCATATTAATTTATGAACCTCTATATACAATATATAATATGATAATTCAACTATTAATTTGTAATTTTTTATATTTTATTATTCAGAGAAACATAAGAACACTCTATGTTTCTTGACAAATGCTATGCTTTTATATATGCTTCTTCGTATGTTAGCAACAAGAAATAAGGCTTAGAAATAAGTACTTCAAGCTTAGCACCCGTAGCTCAATTGGATAGAGTATATGACTACGGATCATAAGGTTAGGGGTTCGACTCCTCTCGGGTGCGCCATTCTTCATTTTTCAGTATTACTACAAACTTATCAAACGACAGACTCAGCATAAAATCAAGCTTTTGACCGTTTAACTGAAATATTAATAATTTAATTAAGCAACAAGCCGCCTTAATTTCTTTTATCTTCAACTTTGGTAGCGGGAAGTTTCAAGCATCAACATTACGGCAAAAGTTAAACCGAGGCGAATACTTAAACGCTGCCAATGAATTACCACATTGGATTCACGTTAAAGGCGGTGTTAAGCTGCAAGGCTTGGTAAAACGTCGGCAAATAAGAGCGGTCATTGTTCTTAAGCAAAGCAGATACAGCCTCAATAGTTAATGAGATTGCCGTTGCTTCAAATGCAGAAACTAATTATTTAAAATAATTAACTAATATATTAAATTAGTAATTGTAATTATTGCCATTTATTAANNNCTCTTATTATTTCCTCTAATTCTTTATACATTCATATATATCTTAAATCATCATCAATTTATTTATTCATACTTTTAGTTAAATTTCTATTGCTTTCTTAAAGTTCTCTATTATGATTCTGTCTATAAGCTCATTTTTAACAAAATATTAAAATTTATAGAATTTAATAAAGATATAATTATGTTCAAATGGAAAGTACCACAAGAAGTAGCAGCAATAAAAACGCCGCATGAGAGATTAATAGAATTTCTAGAAAAAAGAGGGTTACAGAAGCAAGCAGATAGTTTAAGAAAGGGTGGTACAACTCTTGATCTTAGATTTAACCAAATAGGAGCTGAAGGGGCAAAATTAATTGCTGACTCTCTTAAATCTAACTCTACTCTTACAAATCTTTATCTTTCTAGTAAAAAAATAGGGGCTGAAGGCTTAGAAACAATAAAGAAATATTTACAAAGAAATAAAACTATAGCCAAAAAAGCAGAAAGCTTAAATGCAGAGGGTAATAATTTATGCAGTCAAGAAAAGTATAATGAAGTTATAGAAAAATATAAAGCAGCAATAAAAATTATGCAATCTTTATATAAGGAAAATAAATTATATGAAACAAATAAAACAAATGCAGAAAAGAAATATGAAGCACAGCAACAGCAAGAACTGGAAAAACGACGAGTAGAAGAAGAAAAAAGAAAACTATTGGAAGAACAAGAAAAAAAGAAACAAGAAGAACAACAGCAAAGCCTGAAATTGAAACAAGAAGCTTCCATAATAAATGAGAACAAACCAGCAGATATAAAAGATTTACCTGAAGAAAATATTAAAGAGAAATTGGCGACATTTCAAAACATAGTAGTGGAAGCGGTTTCTAAATTAGAGAATAGCACAACAATTAATGAACAAGACAAAGCGGTATTACAAGATAGAATAAATGAAATATCAAGAACGGTAAAGACTTTTATAAACAACGCTGATATAAATACCATGATTAAAGCCGTAGAAGAGCTTGCAAGAGGCAAAATTACTAAAGCAAGAATTGCGGTCGTAGAAGAGGATTTAAGCGAAATAATAGAACAACAAATTAAATTAGCTGAACAAATACGAACAGAAAAACTTACCATATTTCAGAATGTAGTAGAAAACATGACAACTAAAATAGAGAGTAGTACAACTATTAATGCAAGGGATAAAGATATAATGCAAAACAGTATAAAGGGGATAGTAATTAAGGTGCAGAGATTAGCCAATAAAACTGACATAGAAACAATAACGAAAAGTATAGAAGAGCTTATAAGCGGGAAGCTTACCAAAGCAAGGCTTGGAGTTGTAGAGGAGGATGTTGATCTGTTAATAGAACAACAAAACAAACCAAATCACGACGTTACTGTGAATAAAGTAGAAGAAATAATCTATGACAAACCGCTTTTGAATCATCCGAAATTGCTACAAACTACCTTAGATAGTAAAGTAAACTAAGCCCTGATTTAATCTATGATGCAATTAATAATAATGATGAGGAGCTTATTTTAGCCGGATTACTAAGCATGGGATATGATGCAACACAAATTAATTAAGTAAGGATAGAGGCAAGCAACTTGCCTCCACCCTTTAAATTTCTATGCTGCTTGTAAATTTTGTTGCATAAAAAAAGTATCACTTATGTACTGTCGTTTAGTAGAAATGGTTAGCAAATAGTACACTAGCCCGTGCCATTCTTCATTTTTCAGTATTACTACAAACTTATCAAACGACAGACTCAGCATAAAATCAAGCTTTTCAGGTCTTAATGTTAGGTTCACAAAAACTAAAAGTGGTATAGCATAATTCATAAAGCTTCAGACAAGATGAATTTAAATGCGAGCCTGCGAAAGCCGTTAAAAACACGTGAACACAGGCGAATCATGCAAAATTTGCTTATATC---CTTTATGAATTATGCTGTAGAAAAACGATGCGGGCAGTATTATATATGGCAGCTGTTACGTCTGTAAGATATAATTCTGCAGTTAAACTTGTTCCCAGGAAATAAAGATTTTCTCCTATATAGAGTTATCTTCCAGTTGAGATATTTCTTTTTGACTGATTGTTTAAAGCTTTCCGTTGTACCATACTATTACCTTTAGTGCTTGCTTTTATGTTAACCATTCCTGTTGGAACGGAATTTCCAATATTTAAAGCTTTCTGTAGTATTTTTCTAGGTATGTGACTAAATCCTATGTCATGTTTTTTACTGTTTTCTAAGTTTTTCTCTAAATTAATCACATGACTAGAGCCGACACTTGCAATCACATTATATCCTTTACCACGAATCTCATTAATTACGTCCGTCATATATTGTTCACGATTCTCATTATAAAGCGGTGTATCTTTTAAGTGTTCTAGGTTTTTACCTTCTAAACTGATAATTTTAATTTTATTTTCTTTAGCTATCTTATATAAAAGAGCGTCTTGTAATATAGGTGTATTTGCTAGTTCTGCAGGTAGTTTTATAGGAGTATTAGGATTTTTTTCATTATACTCTAATATAGTTGCTATTCTAATTATGTCTTTCATACCGAGATTTTCGCCATATTGCTTACGTTCAATAGCTATTATCGTATTTTTATCAATAGTACCCGCTTGAATTTCAGAGATTAATGCTTTAGTGTTATTAGTATGATCAGTTAAATGATTATGTTCTGCTCTAATTTCTACTGAGCCTATTTTTGCAGCTTCTTTTG------------------------------TAATTACCGCTTCCCTATCAAACTTATTCAATAGCTCTTTATTATCATTTACGGTAACCAAACGTTCATTTAAATTGTATTTTCCATTTACATTTAGCTCTTCTTGTCACAATAAATTAGTAAGGTTTTCTTTTTCGACGCGAGTAAGATTACTAAATTTCAAGTTTTTGACTAGATCAAAAAGTAGGGGCATCACCTCACCAAAATTGCTTACTTTAGGTTTTTTATTTAACTGCTTCTTAACACTGCTACTAGATAACTCATCTTCGCTATCACTTAGTGTTAACTCTTCATTCTCACTGGAACTATGTTTTCGTTTATTTGTATTTATACTAGAACTTTTACGTGGTGACTCATTATCGGTAGGTAATACGGGCCTACTAAATACTAGTTCTTCCTCAATACTGCTACTAAGTAGTTCATTTTTGCTGTTCTTCACATCATCATTATCACGTTTTATTTTATCTGTATTGGTATTACTACTAGATAGATCAAATATGATATTATTCCTATTAAATACTAGTTCTTTCTTACTACTGCTGCTGTCCTGAGAAGAGCTAAAGCTTCTACTTTGTAACTCTTCAATACTATTAGGTTTAGAGCTCATTTCATTACTCTCTATATCATTAATAGCAGCAGGGCTTGGAGTATCTTGAGGTGAGCTGCCAAATGGTTAAAAACTGGAAGTATTTAACCAATTATGTGATGAAGTTGAAAGTTTTTGTGGTGAAATTTGTGTATCCTTATTAAATATATTATCACTAGGAGTTGCTATATCTTGGCTAAGCTTTATATCGGCTTTTAATTGCTCTTTTTTCTTCCTTTCTTCGGCATTGATTATTTCTTTTATTTCTACTAAGGAATTGAGATCAACATCGAGTGCTGTCGGTAGCATCTCATTAATTATCTTATTTTTTAAGTCATCACTTTCATGAGCTTTCTTAACCTCCTTAAAATCTTCTTCAGACCAATTAGGTATTTTCTCGATTTCATTAGAAGTAACTGTATAACGTACTCCTCCGGTAATATCTTCTTTTTTTCTATATTAAAATTAGAATTCTGCAGAAATTTTTCTGCAGTTGTTGCATAATTCGTAGGAGTAGATATGTGATATTCATATTTATATTTCTCTGCTTCTTGTTGTATATTACTGAGTTCTAAATATAATTTAGGCTCATTATGGTTAGTAATTGAAAATGCAAAGTTATAATCCAATATTTCACATCCTGCAATTTCCGGAGTTGAAATAGGTTGCAGTGTCGTATTCAATAAATTATTAATTGATTTAAGTTCTGATTCGTGTCTATGATGAATAGATGATTTTATAATATCTTTTAACTCCTGATTAAGTAATTTGTTATATATACCTATGACATATTTTTTAGCAAATTCATTTTTTCTAGCTTCATCTGCTTCTTCACGAGATGAAAATGTGTATTCTTTAAAGTTACGGATAAAGCTTATTGCTTTTGTAGGGTCAATAATATTTTTATATATTATTTCTGCATTTTTTAAAGCATATATACCACAATTAACATCAACACCCTTACTAGTTAAATGTCCTCCTTGTTCTTTTGAGTTTATTTACAATGGGTTTTACAGTTTGACCGTTAGAATACATTTCTGCCGCTTTCTGAATATCTTTTGGACAATCACCTCCCATAGAATCTTTATAAAGTAGTACCACTTGATCCTTTCCGTCTTTTAAAATAGCAAAACTTGTCCAATGTCCTATCCCTCCAGGTCTA--------------------------------------------------------------------------------------------------------------------------------------TATCAATTGAGGGCTAATTGCATCAAAATCACTATATTGATAAAGATAAGGAAGAATGTTTGGTTTACTAATTCTTTGATTATAAGCGTTTTTCTTATCTTCTAGGTTGGGGGCATTTTGTGGACCGGGCTTGTCATTTTTTTTTCTTATTTAGTTGCTGTTTTTCCAAAATAAGACGTTGAAGAAATTCTACCGATATATCAGGATGCCTTAATA------GGTATAACCCATCTCCTGAAAGATTTTTTATGGTATTTTCTTGTGCATAAACAAGGTCTGCTTTTGTTTTTTCAAAAGCTAAGTGTTGATTTTCAAGTTGTTTCACTGCATCGTTTTTTTCAGCTTGCAATTTTTTTATTTCCTCTAATGCCGCATCAAGTGTAGTAGGTACATTTAGTTGTATTGTAGAAATGATAGGCTGTATTTGTGCTGCAGGAAAGGTGGAGCCATAAATTGCAGCAGCAATTATCTTGTTCCTAGGTTCATTTTTTTCCTCACCTTCACTAGAAGAAGTGTCAGCTGTCAATTTCTTTTGTCTCTGTTTTTTTAAAGGTTCATTTTCTTTATCTTTTCTCTGTTCTTTCTTCGGATTTATTTTAAGCGGGGTATCCTTAATCTTTAATTCCCCTTTTCCAATATATCTTACTATACCGTTGATTGCTATTTTCTTCTCCTGTTCTGATAAAGCGTTATATTTTTCATATGCTGTTTTACCTAGAAAATCTTCTAACCAGTCAGGATTTTTTCTTATAGCATCTATTAAAGCCCATTCATATCCTACTCCATTTCCTCCTCTAGTAGTAATATTAAGCGGTATTAAGTGTTTTTGTTTATTCTTATCGGTAAAATGAAAATCTACATTTTTCGTTTCTTTATTTATAACTAAATCACAACTAATACAACAAAGTTTAGATAATCCTATGTATATTTCTTCACTTAATTGATTATTACGGTCTTGAAGTTGTCCTTTTATATACTGTATTATTCTCATTTCAGCATGAGCTTTATCACTAAGTGGACCATCTAATACAATTTTATATGGTTGTTTTATAGCTTCAATAATTGAAGGGGCAAATTTTTTACTTGCATCAATAGTATCAGGGTTTAATGCATCTTCTAATTTCATCAAATCTCTTC--------------GCCTTAACTACTTTTGGACTTGCACTGGTTACTTTACAGACTTTTTGTTGAACCTCTTGATTATTATTCGGATATTTTTCTAGTTCTTGCAAAATGCGTGGTAATATATCCTTATGTTCACTATTATTTTTATAATAATATTGTGCAGCATCTAGAAGTAGCTCTTTTCGTTGAGTAGATAGATTTTGTTGTTGTAGAAAATTTTTTTGCTCTTCTTTAGGTAAAGCTGTGTAAGTAGTATAATCTTGTAAATATTTAAAAACTTTTGCGGTATGTGTCTCAATTTGTTCAACTTTCCTTATGTTAACACTAGAATTATGTAATTCGTTGAACGCTACTAAAATTTGTTTGCCGTCAAAACATACGGCACTACATTGGCTATTATATTGAATTAACCTACCTAAGGCATCAAAGCGTCTATTTTGTAAAGGAGTATCATTTTCTTTTATAATCTTTGAGTTAAGTCGAATACGGAAAGCATGTGCAAAATTCTGCAGATTTGAGTTGTTGKTGTMWKKTMMYARKYSYKGKKTWRKWWTCTCTTCAGCAAATCCAACATGAAATGCCATATAAGGAACAAGTTCTTTTGGAATAATCTTTTCTGTTTTACCTGCTAAAACCGCTAGAACTGCTAATTTTTCAAAACTTTCATCAAGGGCTTCATTATTATTTTTGTGCATTTCGTTATAACATTTAGTAAGGAATTTTAAGGCATCTATAGATATWNNNNNGATATATATAATATCTTTTAATAAAGTCTCTCTCGGTTTTTTATTTCTTATGAGTTCCTCTACTGTTTGGCTATCTACATATTTAACAAACTCTGCTTTTAATCTTTCTTTCCGTGTATTTGTTAGATTTGCCATATATTTGCCATATAAATATTATTTTATAATTTTAATTATTTTCTCCTAAAGCCTCAACGC-----------ATTGAATTATCAATATCATTACCGTCTATTAAAATCGTCATGTTACCTGGAATGCTTTTTAAGCTTTCCGCACCCAAATTGGTTATGTTATTATTTCTTAGGTCTAATTCCTTTATATGTTGTAGGTGATCTTTGTGATAAAGAAATACTATAGCAAGATAGGCGGCTCCTAGATCTCCTAATTTAATGTTCATAAGAGCTAATTTTTTTAGAGAATTGTTTTTTTGTAGCATGTTTGCTATTGCTTCAAAACCTAGATCTCCTATTTCAATATTATTGCTTATTAGTAAAGTTTCTAACGCTTTATTTTCGGTTAATGCAGTAGTAAGTTCTTTTATATTATTATGGGTTAAATTATTGTCATTAAGATTTAGAGTTTTTAACCATGGATTTAATCTTAAAGCAGATGCTATATATTTTATTCCATCCCCTAAGTTATTTTTGTTTAAATCTAAAGTGTCAATGGGGGTTGAGGTTAAAAATCTTCCAATTACTTTTGCACTTTTTTCGGAGATTCTTGTTTCATTTAATAT------------ATATTGATCAGCCATTAAAGCATGAAGTAATTTTATGACTCCCTCGTTTCTAAGGTTATTATACCCTAAATTTAACGACATTAATTTTGCACTGCTAATATTATTTGCGATAATTTCTATCCCTTCGGCAGTAATATTAATTTGTCCTATATCTAAGGATTTTAACGGTAGTTTTGAATGAAACAACTCACTAATAATTGCTGCTCCTTTATTTCCTACTTCACTACTACCTAATGCTAAACTATTAATATTCTTAAATCTTCTATTTTCAGCGAAATAGAATTTAAAGATAAATATTCAAGGGAGGTATTATCTGCTAAAGCATCGATAAGAATTTTTATTTTTTCACTATCTAAAGAAGTAGAATTCAGGTTTAAATGTGATATTTTATTTAACTTTACAATTTTGCTTAGATTTTTTATATCATCGTTACTAAGTTTGCTGCCATATAAAT------------------TATTTTTTTCTAAAGTTTTAATTACAATTGACAAAAAACTACTATCTTCTTCATAAGGTAGTTCTATACAAACAATTTCAGGATCATTATTCTTAATTTTCTGCAACAATAAATCATTTCGGCTGAGGTCAGTTTTTTGTCTTTTGGGAGACTCATCTTTCTTAAAATCATCTATGCTAGGTAAAACTGTTTGTTCTAAAGGACGTTTTAAATCTTCTCTCTTCTTTAACTCTTGTGCCACTTCTTTCATATTAAACTCTTGTTTTAAATTAATAATATTTTTCTAATTCTGTATTTCTATTTTAGAATTATTAATAAATAACTAAATTTTTTAATATTTTTCAACTTATATTTTACCCTTATGAGATTATACTGATAATATCTTCTAATATATTTAAGTAATTAAGTTAGATATGGTTTGAGAATTGTACGAAATTTTTAATTTTGCAGTGAATGGAAAATATGTTCTGATTAGCAACGTAAATTGATCTTTCATGATAAGACTCCATATTAAGCACTAATAAGCCAAACATAACTATAAATATTATTGCCATTACAATAATCTGACAACAAAAATAATAATTTATTCTGACTTTACACTTTACTAGGAAGCTAAGCTAAACGAGTATTTATTTTTAAAATAAATCATAAGATATTTATATAAGTTAACACATAAATTAACTATTCTCAAATGTAATCTAAATAAAAAGTAATATAATTTAATAAACTGTAACTTTTTTAGTTGCAGCTGGCTATTCCACTTCCAATGATGAAATGCCTTTAATTGGGTAGCGGCACCACTATGTACAGTACCGGACAATTTTTAAAAAGCCCTCTATGTCATCTCTGCAAGGCATTGCCCGCGTGGATACTGAAGGTCGTCATTGCGAGGAGGTGTTGTTGCGTGGATCAATTTCGCCTCTGTCATCCCGTGGTCAGACCACGGGATCCAGTTAAAAATACTAAAATTATTAGTATTTTTTATTGTTTTTATGGACCCCGTGGTCAAGCGAACTAGGTGACACAGTAGGTTTTACCGGTCTACGCAACAATGCCTTGCGAGGAGCAAAGCGACGTGGCAATCTAGAAAATAATCAAAAAAATTCTGGATATCAGAATTTTTAAGTGGATTGCTTCGTCAAAACTTACAGTTTTTCCTCGCAATGACAACCTTCAGTATCCACGCAGGCAATGCCTCGTGGGAATGACATAAAATAAAAATTGTCCGGTACTATGACTACATAGTTACTAATATATTTAAAATTAAAAAATTATTTTGTTATTGCAATTTTTTAATTTTTACTGTAATTGTAATCAACTAACTATTAACAATAAATTAAGAAACAACTTTTTATGGAAGATATAAGCTCTTGGAAAGAAAAGTTTGAAGTTTGCGTTTATGCTAAAAAACTACTTGATAAACTTGAATATTTAAACACTAAAGTAAAAAATCTTGTTGATATATAGAGGAAGTTAAAAAAGGTATCTACTATGCTCGTAAATATCACAGTTCTCAAATGCGTCAATCCGGCGATCCTTATTATTCGCACCCGATTGAGGTGGCAATTATGCTTGCGGTATTTGTAGCTGAAGAAGCTCCTAAACTTTATACTTCTAACATGATAAATGCTGCTCTACTTCATGATACTATTGAAGATACAGAACTTTACCGAAGAAGTCATAACTACAATTTTTGGGCTAAAAGTTGCAAACCACGTAGAGGGTTTAACTARAATTAGTGCAGAAGAAAGCCTCAATTTATTAATTCAGCAAAAAAGATATGATACAGCTCTCATAAAATTATTTGATAGAATCCATAATATACAAACATTAGGAGCTAAATCACCTGAGAAAATAGAAAAGATACTGAATGAAACCCTTAAGGCTTTTCTAATTATTGCTGCTTATCTTGAGATATATAGCATAGAAAAAGAGCTGATTAGGCTTACTAAAGTGTACTGCTTAAAGCCTAAAAACGCTATACCTTTTGGGGATAATTCCCAGCTACTATCTCTAATCCTCTAAAATGATTTATACCAAATATATACCCTAATGAGACTGGAAGCATAACAATTAATAATCCCCAATGATTAAATAATTTTATTAAATAAATCATTCCAAAAGAAGTAATTGCGTATATTAAGGCACGAGCTGCTGCATACATAAAAGTACTATATGTAAATCTTTTAAAAATTGATAAATGCTTAAAAAATATAGCAGCAGCCGGTTCTACTCCCGGAGCGAATGCTACTAAAAATGACTGAATACACAGTAAAGTAAAAGGAGTTTTAACGCAAAATATCAATAGGTATGGACATATTAATACAAAAACCAAAAACATTATTGATACAAATTTTAGAATTTTTAAAGGATGTATTTTATAGCTTAAGTAAAGTAATACAAAAAAACTGGCTAATTCTGATAATGAGACAATAAAATTATGATTAATAATTTGCTCTGGATTATAATTAAACGAATGTTTTAAAATATCGCTACAATGTACGTAAACAAAGTAGAAACATATAGGCCATACACAATTTATTAAAAATATAGCAAAAGCCGTTTTCTTATTAACTTTTTCATTCCAAACTACACTAGTTTTTAAAATTTCAGGATCCTTGTTAATCTCAATCATAGCTTTTGTTAGTCTAAGCTTTGCGTTAACAAACTCAGGTGTTTCTCGAAGTTGTTTTCTTGCTACTGTTCCAACTAAAGCAACTACAGCTCCAATAACAAAAATAATACGCCAATTAATACCTAGAGAGAGTATTAACGATGCTACCCCTAATGCACAGCTTGTGCCAAAAGTAGAAAAACCAGCTATTAATGAGACGATAGGATATTGTATTGGAGGAGCAGTAATTTCCGTTAAATATAATTCTGCTCCAACTTTTTCACCCATCGATGACATACCCTGCACTATACGACATAATGTAAATATTAAGGCTGCTGTAAATCCTATTTCTGCATATGTTGGAACAACCGCTATAAGTAAACACGAAAGTGCCATTAAGAAAGTTGTAATTATTATTGTAGTTTTTCTTCCTATATTATCTACCTATCCAACCGAATATTAAAGCTCCTACCGGTCTAAAAACAAAAGTAGAACAGAAAGAAAAAGCAGCAAGAAGAGAATGAGTATACGGGTCTGATTTAGGGAAGAAAAGCTCGTTAAGAAGTACTGCCATATGCACATACAGCATAAGATCAAAATATTTGTTAAATTTCTTTGCTCTTTCTCATAGCCACGCATAAATTCTTTACAAAAAATTAAATTGTAAAGAAAATTATACTGTTTTATATAAAAGTCAATAGGAATTTTCGCTTTATACGATAAATAAAGAAATGAAGTGCAACTTAACCTACTTCATATACTAATGCGTTGATCTTATGTGAATATGACATAACCTCACCGATAGTGGAAAACTAAGACCTACTAAAAACCAAGTTAAATAAAATTTATAGCCCAAATATTGTTTGAATAAATAATTAATATATTCAATCAAAGCTACTGAAGCGACAATTATAGTTAAATTAATAAAACGATTTAATTTTGATTGAGGAAGATCAAAATATTTATAAAACAGCCCCCAAGAAATAGTAAAACCGAGTAATCCCCAAAATACCGTCCATATCCAAGCAAGACAATTCACCTCAATAATTTTAAGATAAGCTACCATAGGCACGGTTAATAGCCATAAAAATGCTCCAAACATATAAGGATATTTTTGAATAATCTCTTCTTTGGTTAAACTATATATAACAGCAATAACCATTATTCCGATTGTTATAGATGCAATAATATCAACCGGGTAATGATAGCCCTTATAAATCAGCGAAAATCCCATGCCGGTTAAAATCACCACTATTATTATTCTTAATAAGGAATATCTCTAATATTCGCAAAAAACCAACCGTAAAATACTACGCCACTGCTCATATGACCGCTAGGGAAAGCAAAACCTTTAATATTTAGAGCAGGATTTAAAGGTATTTCAAATGTATATTTTAATAATATATTTAAAATTGTAGTGAAAAGTAATACACAAATAGCTTGTGCAAATAGTTGCCTCCTAAATATAGTAAATCCGAGGAGTATTATAATAATCTCATAACAATATTCTTATCCAAATAACAAGAAAAATTTTGTTAAATATTGAAAAAAAATATCCTTATTCATTGCTTTACTTAATTTTATTTATATATAATCGAAGTTATCATAAATAATAAGCTATAGATATGAAAAATATTTTCTGCAAATTTGT--------TTTTCTTATGTTTAATAAATTTACAACTAATTGCTGCAAGCTTTAACGAAAAAATACCTTTATATTTTAAATTAACTAACGAAAATCTGTTAGCAGGGCAAAATTCGTTAAATACTGACCTTTGCGACTCTAGAATTAAAGAATGATGTACAAAACCGCAAAGAGAGCTAGGGCTTAACGGAAAAAGAATGAATGATTACATATCTATTTCGCCTGATATTAAAGGAGAATGGCGATTTGGCTGGTGGTATAACATAAATTTTACTCCAGAAAGCAATTTTGCAGCTCATCAAACTTATAAGATTACTATCGAAGATTATATATTTCCTCATTTTATCAGTCTAAAAAGTAATAATATAAGTTTTACAACTTTACCTCTACTTCCTGTTATTAAAGAAATGAATTATCTACAGGATAATATCGATA---------------------------------------ACCCTATAGAGCCTAAAACTTTAGAGGAAAGAATAGAATTTATAAAATCTTCAACCAAGAAAAAATTACCGTTTTCTATCAAATTCAACACGGATAATACGGAAGCTACGATTATTACTAATATACCACCGCTTACAGATAAAGAAGATACTGTTTCTGTAATTATAAAAGACGGTGTTAAACCTCTATATGGCGGAGAAATTTTCACATATAAAAATGTAGAAGATCAAAATAATAAGACGCCGAATAATATA----------------------------TTCCAAGTCTATCCTCATATTTAAAAATCACTAATAGTACTGCTACAATTGTTAAAGATGATAAGCTAAAACCGGAACAGATAATTATAATTACTACAAATACACCGGTTTCGGGTGAGGAGATAAAAAAACATTTAGAGTTATTTTTATTACCGCAAGATAAGCCGGCTTTCTTAGGAGTTGCAGGCAAAAAAAACTATAAATGGCAAAGTCCGAAAGAAATAACGGATGATATTCTAAAATCGAGTGAAAAAATAAATTTTGAACTTTTACTTTCCGTCCCAAGCATTACTACTATGCATAGCCTTAAAGTAGATACCCTTACCTCAAGAACTTTGCTTATTAAAGTCAATAAAGGTGTTAAAACATCAGATAATTTAACACTTGGCTCAGATTACTCTCAAATAGTACAAATACCCGATAATCCTAAAGAAGTTAAGCTAATGTCTGACGGTTCTATTCTTTCATTAGCTGGCGAAAGAAAGCTTCCCGTATATTCACTTGGCATAGATAAATTATATGTAGAAATCGATAAGATTAATCAGCAAGAAATTAATCACTTAATCAGCCAAACAAATAGATATAATATTTTCCAAAACCCAACTTTCATAAATGAATATAATTTTAATGAGTATAATATTTCTGAAGTATTTCAAGAGGAAGTAATAG------------------------------------ATTTAGATTTCAGCAAATATTTTAATTTAGAAGAAGCAAGTAGCTATTCTAAGGGATTATTTCTAGCAAAAGTTTATGCTAAAGACAACAATAATAACATTATATCTCAAGATAAAAGATTAATTTTAGTTACCGATCTTGGTTTTATAGTAAAAACCGATAAAAGCGGAACACACCATATCTTTGTTTCTTATATCAGTAACGGTAAACCGGCCGGTGGCGTTAAAGCAGATATTATAGGACTTAACGGTGAGGTGTTAGTAAGCGGCAAAACCGATAGTAAAGGACATGCCGTTTTATCAAATATAAATGATTTTACAAAAGAAAAAACTCCAGTGGCTTATATATTAACTACTAAGGATGATTTTTCGTTTATGCCGTATAGTAGAATTGATAGGCAAGTTAATTATTCTCGGTTTGATGTAGCAGGAGCCGTTAGTTCCGATCAAGGGTTAAAAGCTTATTTATTTTCCGATCGTGGCATCTATAGACCAAGCGAGCAAGGCCATATAGGTATTATGCTCAAACAAACCAATTGGCAAGGAAAATTTGACGGCTTACCTTTAGAAATACAAGTAACTAACCCTAGAGGAAAAGTAATAGATAAAAGTAAAATAGCTCTAGATACAGAAGGATTCGGCGAATATTTATTCTCAACGCTTGATGATTCCTTAACCGGCTTATATAATATAAGCTTATATTTAGTAGGAGATAAAGGCACAAATAACTATCTTAATAGCGTATCTGTCAGGGTTGGTGATTTTCAGCCTGACCGCATGAAAATAAACATAAACTTCAATAACTCACAAGATGAGCTATGGACGAATCCAAAAGATCTTAAAGCAAATGTTAATCTTATAAATCTTTACGGCACTCCTGCAGCAAATAGAAAAGTCAGCGGCTTTATTGATATTAGACCTACCGAGTTTTTCGTACCTAGCTTTAAAGAATATAAATTTTATAGTAACAAAGGAAATAAAGAGTTTTTTAACGAACGTTTAGGAGATATTACTACAGACTCTACAGGTACGGCAAATTTTGACCTTAACCTTGAAAAATATTATAACGCTACTTTTAATCTAACATTTTCGGCGGAAGGATTTGAGCCTGACTCAGGAAGAAGCGTAAACGCAAGCAAATCGCTTATAGTTTCACCTCTGCCTTATATTATAGGATTTAGAAGCGATAGCGATCTAAAATATATTAAGAAAAAAACTACTTCAGCAATAGAATTCATAGCCATATCAAATAAAGCAGAAAAAGTAACTGCACCTAATTTAACTCTTAACTTAAAAAAGATTAATTATGTAAATAACTTAGTAGCAGATAGTAACGGTAATTATTCTTACAGTTCAGTACCTATTGAGACTAATATATCTTCTGACAAAGTTAATATCACAGCAAACGAAAGTTATATTTATAAAGTGCCTACTAAAGAAGCAGGCGATTACGTTATTTACTTAACTGATAAAGAAGATACAATCTTTGCTCAAGCTGAATTTTCGGTAATAGGTGAAGGAAATGTTACAGCTAATTTAACAGACAAAGCAAATTTAAAAGTTAAACTTGATAAAGATGATTATAAAGCCGGCGATAACATTCTTTTAAATGTTATAACTCCTTATACAGGTTATGGATTAATTACTATCGAAACAGATAAAGTACATAATTTTGAATGGTTTAAAGCTGACGAAAATAATAGTATTCAAGAAATAAAAATCCCTGACGGTTTTGAGGGTAAAGGATATGTAAATGTACAATTCATAAGAGACATAGAAGCTACGGAAATCTTTATGTCACCGTTTAGCTATGCAGTAGTACCGTTTACTGCGGGCATTTATAAACATAAACAAGATATTGAATTAACGCTTCCTGCAAAAATTAAATCAGGCGAAAAATTAACAATTAATTATCGCACTGCAACCCCAGGTAAAATCATAATATTTGCCGTTGATGAAGGGATATTATCATTTGCTGGTTATCAGACTCCCGACCCGCTTAATTACTTTATTAACGATAAAGCCTTGGAAGTCCGAACATCACAAATCATGGATTTAATATTACCTGAGCGTCCTTTATTAATGAAAGCTTATATGGCGGCTCCTGCCGGAGACGGTTTTATAAATGTCGCTCGAAACCTTAATCCATTTAAAAGAAAAAGCCAACCTCCGGTAGCATTTTGGTCAGGAATTTTAGAAGCAGATCTTGATGAGAGAGAAGTCACATTTGACATACCGAGCTATTTTAACGGCACTTTAAGAGTTATAGGGGTAGCCTCAAGCCTTGACTCTATAGGAACTTCCAAAGCTGATTTATTAGTCCAATCCGATCTTATTATCAATCCAAATTTACCTTTATTTGTAGCTCCGAATGATGAATTTACAGTACCGGTAACAATATTTAATAACCTAAAAGATTCAGGAAATGCTCAGGTTTTTCTAAATATTGAAACAAGTGAAGGACTTAAAATATTAGATTATCCTAAAGAGATACCGATAGACGAAAATAAGGAAGCTACTATTAATGTTAAATTAAAAGCGACTGATAAACTCGGTTCAGCAGATTTAAAGGTTGTGGCTTCTATAAATCACCTAAAGCCGGGTATAATATCTATGGCAGTAGTGCATAGCTCCGAATTAACTAGTACTACGAGCGTTCGCCCTGCTAGCCCGAGCGTTACAACAGTTGATACAGGCTTTATTACAGACAACAAAGCTAATTTAAAAATCTTGCGGGATTTATATCCTGAATTTGCTAAGCTGCAAATTTCCGCTTCTAAATCACCGCTAGCTATTATTTCCGGCTTTAAAGATTTCCTAGATAATTATCCTTATGGTTGCACTGAGCAATTAATAAGCCAAAATTTTGCTAATGTTTTATTATATGATGAACAAGAGCTAGTTCAGATTCTTAAAACTGATCGTAAAAAAATGGATGAATCATTATCGAAAATATTCCAAACTTTATCGGAACGTCAAAATTATGACGGTGGATTTAGATATTGGAACAATTTTAATGACGATTCCGATCCATTTATTTCCGTTTATGCTATGCATTTCTTAAGCGAGGGAGCAACTAGATATTTAGCCGTTCCAAGTGATATTTTTAATCAAGGTATTTACTACTTAGAGAATATGGCGAATAGATCAATCAGCTCTTTAAATGAAGCAAGAGAAAAAGCATATGCGGTTTATATCCTGACAAAAAATAGCGTTATTACTACAAGCTATATTGCAAATATTTTAAAATATTTAGACG---ACCATAAAAATACATGGCAGGATGATTTAACTAGCGTTTATTTAGCCTCTAGCTATAAAATGCTGCAAATGAATGAAGAAGCGGATAAATTATTAGATAGATTTACTCTAAATAAACCTATATCAAAAACAGACTATCAGTATTATAATCCTCTAATAAAATATAGTCAGTATTTATACTTAATTTCTATGCATTTTSSGKMAARGTTKWWMAACYTTGMCSSAAAAWTTGTACAGGATATCGCTCTTTTTGCTAAGGGTAACTATAATAGTCTATCGGCAAGCTACGCCATTATGGCAAGCCTTGCATATGCTGATAAGATAAATAATGTAGATGAGGCTACTATTAAAGTAACCTCTAACGATAAAGAAGTTACTTTAAAAGGCGATAAAGTGATGATTGCTGAGCTGTCGGTAGAAAATAAGGATATCGACTTAACATCCTCAAGTAACGGCTTCTTCTATCAGCTTCTAACTTCAGGCTATGATAAGCAATTAACAGAAAATAAAGAGATAGTTAAAGGCATAGAAATAACCAAAAAATATCTCGATGAAAATAATAAAGAGATTAGCAAAGTAAAATTAGGTGATAATATTACGGTGGAAATCACCATGCGTTCAGGTAGTAATAAAACCTTGAGCAATATGGTGATACTTGATTTATTACCTGCAGGCTTCGAGCTTTTACCGGATAACAACAACGTAAATATATTAGAACGCACGCAAGAAGTAATGATATGGAAACCGATATATATAAATAATCGTGATGATAGAGTTATGATTTTCGGTACTATTTCTGATCAAAAAATGACGTATCAGTATAAAATCAAAGCGGTTAATAAAGGCATATTCGCAACTCCCGCTATTTACAGCGAAGCTATGTATGACCCTCATACCTATTATCGCGGCACTATAGGAAGCATCATTGTGGAGTAGTGTTCCGCATGGTTTGTTTTATGTTATTCCCGTGAAGCATTGTTGCGTAGACCGGTAAATGCTCTCTATGTCATTCCTAGCTAAAAGCACAAGAATCTTATTATACAGCTTTAGACCTTAGTGAAGATTCTAAGTTTAAACTCGGTATATATTACAAAGTGACGAATTTATCGGAGCAGAACCATAATGAATTTGCTCTCAACTATATATAGTATTATTTATCAGCTATATAAAATGCATTATTCTTATGAGTTAGGTTACTTTTAGCAATCTCAAGCAGAATCTAAATTCGCCTTTAAAAATTCCGGAGCAAAATCTGCCCCGTTAGACCAACTAATAGTTTGCAATTCTTCATCTATCGTCACTTTATTAAATAAATTTTTATCTTGAAGCGGTTCAAAAATTGAGCCTTTAAGATGTGGATATAGGTTTATAATACCTTTTGTTCCATCATCAAAAACTAATTCTAAATAATAATCATCTATATAACTTACAGATATTACATGCAACATTTTTACTCCAATGGGGCTATAGAATTTAATGGTTCACCATTTTGTGTTTTATTCCAGTTATCTATTAGTTCTTCTTTATGGATATTTAACCATTCTATAACTAATTGCAAAGCTCTTTTAGGAAATTTACCTTCTAATATTTTACCGTTTAGTGAAATTATTACTTCATAATCACCATATTTAGCATGAAAATGAGGAGGATTATGGTCTCTATAGTACATCATAATTATTATCCCAAAAAAACGACTAATTACCGGCATAATAATTTTTTATTTATATTAATATTTCAAATATTAATCCATTTTTNATATTATTTCAAGATCTCATAACCACAATAAAGAATTCAGAATATCTTAATAATCTTTCACTTCACAATCACTCTCAGCTTCTCTATAGTTTTTGGATCTTTTGCAAGTTCTAAAAATATTTCCCGCTCATAGGTAAGCAGCTCCTCTTCATTGGTCTCATTATGT----------TATCTTGAAATTTGCTAATTACCTTATTTTGTAGATCGTTATATTTTGATGTATCTATTTCTGTTGCTAAATTTATTTTAGGCAAAGTAATTTTATGCGGAATCGGTACTATCTTTTTAGATAGGTTTAATTTTAAAGCTTCATCTAAAATATAATGCTTGTTCATATTTACGTGCATATTCTCTACATCATAATCTGATTTAAAGTAATCGGCTGAACTTGTTTTATTCTGCTCTATAATATTTCTGATATTTCTAATTAATTTAGTTTTATCTCCCCTGCTTCGTACAAACATTTCAGTAACACCGCCCCATCCCGGTATTAAACCGACTCCAAGTTCTACAAGTCCGGCGTTAAGTTCCTGATTTGCCACAATATAGCTTGAGTGCAATAGCAGCTCACATCCTCCGCCAAGTGCTACTCCTTTAGCACAACTAACAATATAAATCCCAGAATATTTTAAGTGCAGCATAGTTTGCTGTCCCAGCTTTAGTAAATTCTCTAGATCATGAAAATTACCGTCTTCAATATAAGAAAGAAGAAGCTTTAAATCCGCACCGGCAGAAAAATTATTTCCTTGCGGATAAATATAAAGATTTTTGCCGTCATTTTCGGCTTTACTTGCTGCTTCTTGCAGTAAATAAAACACATTATGATTTAAACAATTCATTTTTGTAGTAATAACAAAAATGAAATTCTCACGATAATTTATTAGCTTTGCAGAATCGTTTTCTAATACTATCTGACTTTCTTGTAAAATATCTTTGTGAGAATTAAATTTTTGTTTATCGATTTTTTGATATTCTTTATTGTCTAAATATTGCGGAAGTGGGATATGCATTAAATCGACATTTTTAATTACCGAATTCCAGCCGTCTTTAGCTGCTATGGTCAATAATTCAAATGGACCGTATTTCCAACTATAACCAAGCTTCATAGCAGCATCGATATCATAGATATTATCGGTTACAGATGGTACTAAACTTGCTAAATAAACATAAAATTCCGTGATAATTTCAGTAAAAAATTTACCGTAAACCGAATCGCTAGCTAGTAACTCATCAAGATTATTAAATGAAATATCTACTTTTTGAACAGGACTATATGATAAATCGTTTATATTGATAACTTCTTTAATCTTTTTGCCATTTGATACCGATAAACGATAAAACCCACCTTCACCCTTACGTCCAATTAACTTCTTCTCTATCATCTTATCGAGAACAGGAGTATTTACATATATTTTATGATAAGCATCATTTGCAGGAAGGGCGGCAAGTAATGAGCTTGATATTAACTTCATTACGTCATGCCCGATTAGATCATATAAACCAAAAATTCCGGTACTCGGCAACCCCAAACATGTAGTAAATATTTTATCCAAAGCTATAAAATCAAGCTTTTGACTTATCGCTTTGCGAGCTACTAATTCAAGTAAAAAACCCCCTACTCTATTAGCAATAAAGCCAGGCGTATCATTACATTTTACTATAGTCTTACCAAGAGTTTTCGTTAAGAACTCCGATACTCTTTCTATGACTTCAGACTTTACCGTATGGTCTATAATTAACTCAAGCAGTTCCATATATCTTGGCGGATTGAAGAAATGCGTAATAACGAATCTAGATTTAATATTATCCGGTAAATTCTCTTTGAGTCTTTTAAGAGGTAATGTAGAGGTATTAGAAGCAATAATTGCATCTTCTTTAAGATAAGGAATAATTTTATTATATAATTGGTGTTTGATTTCTAACTTCTCAACAATAACTTCAATAACTAAATCACATTCTTTAATTAAATCTAAATCTTGTTCTAAATTACCT---------------ACTTTATCCGGAAAAGACAAAGGAGGAGGTTTTTGTTTATGCAAGTTTTCTATGGCAGTTCTGACTATTTTATTCGGATCATCGGAATCTTTAGCGATAATATCAAGCAGCACTACTTTATGAGAGGAATTAGCAATTAACGCTGCAATCCCTGAACCCATTACTCCCGAACCGATAATACAAACTTTTTTTATTTCATTTTGCATAAGTTACTTCACTCCYGATGRYTTWGWAMKCGTCATTGCGAGGAGCGAAGCGACGCGGCAATCTCGTGTAACAGCACAAAATTCCTGAGATTGCCACGCAGCCTATGGCTGCTCGCAATGACGACGCTAATATCCACGCTGCTCCTCGCAATGACGTTCTAAGTCATCGCAACACTCATCACATATACCGATACCACCCCCGCTTGTCGTAAAATTTTAGCACATTCATTTATAGTAACACCGGTGGTAACGACATCATCGACTAATAAGATTTTTTTACTTACAATATTATATTTTGTGTTAAA------------CTTTATATTATTTTTGCGTTGTTTTCGTGAAAGAAAAGTCTGAGACTTGGTCCATTTTGATTTAGTTAAAATATCGGCTTTTAACATTTTATCGGTAACTTTTGCAATTTCCATAGCTAAAATATGAGCAGGATTATACATTCGTAGTAACCTCTTAAATCTATTCATAGGTACAGGTATGATTAAATCAATATCTTTTATATCCTCGCTATATCTATTATATAAAAGCTTAGCAAAGGTCTTAGCAAATATCGTCTTATCCTGATATTTAAACTGATGAACTATTTTTTTGCTATGCTCATTAAACTTAAATAGGCTGCGAGCTAGATCATAATTAGGTTTGTTGCTATAACAATTTCCACAAATGCAGTTATCTAAGATTTTTATACTAAATCTTTGTCCGCATATAATGCAATAGGGTCTTGCTAAAAACTCTTCTAAGGCTTTTGGTATCTATTTTTGCTTGCCTTTCTTTTTCAAGCAAGTCTTTCTTATCTTCATAATTTCCTATTGATGTTTTTAAACTATTTATTTGGTTTATTTTATCTTTTTTTCGTTCCATACGTACTAATTTTGTGTCTGCTTCACCTATAACATTACTTCCTCCTCCAATAAGACCAGCTGCTAAACCGGTTATAATACCGCCTGCTGAACTTGCTTGTGCCACTAAGGCTGCTACTTCTAAAACATTATCCCGAACTGCTTTTAAAATTTCTTTAGTTCTCGTAGTATTTAACTTTTTAGGTTCAAGAGTTTCTTGATAAATTTTAGGTAATTTAGTATCCAAAAAATTTTTAAGTGCAGGACTATCTTTTCCTTTATCTATTTGAGTAGCAACTACTAACTCTGCTTGCTTTACATAATTAGCTTTAATATTTTCTAAAGTTTTTTTCTCTCTATCTAAATGCTTATCTTCTCTTACTTCTAAAGTTTCTTTTCCGACATTATAAGCAACGGCTGATAAAGAAAGTGCAGCAAGACCAAGTCCAACTGGCGTCGGGTTAAGGGCTAACGATACCATGACACCACCAATTTTTGCCGTACGTTTTACTGCCTTACTACCCAATGTTTTATATGTTGTCTCTAATACATTTGCTGCCCTTTCAGCACCCGGTAAAGTTTTTATT----------------------------------------------------TTTTTGCACCTTGCTGAAGTTTATCAACCGGATCATAAGCTTTTGCTACTTTTTCTCCAACGTTAATTACTCCTTCTACTATATGAGCAGGACTAGCGATAACTTTACTACCCTCCTTTACCACTTCAATTGCTACTCCACTTGCTGCGATTCCGGCACGAGCGACTCTAGCACCGTAAAGTGCCGTATCCTCTTTCAGCGTTCTTTTTCCTGCCGGCTTATTTTGCGATTGCCGTTCCTGTGGAGGCTAAGAAGCTTTTGTTTGTACTGCTTCTAAAGGCTCTACTCTTTCAGGGGTATTTATTGAAGATTTAAGCTTATTATCTTCTGCTGCACTTTTTACTCCTTCTTCAGGAACATTAATAGATGAAGTGTTTAGCTTTTCTTTACTCATGCATATCTCATAAAAATTATGTTCTATGTTATTCCTACGTGGATACCAAATCGTCATTGCAAGGAAAAACTGTAAGTTTTGACGAAGCAATCCAGTTAAAAATGCTAATTTTTAGCATTTTTTAATTATTTTTACTGGATTGCCACGTCGCTTCGCTCCTCGCAATGACGATTCTTAAGACATAAGACAACACTCACCTCTTCCCCATCGCATAGCTAGTAATGAAGTTTTTTATAGGCTTAAAGTTATTTATCGCCTTAAATCCTATTTGTCTTAAACATCTTAAATTTTTGGAATAATTTGAAAAAATATTATTTAACTCATCAGTCAGCTTATACATAATAAAATTATCCTCTTGCCTTAGCTTTTGATATTCTTGTAATGTACCATTATTACTAACAATCATACTCAAAGTCTCTATATCCTTTATGCCCTGATTAAGCCCCTGTCCTGCTAAAGGATGTACTGTGTGAGCAGTGTCGGCAATAAGCACTATCTTATTATGAAAATATCTATTTGCTATACGAGCTTTTAGCGGAAAACTACTAATCTCACTATCAATAGTAATTTTACCTAAAGAATTACCGGCATTTCTTTGAGTTAAAAATTTAACTTCTTCTACAGGCAAATTAACAATTAAAGCAGCCTGATCAGAAGAAGTTGACCATATTACGGATGAAGCATATTGATTTTTTAAAGGCAGCAAAGCAAAAGGACCAAGTGGCAGGAAATGCTCCATAGCACAATTTTCATGCGGATTTTCATGCTTAATATTAAATGTAAGAGCAGTTTGATAAGGTTTCTCAATTTCATTAGCAAAGTAATGAGACCTCACTTTTGAATTTGCTCCGTCACATATAATTAATAAATTACACTTAATTTGTTTATCATCAAATTTTATAATCGAGTAGTCATTATGGCTTATAACCTCTTGATATTGATTATTATCAATTAATGTTATCAACGGATTATTAGTTATTTTTGACAATAGTATTTTTTTAAAATCACTATTCTTAACCACATATCCAAGTACAGCGTCATCGTCATTTCGTAAGTCTAATATCTCTGAAGTCTTATTATCTACTACATATATTTCTTGCATTTTTGCCACAAACTTCTCAAGCTCTTCCCATATATCAATAGAAGATAAGAAATTTTTAGAATGCGGCGTTAAAGCAGTTGTTCTTATGTCTTTAAAAAACTCTGGACTTTTTACCGATTTACTCTCGAATATAGTAGTTTTTATACCCTTTTGTGCAAAAGAAAGTGCCGTTAGCATGCCGCTAAGACCGCATCCTAAGATTATAGTATCAATCTGTTTTGTTTTCATTTGACTCATGTATAAAATATTTTAAATAACCCTTTGTTGCTATAAAGCTTAGAAGAAAATAAATAATTGCTATATCCAAATATGAGCTATTTCCTGAATATAAGCCTAAACAGCAAATAAATAAACTCACTAAAGTCGTGAAGCTATTTAAAATCAATAAAT---------------------------------------------------------------------AAAAGATGTTAAGCATAATTTTTAAAATTTAGTTTAAAATCGTCATTGCGAGAAGAATTACGAAGTAACTCGACGAAGCAATCTCAGGATTTTTGCACGAGATTGCCACGTCGCTTCGCTCCTCGCAATGACGATTCTAGCCCTCTCATTATATATAATCCCTTACAATCTTACAAACTGCAAATAAAATTAATTAAAATTCCTTAAATAATTTTAATATTATGTAATCTTAGCCAACCTTTACATTATAAATAGCTACTGTGACAAAAATGTTATAAAAAAATGTTGCTTTCTTTTACATTCGGCATTAACGTATATATTTAGGCTTTGATTAATATTTTTAAGGTAAATTGTAATGTCACAACTAGATGTTTTAATAGTAGAAGATGAAGAGAGTATACGAAATCTCATTGCTGCAAATTTGAAAGATGAAGGTTTTAATCCTAAGGTTGCCGCTAATAGTACTCAAGCTCTTAAAATACTTTCCGAAAAACCGGTCTCTGCAGTTATACTTGATATTTGGCTTCAAGGAAGTGAAATTGACGGGCTTGGGATTTTAGAGATAATTAAAAAACGCTATCCTTTAATGCCGGTAATAATTATTAGCGGTCACGGTACTATAGAAACAGCAGTAAATGCTATAAAAATGGGTGCTTACGATTATATAG---------------------------------------------------------------------GTGAAAATATAGATTTAAAATCAAAAGTTATAGATAAAACTGAATTAGTAGGTGGATGTTCGGTAACTTTAAAATATAAAATGGAAATAGAAAAGGCAGCTAACTCTAGCAGTCGTATAATAATTCACGGTAAAGTCGGTAGCGGTAAAGAACTTGCAGCAAGGTTAATTCATAAACAATCTAAAAGGGTTAATAATCCGTTCATTATTTTCAGCCCTACCTGTATGACTACAGAAAAAATTAATCAAGAATTATTCGGCGAATCGGAAAAGCAGGAAAATAATACCAAACGCCCTACTATCTTAGAATTTGCCAATAACGGTACTTTATATATAGATGAGGTCAGTAATATTCCCATTCCTATCCAGGTAAAATTATTAAAATTTCTTAAAGATCAAACTATTACAAAGCCTTGTGGAAAAAATATTAAAGTTGATATAAAAATTATCACCGGTACTTCTAAAAATATCCAAGATGAAGTTAATAACGGCAAATTCCTAGAAGATCTATATTATCGCCTTAATGTATCCTCTCTAAAAGTACCTTCATTATATGAGAGAAAAGAAGATATACCGCTACTCGTTAAATATTTTGTTAAGCAGCTTTCAAAATTTTCAGGTTTAAAAGAACGTAACTTTGCCGATGAAACTATCGCTGCTCTTCAATCCTATGAATGGCCGGGTAATATTAGACAATTACGTAATGTAGTTGAATGGACTTTAATTATGAATCCATTAACTACAGGTAATAATGAAATTATAAAACCTTATATGATACCTTCCGAAATATTAGCAAATAGTGCTAATCTCACAAAACTTGAAGATAGTTTTGATGTGTTATCTATGCCGCTTAGAGAAGCTAGAGAAGTTTTCGAGCGTCAATATCTATCAGCACAAATGAGTCGTTTTAATAATAATATTTCAAAAACATCTTCATTTGTCGGTATGGAAAGATCGGCTTTGCATCGTAAATTAAAATTATTAAGCTTACATATACCTCCTACAAATAGAATAAATGAAGAAGAATATGAGGAAGCAAATGCTTAAAGTCATATCAATAATTACTATTTATTTGTTATTAAGCAGCTGCTCCGAATCTACTCGTGATGCGAATGGATTACTTACGGATAGCCAAAGTACGGTAATTCGGAATTATATAATATCGCAAAATTCTAAAAACCTTAAAGTGAACCTTAAAGAGAAGTTCGGTTCAAATTTAAAAGGAGTCAAATTAATAGGAGTAAAGCTAATAAATGAAGATTTATCAGGAATAGATTTAACTTCCTGCGAAATATTACGTACTGATTTTGCAGGTAGTAATTTAGAAAAAGCTATACTTACAAATGCTATAATTCAAGAAAGTAATTTTGCAGATTCGGTAATAAAAAATATTTCCGGGTATAATTCTGACTTTCAAGGTTCAATTTTTAACAATATAACATTACAAAATACAAATTTTGTTCAATCAAATTTTAGCGATACTGCTTTTAATAAAACTACTATAATAAATGTCAACTTTGAAAATTCTAAATTTAGTCATGTATTATGGAGTGATAATACTATTGACGGTGTTAATTTTCAAAAAACTAACCTAAAGAATAATAGCTTTAAAAATACTAATATAACAAATTCAATATTTTACGGTACGGATTTAGAAAAAAGTGTAATGAATAATACCAATTTTACTAATAATTATTTTGAATCTAGCG-----------ACTAAATTAACAGCAGTAATAATTAAAGATTCTAACTTCACACAAAGTATTTTTAAAGTTAGAATCTTTAATAACGTACAAAGTAATAACTCTTTCTTTTCATACGCTTCCTTTCAAGATTCAACATTACAGAATATTAGCCTTACTAAATGTGATTTACAAAATAGTACAATTAGTAGTTCAGTTTTAAATCATTTTAAAATCGATAATGCTATATTAAATAATATGAGTCTAAACGATAATAAATTTAATAATTTATCAATAAAAAATAGTAATGCTAATTTTGTAAGGATTAATAAAACTAAAGGCTCAAATATTACTTTAGATAATATTAGCTATACTAATAATATTTT------------------------------GATTAATACTGACTTAAACAGCAGTGAAATAATAAACTCAAATATAACTAACGGACAATTTAATAACGTAAATTTTTCTAAATCTTTAATACAAAACGTAAATTTTTCAGATGTTAAAATTACTTTAGGTAATTTAAACCAAGTAGCTCTAATAAATTCCAATCTAACAAATACTACGGTTATTAACTCCGTCCTTTCTAATTCACAAATAAATAATATTAACTACCAAGCATATTCCGGTTTTATTAATACTAATGTTTCTAATAATATTATTTTAAATAGCGATAATTCGAGCAAAATTCCACCAAATAATATAGTAATAAGTTCGGTAAAAGATTTGCAAAAAATAACTAACTTAACAAATATAAATTTAACAAATCTTGACTTAAGTAGTTTAGTATTTAATGGAACAGATTTTTCAAATAGTATCTTTAAAAATGCTAATTTAACAAATACGGTAATAAAAAATTCTATTTTAAAAGAGGCTAATTTTTCTGCAGCAATACTTACTAAAACAGATTTTTCAAACTCAATATTAACAAATAGCATATTTAAATCAGCTAAAATTGATCAGGCGGGCTTTAATAACTCTGACCTAACAAATGCTGATTTTACCGAAGCAACAATTAAAGATACTTCATTTGATAAGGCTAAGACAAACGGAATGAAAGGGGTGGAATAGTTTTTAAACGCTATAAGCGACTGTAGGATTTGTTGCATGGCTCGGTTTATCCGTCATTGCGAGGAAATTGCATAGCAATTGACGAAGCAATCTCAGGAGTTTGTTATTATTTCATGAGATTGCCATGCAGTCTACGACTGCTCGCAATGACGGGGTGGTATCCATGCAGCAACGCCCCGCTTATGCAGGAATGACACAGAATTTACCTTTGGTGGTTCTTTGAAGATTTTCCTTTATTATTAGGAGTATTAGACGGTGTAAATGAATTATTATTCATGAAAGCAGTAGGACTTTGCTTCTTCATTCTATTAATAATTCGTTGTTGTTTAAGATTATTTATCTTTTGTCTTCCGGCTATCCTTATAGATTTAGTAATTTTGGCAGTTTCTACAAATATTTCCTGAGGAGTTTGTAGCTGATCAATTTGCTCATAATGTTTTTTAAGAAACTCTTCTTTTATCTTTGGTTTTACTCCTTTCAAATCAACATATGTTTTATATAACTTCTTTAATTTTATTTTCGATTCTTTTATTTGTTGTTTGGAAGATTTTTGAGGAAGTGATTTAATCGAATTAACAAGACTACTACCTATTTCTTTTATAATATTAACTGCAGGCGAAGCTATTTTCTTTATTCCTTCATAAATTTTACCGAGCCCTCTAGCAATAACATCTAATATTTTAGGCTCATATTCTTTAGATATAGGGGGTGTATCCCTAATAATATCTCTAGCTTCAGTTAGATTACTCGCTAAATTAAGTAATGCTTTTTTCTCCTCTAACTCGGTAGAGCGATTAGCATATGAACTAGCTATATCTGCCTGAGCATCTATAGTATCGGTAATTATTGATTTAGTATCATTAAAAGAAAGATCTATAGGTGTCTTTTTTTGCCTTATAGGGCTGTCTTCTCTTAATTTATCTAGCCTATCACGTATTGCTTGGTCTTTTTGATCATTGAGGCTTTTACTTTTTTGTTCTAGTTTAAGCTCAGATTGCATCTGCTCAATTAGATCATCTACTTCATTCCCGGATTTTTTTGTGGGGACATAAGGTCTATCTTGAAGCTTTGCCAACCTTTCTTCTAATTCTTCAAGTGTTGGAGGAGTGCCTTTAAGTTTTGCTAATCTTTCTTCTAATTCTTTTATTATTTGATCGTCCTGCTTTTTCTTAGACATATATACCTCTGTAATAATTCCTAGGTTTTGTGAAAGAAAATTAATAAGATTTTTGCAATAATAGTTATTCCTATTTCAAAAAAAGCTTATGATTTACAGCAAAAAATAGATTAATTTAATTTTCCGCACGCAAAGCCTAGTTATTTAATAACACAAACTACTAACTAAAATAAAGTATTTTTTGATATGAGCAAGGTATAATTCTACTTTATCAAGTATTTTTAAAGGGTAAGGCAATTCAGCTAATTCAGCGAGTATACTTATCCAACACGTCCGACATGATTTTACGAGCTACGGGGGCAGCGGCTTTACTACCGCCTCCTCCATGGTCAACAAAAACAGTAACAGAGTAACGAGGATCGTGATAAGGAGCGAAGCCTAAGAACAAGGCATGATTACGCCTCTCCCAAGCAATAGAGTCATGGCTTAAATCGTCTTTAGCATTTAGTTTGCCTTGTACTTGGGAAGTACCGGTTTTACCGGCAAGCTGCCTATTTTCACCTAAAATTCTATTATAATACGCCGTACCTCCCGCAACATTCACAGTATTATACAAACTTTCTTGTATAATTTTGATATTTTCAGGCTTAATATTGACATTATAAAATTCCGGATCATTTTTTAATATTCTAGGCGTATATAATTTACCGTTACTTGCAATAGCCGTAATAAATCTTGCAAGCTGCATCGGCGTTACTCCTAAAAATCCTTGCCCGATTGCTAAATTAAAACTATCCCCTATTGACCAAGGAAGTTTTAATTTTTTCTTTTTCCACTCTTTTGACGGTACAAATCCGCTACTTTCAGGAGCTAAATCAATACCGGTCTTTGAGCCGAGACCAAATTCTCTTGCAACTTCAAGAATTTTATCCGGACCTACTATTCTGGCTAACTCATACATATAAATATTGCAGGAATGCTTTAAAGCAGACATCATATCTACCGTCCCGTGTCCGCTATGATTCCAACATCTAAAGCTATTAGTACCAAGAGCAGAGCTACCGTCGCAAAAAACGGTTTTATTAGGATTAATGCCTACTTCAAGAGCTGCAAGTACGGTAATTATTTTAAAAACCGAACCTGGGGGATATGAGCTTTGTATTACCTTATTAATTAAAGGCTTATAAGGATCGCTCATTAAACTTTGCCAATAATCTTCCGATAATTTACTGAAATTATTTGATTCAAAACCCGGTGTGGAAGCACAAATTAGTATGTTTCCGGTTCTAGTATCCATAACTATTGCCGAAGAACCTTTAGGATTTAAATATTGCTGGATATTTTGCTGAAGAGAAGCATCGATATTTAAATACATGTCTTCACC-----TAGTAGGGGTTCCTGCTATTTCTCTTACCTGCTTACCGTAAGCATTTACTTCAACTTTTTTATAACCGAATTCTCCTCGTAATTTATTATCGTAATATTTTTCGATACCGGATTTACCAATATTAAAATCGCTTAAGCTATGTATATTTAACTCTTGCTTCTCTTGCTCATTTATTTGACCTAGATAACCGATTAAATGAGAAGTAGTGCTTGAAAAAGGATAAAACCTTAAATATCCTATATCGATAAATATTGAAGCCAGTTTATGCTTTTGTTCTTCAATCATTGATACTTGCTGCCAATCAAGCTGATCAAGTATTATTAAAGGAGTGTGGCGACTAGATTTTTTAATTTTTTGCTTAATATAATTATATTTTTCCGGAGATAAATTTAGAATATTACTAATTATCTCTAATTCATCCCGATAATTATTATTAATGCTCCTATCGATTACTAGCTGATAACATGGTTTATTAGTAGCTAAAATATTGCCGTCTAGATCGTAAATTCTTCCTCTAGTCGGCGGAAGTACAACGAAATTAATACGATTCTTATCCGATAAAGTCTTATATTCTTCACTTTTAATAAGCTGTAAATAAAACATTCTTATTCCAAGCAACGATAAAAATCCGAGTTTACCTAATCCGATTATAAAGGCCCTTCGTGAAATTAACTCACCATGTAGTATTTTTTTATTTAGCATACTTTTTAAAGTAATTCATAGGAGAGTCAAGTATAAGACGAATTATATTATAAGAAAATATAGTTGTTAAAAATTGAAAGAAAATTATTAAATATCCGTCTGCTTCTAGCTTCTTGATTG------------------------------------------------------------------------------------AAAATTTTGAAGAGAGTTTATATATTATATATGCCGACAAAAAAACTAACGAATTTGTACCGATAGGCATACCGCTTACTTGATCTATAAATAAACCGAGAAAAAATATACTAAAAATATTTAAGGAATATAACGACATAAAATAATAAATAAATATAATTTCCATCGCCGGAAAAATTCTGCTTTGAATATTTATTTTATAACTCACTAACGGAAATAATATTATAAAAAAACATAGCAAAGCAAACAGCAATTTTAATATTATTTGTAAGCTATTTTTATATATTTCCTGTTTTATCTTTAACATGAATAATTTTTTATTATGTGTTTTGCAACTGTCATCCAGCTAACTTGATAGACGTTGTTGTACGAATCGAGAAGAATGTTCGATGTCATTCCCGCGAAAGCGGGAATCCAGCATAAAGCGAGATAAATCGAGCTTTTAAAAATCTTTAAAGTAATGGATTTCCGCGTAGGCGGGAATGACATCGAGTGGTTTTGTCTATCCATACAACAACGCCGGTCAAGCCACGGAATGACACCTGTATACAAAATATAAATTAATTTTCCATTTTGTACAGTTTTAAAAAATGAATATGGACTCTATAATAACTCACAACAACTAGGATTACATCTTTTATCATCACCGCTAAGCTCTAATTCTTGTTGCTCATCAGAAATTGTGGTGGAGAAAAATTGCTGTTTTGATATAATATTATTTCTTGTTATCGTAGGATCAAAAGACTTAAGCCGTGGGATAGGTATACTAGGTTTATCTGTTATATTTTTACTTTTTGACATAAAAACCTCCTTTTTAGCTTATATACTCGTCATTGCGAGGAAATTACGAAGTAATTGTACGTCCGCAATCTCAGGAGTTTGTTATTATTTCATGAGATTGCCACGTCGCTTCGCTCCTCGCAATGACGGGATGGTATCTCAACTTTCTTCTTCACTTTGTTCTATCGGCTCCAAACCATATAAAGATATCATACGCTCAAAAACTCTACCGGCAGTAGGGGCAGCCGTCCAGCTTGCCGTTGCAAAGCCAAAGCTTTCTTTAGTCGGTTTCGGCTCATCAAATCTAATAAAAATAACATATTGCGGGTTAGATGCAGGTAGCACTCCTAAAAACGATGAAGCTCTACTATTTTTTAGATATTTCTTTTTTCCCCCTGCACCTTGTGAAAGCTTTTCTGCCGTACCGGTCTTACCGCCGATAAGATAGCCTTTGACCTCTGCTCTTTTACCGTTACCTTCTTTTACTACCGATCTAAATAATTTCTTCATTTGGGTAGAGGTATTTTCACTAAAAACTTTTGTACCTATTACTTTTTCATCCTTTATTAATAAT----------------------------------------------CTCTAACAAAATGCAAAGGGCTAATCGAAATGCCGTAGCCGTACGACATAGTAACACTAGTTAATTCATTCCATCTTTTCTCGGAAGGAAATAACGGAGTACCTCGTTCAGGTAATTCTATTTGTAACTGATCTAATAGACCTAATTTCTTTAGGTATTTTTTAAAATTGCTTTTACCGATTTCAAGCATAATTTGACTTGTGCCAATATTTGAAGAATATAGAAAAATCTCAGGCACACTATGCCACCCTTGCCTTGGTGTATAATCCTTAAGCTGGAATCCTCCTACTTTCATATAGCTTATATCATAAGCATCATTCATATTTATTGCACCGGTATCAAAACCGACTGCCATAGTTAATGCCTTAAATACCGAACCCATTTCATAAATGCCGAGACTTGCTATATTAAACAGCTCTTCCGGTTTGGCTAAACTCGGATGATGAGGATCGAAATCAGGTTTATTTACTAATGCTAAAATCTCACCATTATTTGGATCGGCAATAATGCCTACTGCTCCTATGGCCTTAAATTGCTTTAAAGTTTTATCAATCTCTTCACTTAAAATACTTTGTAATCTGATATCAATAGATAATTGAAGTGGTTCTTTCCGATTCTTTGGTTTGTTTAATTCATAATCGGAATTAGTTAAATATTTATCGTAAGCGAGTTCTAAACCACTAAGCCCTACCAAATCTCTACCTACATAACCGACAACATGCGACAATAAATTAGAAAAAGTATAAATTCGTTTCTGCTCTTCTTCAAATTCAAAACCAAGTAACCCAAGGCTAGTTATTTTTTCCTGCTGACTAGGTAATAAATCCCTTTTTACCCATATAAAGC-------------------------TAATTTAGCTTTATTAATATCAGGTAGAATTTCTGCTAGTTTTTTTATGGAAGTTTCAGGATCGAGAACTATTTGTGGATTAGCGAATAATGACGCAGAAGGTAGGTTAACTGCTAATAAATTACCGTTTCGGTCAACTATTTCTTTTCTAAATTGATGATTTTTTTTAAAGGAATTAATATTTTTATCGTAAACACTCGTAGCAACGATTATCAATCTGTAAGATAAAGTACAAAAAAGAAAAGAAAAGCCACAAATAACCATTAATAATCGGATTTTTGTATTTTTACTACAAACATTCCAAATTATCAGACTTTTAATTGCAGGTTTCCATTTTTCTAAAATTTGTTTCATATATTATTTATAATGTAAGATACGAAGAT-----------------AAGATACGAAGATGAACTTCAAAAAGAGCAAGGAGTCCATAAGACGAGGAGCGGAGCGTATAATAATACGTGAGCACCGGAGTACTTATAGGACGACGTAGCCAATTTTGAAGTTCATCGAGTATCCTTCACTCTACTCGAAACAGTCTGTATATACTTATTATTCGTAATTCTTTTGTAACGCCATTTACTACTCTTTGAAATACTAATATTATGATTAAATTTAATATTTTGATCGATATTTGGCCCTAACGGATCTTTTATCATTTGATAAGATTTAACTGTTTCCAATTTTAAATAAGCTGCCGCAAGTTTTTCCAATCTAGCCGGCAAAAGTAGATAAGCTTGCTCTGCTTTTAAAATATGAATATTATTATTCTCACTATTTATCTGTTTTACAACGCTACTTAATTGATAATCAAGGGTTGAGACTCGCTCTTTTATGCTAAACAAACTACATATTGCTATAATTGTTATCAATAATGTTAAATAGTGAAACTTTCTTATAGTCATAACTAAATTACTCTTGTATTTCCTATAATACTTAGACAATTTTTTAAAAGCATTCGATATCATTCCTGGGTAAAAGCAGCATTGCCTGAGTGGTTCAAAAACCTACTCGATGTCATTCCCGCATAGATCAATTTCGCCTCTGTCATCCCGTGGCTTGACCACGGGATCCAGTTAAAAATACTAAAATTATTAGTATTTTTTATTGTTTTTATGGACCCCGTGGTCAAACGAACTAGGTGACACAGTGGGTTTTACCGATCCACGCAACAAGGCCTTCCCGCGTAGTCGGGAATCCAGTGTAAAGCGAGATAACCTAAGCTTTTAAAAAGCTTTAAAGTACTGGATTCCTGCTTTCGCAGGAATGATATAGGCTATAGTATCTTTTTTGCGGCTCGAAGTTTTGCCGACCTTGCTCTAATATTTATCCCTACTTCTTTATCTGACGGTGCTAGAGCTTTGTTAGTAATAATCTTAAGCCATTTATTCGGGTCAATTACAATATCGTCTTTAGCGTATTTCGACCTTGCTACCGGCTTTTCCGAATTTTCTTTAAAGAAATTCTTAACTATCCTGTCTTCTAAAGAGTGAAAAGACACCACAACTAAACGTCCATCTTTCTTTAATATATTTTTTACATTCACTAAAAACCGCTCTAACTCTCCAAGCTCATCGTTTATATAAATCCTAATAGCTTGAAAGGTTTTAGTAGCAGGATCAATTTTGCCTTTTCTAAATCCTATACTACTTCTAACAATCTCGGCTAACTTACCGGTACTATCAATTCTCGCCGTTTTTCTATATTCTACAATTCTCTTAGCAATTCTTCGTGAAAAGCTCTCATCACCGTATTTATAAATTACATCGGCAAGCTCTTTTTCCTCTGCAATATTTACAAATTCCTCAGCACTAAGCCCTTGCCCGCTCATCCGCATATCGAGTGGTCCGTCATGCAAAAACGAAAATCCTCTATCTGCTATATCTAAC--------------------ATCCAGCACTACCCCATCAAATTTTTTTTCCTTAAGCTTTGCAAAAC---------------------------------TCTCACCGTAATTTTGCTTAATTTCTTCGGCTTTTTTAATCACGTTTGGATCACGATCCAAAGCTGTGACATAACAGTCACAGCTTTCTAA----GCTTTGCTATATCCTCCTGCTCCAAACGTACAATCCAAATAAGACTCACCGCCTTTTGGGCTTAAGGCCTTTAACATTTCACTTAGCATTACCGGTATATGAGATTGCGGCATCAATTCGCATTCCTTAGAGTTAACCGCTTTTCATGAGCGATTTTTTGAGCGGAATTTAAATATTTCTCAAAATTTTGCGGCTGCCAAATCTCAAAAATCACCCCTTTACCTACAAAACACGCCTGCTCCTCGATCCCTGCATGCTTCATTAAAGATTGCGGCAATATCACTCTTCCCTCACCGTCAAACGAAAGCTGCACGGCTTCCCCGAATATCATAGTCTCAAAGGCATCACGCTCCTCGGAATAAGGATCAAGAGTCTCTATCATCTGCCTTAATTTCTCGATATGCGAAATGCCGCACGCTTCTATACAATTATTTCTAATCGACGGATAAGCAATCACGCCGTTAAATAGTTCTTTCCCTAGTACCGCACGGTAATTCGCCGGCACTGACACCCTACTCTTTTTATCAACACCATTTACATACTTAGATAAAAATACATTCATTGGTATAATTTGGGTTATTTTGGGATTTTATGGTAATTTATAGGATATTATAGGAATATCAAGGAGTCAAGCGTTTTTAATAGATAGGAGTTAAATTATTAATTTGTGTCTTTATTGTCATTGCAAACCGACATTGTTGCGTGGGTTGGTTTTTCCGTCTGAGCTACGGAAAAATTGAAAATTTTGACGAAGCAATCTCAGGAATTTGTTATTATTTCATGAGATTGCCAAGCTCCTTCCAGTCGCGGCCTTGTTGCGTGGATCGGAAAATCCGTTCGGTGTCATACCGTGGCTTGACCACGGTATCCAAAAAACAATAAAAATATTAGTAATTTTAGTATTTTTAACTGGATCCCGCGATCAAGTCGCGGGATGACAGAGGTGAAATGGATCCACTCAACAAGGCCCGCTCGCAATGACGTAAAATCTTGACATATACTTTGAATCGGACTAAACTAAGTT-----------------------------------------------CATTCATAATGCAAAAACTCATTTATCCGAATTAATAAAATTAGCTGCAAACGGCGAAGAAATAATTATATGTAAATCAGGCAAGCCTACCGTTAAACTTGTACAATATAATCCTAAGAAACAACGACGTAAACCCGGATATTGGGAAGGTAAAGTTGTTGTAAAAGAGGATTTTGATGACCTACCCGATGMTTTTATGGATTTTTTTAAGYAATTAWTGTAGGYTCTRTGAACATCTCTAAAAAGATTTAATTTTGGTTATTTTTTGCTGCAAATTATAAGATTTTTTTGAAATATGAATAACTATTCCTACAAAAATCTTATTAATTTCGCTAAAAAATACCTCAAAATAAAAATCAATTAAAAATATTCATAGAACCTAGATGAAATATTTATTAGATACACATATTTTATTGCAGTGGCTAAATAATGATAAAACTCTGCCGCATAAAATATCAGAAATTATAGCTAATCCCGATAATATAATTTTCGTAAGCAGTGTAAACACATGGGAAATTACTATTAAAAAATCTTTAGGAAAACTAAAAACTCCAAATGATCTAGAAAAAGCCATTGAGGCTAATGAATTTCAAAAATTACCGATTTCTATAGCACATAGCACTTATATTGCAAATTTACCTTTATATCATAAAGATCCATTTGATAGACTATTGATAGCCCAAGCAATAGTAGAAGGTTTAACCCTATTAACTTGCGATACTTACATATCNWAAWWWTYCCGTACATACAATTAAAG--------------------------------------------------------------------------------------------------------------------------------------------ATCAAACGCTAACTATCCCCTAAAGAAAAAAACTACTGAAAAAAAAATTNAANNCCCCACGGTAAAATATATAAATATGATCCCAACCAAGATATTTGGACACCGGATACTGAACTTCTTGGAACAGATTATGATACATAATTATAAATCTAGCATTCTTGACTAAATATATATATTGTGAACAAATGCTAAGTTTGAGCTTTAAAACCTAATTTATGTTTAATTTACCTATTGATAATATTATCGTATTCATATACCTAATATCTATTCTACTCATTGGTATATATTACCGAGCTAAACATAGTAGTTTTAAGAACTATGCAAATGTCGAAAGTAAAGCGAAAAATAGTAAGCTGTTATTAATAGCTACAATATTTGCAAGCTCTGTCGGAGGTGCTACCACTTTCGGCATTATGGAAAAGGTTTTTTTAGGACATGAATATTATGCTTATGCTTTGATGCTTACAATACCTATAGATATATTAATTGCGATCTATATAGTACCTTTAATTGCCAAACATTACGGAGCTGAAAGCATCGGCGATATCCTGAGTACATATTACGGTAACGTCGGTCGTTTTATCGGCGGTGTTAGCTCAGTCATTGTTTCAGTAGGGTTTTTGGCTGCTCAAATAAGCGTAAGCGGCTATATTTTTCAATATATCTTAGAAATAAATTATGTAAATGGGGTAATTTTAAGTTATAGTATAGTACTTATATATACTACAATCGGCGGCTTACAATCTATTGTTTTTACTAATTTACTACAATTTTTGGCGATGATAATCGCTATACCGACCATAACTTTTATCAGTTTAAATAAAATCGGTTTTGTAGATTTTATTAATAACCTACCTACGGAAAATGCAAATTTTGATCAGAGCAACCTACTTTCTTATACGATTGCAGCAGCTTTAAGCTTTAGCGTCATGAATCTATATCCTACATTTATTCAAAGAGCTTTAATTAATAAAAATCCTACGCAAACAACTAAAGCAATATATGCAAAATCCGCTATATATTTTTTCTTCTTGATTTGCATTACTTTAAACGGTTTAATTGCTTATAAGCTTTATCCAAACCAACCGTCAAATTTAGTATTACCTTATTTAATCAGCCAAATTATTCCACCTTTAATTCAAGGGGTAGTAATGAGCGGACTCTTAGCTGCTGTTATGTCTACTGCCGATTCTGATTTAAACGTTACTTCTATAGCTCTCGTTAAGGACATAATTAACCCTATACTTAAAGTAAAAAATCAGCAAAAATTATTATTAATTGCCCGAATTATTAACATTATAATAGGGAGTTTTGCAATAATTGTAGCTTTAAAATTTAGTAACGTAATTGACTTAGTAGTGTTCTTCACCGGTTTTTGGGGACCGGTAATATTAGTACCGTTAATAACAACGCTTTTTGGTATCAGAACATCTAAAACCGTAATGGTCTTACCATCGCTTGGCGGAGCAGCTACTTTCTTAATATGGGAATATTATTCTTTATCATTACAATATTTCAACCTTAGAGGGGTGTTTATAGGAACGATGGTGAGTCTGATGATATTTATTTTAGGACGGTATTATTATGGTTTGATGTCATTCCTGCGAAAGCAGGAATCCAGTAACCGCTAATGTCATCCCGCAGCTTGATCGCGGGATCCAGTTAAAAATACTAAATTATTAGTATTTTTAGTTTTTTATGGATACCGTGGTCAAGCCACGGTATGACACCGAACACGTTTTTCGGTTCACGCGGGAATGACATCGAGTAGGTTTTTCGATCCATGCAACAACGCCGTTTCTAGCTAGAAATGATGTTAATACTATATCTCGTTCCTTTGAGTTCTCCGGTTT----------------------------------------------GGCTTTAGAGATTTTAGTAATAGTTATATAGTTTTTAGCACTTAAACCACCTTTAAAACCTTCCACTCCTTCCTCAAAAATTCTTTTAACTACTTTTTCTTGCCTTGCGTTTAATATATTTTTGAATTTATCGTAAAACTTTGTTTTATTTATTAAAAACTCTATATTACGTAAAGTATAATCTTGAGCTTTAATTATTGTTCCAACAAAATATAATATCCAATCTGTAATTTCTAAGCTTTTATTATTACGTTCTAAAGCATTATAATATAATTTCTTTTCCTCATTTATTACATGCGATAAGGCTATTAATATAGGTTGCCCTATATTTTGACACAGCATTTTTATAGTAATAATTCTACCTATTCTTCCGTTACCATCTTCAAACGGATGTATAGACTCAAAATAAAGATGAGCTATAGCAGCTTTCGTCAGAGGAAGAATATCTTTAGTATCATTATACCTTTATGAACTTATCAATTTCTTGCTGTACAATATTAGATGGAGGAGCTTCAAAATGAACTGTAGGTTCATAATATTTACCTGATACTACCTGCATAGGCTCTAAACGAGTGCGATATTTTCCTATAGCACCCAAATCTCTTCTACCGTTAGTTAACATTTCATGCCATTGACACAAACAATCATGACTTAAGGGCTGCTCATACGAATAATACATATCGGCAAGCAATTCAGAAATTCCGGTTTCTGCAGGGGAAGCTTTTCTATTATCCGTTGCTATATTAAAGTAACGCTTTATAGAAGATTGTACGCTAGCTCTGTTTAAATATTCACCCTCAATTTCAGAAGTATTTAAAGCTTCATCACTTGCAAGCATAACAATTAAGTTATTTTGATCTGCTTCTGAAAGATATTTAGCTGCCCCTAAAAGAATACCACTATTTTTAACAAAATTTTTCTCTAAATCTAATATATGTTTCTGATCATATTTAAAGTTAGGCCAATCTTTATGCTGCCAATTCCATATCATGAGCTATAAATATTTATTTTATAACTCATATTATAGCATAATTATGAGTTATAAAATTAAAATTATTGTGCAAAGCATTAAAAATCATCTCGGCAAGTGACTTGTTAATACCGTTTACTTTAGTAAGCTCATCTATTGTTGCATCACATACTGCTTTATAAGAACCGAAATAGTGCAGCAATGCTTTTTTACGAGTTTCACCTATACCCTCTATATCATCAAGGCTTGATAATTTTATGGCACGCGATCTACCGAGTCTATGATTCTTTATGGCGAAATTATGTGCCTCATCCCGCAAGATTTGTAAATATTTCATAATCGGCAAATTTTTATCCAGAGTAAATACTTCTTTACCTGTCATATGAAATTGCTCAAGACCGGCATTTCTATCTACTCCTTTTGACATACAAACAAAAGGAATATTCATTTCAAATTTATCCATTACCTCTTTAACAATACCTAAATGCCCTTTGCCACCGTCTATAATCATCAAGCTTGGCAATTTATGCGGCTCATTCTTAAGTCTAGTTAATCTTCGTGTTAAAACTTGCCTGAGCATTTCATAATCATCACCTACAGCATCATTATGCGTACTGCTGGTATCATCCCGTGGCTTGACCACGGGATCCATAGGGTTTGTTAATGTACTGGAGCCCGCGATCAAGTCGCGGGATGACAATGGGGAGGCGTGAGATGACAATGAAGARWCSCGRKAYKMCWWTKWRNNAAAACCSGMTWTACCGGCAACTACCATAACACCGACTGCAAATTTACCTTGAATATGGCTATTATCATAAATCTCAATTCTTTCAGGAATTTCAGGAAGACCAAATAGCTCTTTGATTTCAAGCATAATCTCTTGATTTTTTGCAAATTTCTTCAAATATTGCTCTAGAGAGAATAAAGCATTTATTGCAGCATTCTGAACTAGCTTGGCTTTACCTCCACTAATAGGTATTATAATATTGAGTTTAGTAATATTATTGATTTTTTTAATCGCCTCTATCACATTCTCTTTATCATTAATTTCATGATTAATTATAATTTCCGTAGGTACTTGTTGTTTTTGGTAAAATTGTAATAAAAAATATTCTAATACTTCTTCTTTAGTACTATTTTCGGTAGAAGTAGGAAAATAAGGAATATTACCGCATGCTTGCCCTGCCCTATATAAAAACACTTCTACGCAATAATGTCCGTTCTTTTCTACAATAGCGATTATATCTGCGTCTTTAACAATATCTGAAACACCTGCCTTAAGCTGCACGTAACTAAGTGCCTTAATACGGTCTCTAATTTCTGCCGCCTCTTCAAAACGCATCTGACTACTTAGCTCTTCCATCTTTTTAGATAGGTTCTCTTGGAGTTCTTTAGTACGACCTTGTAAGAAATCTTTAACCTGAGCTACTAAGTCCCTATAGTCCTCCTTATTTATTTTACCGACGCAAGGAGCATAACAACGTTTTATTTCATATTGCAGACAAGGACGAGTACGTGAATTAAAGTAATTATCCGTGCAGGAACGTAATTTAAAGATTTTTTGCAATTCCGTTAAAGTAGTATTAACTTCCGTGGCAGAAGCAAAAGGACCAAAAAATTTTCCGTCATTTAGAGTTTTACCTCGATATTTTAGCAATTGCGGGAAATCATGATCTAAACGTAACTTAATGAAAGGAAAAGACTTGTCGTCCTTAAGAATAATATTAAATTTCGGCTGAAATTTTTTGATTAGCTGGGCTTCTAAAAGTAGTGCCTCAACTTCGGAATTAGTAATGCTGTACTCTAAAAAACAAGTATTTGCAATCATCCGAAGCGTCTTATTATCTAAATCGCTTTTAATGTAATTAGTAAGACGTTTCTTTAAATTTTTAGCTTTACCGACATAGATAACCTGTTTGTTAACGTCAAACATTCGATAAACCCCGCAGCGTTCAGGAGCATCTATAAGTTTAGATTTAATTAACTCACTTCCGGTAACTTCTAGGGTCATATGTTTTGTGCATTTGTCATCCCATGGCTTGACCATGGGATCCAGTTAAAAATACTAAAATTATTAGTATTTTTTATTGTTTTTATAGACCCCGTGGTCAAGCCACGGGGGTGACACAGTGGGTTTTTTACTGGTCCACGCAACAATACCTTTAGTAGCTTAGCTTATGACGTTTTTCTTAATTCCCTGTTTTATTATACGGATTGTCATTTGCTACTTTAACATTCACTATTTTTCGTGTATTGTCATCAAAGAAAAAGGTTATTTTAAACTCATCTCCTACATTTAAATCTACTTTTGGGTCATAAAGCATAATATGCATGCCACCGGGCTTAAAATCAACGTTAATATTACCGGCAATTGAAAATGGATAATCGACTTTTACCATTTTACTAACCCCTTGATCATTAATTGTTTGATGAATTTCTATTCCGCTTATCTTATCTGAAGATATATTCACTAAATTATAACTCTTACTTCTACTATTTATTAATGTAAAATACATAGCAGAATTGCTAACTTTACCTTGCACATTTGTTGTAGGTCTTGCCCAAGGCTGTGCAAAGTTAACAGCTGCCTCTGCAGGTAATAGATCATCGGGCTGATCAGAAGAAGAATTTGTAGAATTAGGATTTTGAGCTGTTTGGTTATCAGCATAGCTTACTGCACAAATTAAAGTTATAAAACCGACTAATAAAGTTTTTAGCATAATAGTACCTATAATAAATTAAAATAGGATATTAGCATAAGTTATTTTTTTTGCAAAATATTCTTACGCACCTCTTCAGGAAATTTCTCTATTGCATAACGAACTGCGGTTCTTGGCATTTGTGATATATAACGATCCAAAAAATCTATTAACTGTTTTTCATCTTTTTTTCCTGCTTCACGTAGCATCCAACCTATTGCTTTATGCATTAAATCATGTTTATCGTTTAAGAGTAATTTTGCCATTTCAAAAGTTGTATCTAATTGATTATTTTTGATAAAATACCAAGTAGCAACTATAGCTATTCGTCTCTCCCAAAGAATTTCCGATTTTGTTAATGTAAAAAGATAATCCTTTTCTTTATCCCATAAATAAGCTCCTACAACGTGATGAGCTGATGCGTCCACTAAATTCCAATTATTTACGTATTTTATATTGTTTAAATAAAAATTATAAAAAAACTCTTTATCTTGTGCTTTCTGATATTGCATAATCAAAATAGCTAACGCTAAAAATCTTTCTTCATTAAATTCTGAAGTAATAAGTCTGCTTAAATCCCCCACATCTAAATTATAATAACTTTTAGCTATTTTACGTAAAATCGGCACGGTAACCCCAATAAACCGGTCATGCTCTCCATACTCCCCTTCCTTAGTTTTAAAAAACAGCGTTCTACGTTCCACAGGAATAGTAGCATTCTCAAGTAAAATATTTCTAATTTGTTGTAAATTTTCTTTCATGTTCAATAAGCCATTTTTTACGATGTAATCCTCCGCCATATCCTCCAAGTTCGCCATTGCTATTAATAATACGATGGCAAGGAACAATTGTTGCTAACTGATTCATGCCGTTAGCATTTGCAACAGCTCTATAAGAAGTAGGTTTGCCCAAAGCTTTAGCCTGATTTAAATAACTTCGTGTTTTGCCGTAAGGTATATTAATTAATTCTTGCCAAACCATTTTTTGAAATGGGCTTCCTAAAAGATATATAGGAGTATTAAATTTTTGCAAAGTACCGTTAAAGTACAATTTAAACTCCTCTTCAATTGATAGAATAGGTTTAGTGCGATCTTCAGTAATAGCTGATTTTGTTTTAGCTTTAAGTCTTTTAATTTTATGCTCTAACCCTTTACTTTCAGCAAAATCGAGTAAATAAAGCCTCTCTTCATCACTAATTACCAGCATTGAACCAAGAGGCGTATCAAGCCAAGCGGATTTTAAACTCATTTGTTAACCTAAATATAATTTCTTAGTATTATAATATTAMTTYTTKTWTYWMMSWAWKKTAMWWWTTWAWTWMRMYWATTTATAGGTAATTATTATGAAAAAAGCTCATGTTTTTAAATATTCTCAGGTAATTAAAACGGATAGAATAGCAACTATAACTCAATTTAGCCAACACTCTTCTATAGATCCACAAAATGCTGGAACTATAGCTATAAATGAAGAAAAAGACGGCGGGACAATAGACCAGTATAAAACCGGTAAAATCACTACCGAAGAATTTCGTATAGGAATGAATGAATTAATTGAAGAAGCAGGCGGTAAACCTATTACAAATCTTGAAACATTTGATAAATGCTGGAATGCTATGTGCATAGTAGAACCTAAAAAACTAGCAGAGCTATATAATTTACAACAGACGCATAAATTTCATATCCATATTGTAGGCGGTACAAACGAATTACAGCATAATTATATTCAGCAAGAAATACAAAAAGCCTCGATTAAACCTGATATTTCTTATACACTTTCATATGAACTCGGTACATTAGATAAGAAAAAATTAGAACATTATACAGAAAATGTTTTAAAAGCACAAAATTATGAGCCGGTATGGCACACTGCTAATCAAAATGACTACGACCAGAATGCTTTAGACATATTAGGAAAATATTACGATAATACGACTACAGATATTATATAAATATTGATGCCTCTAAAATTCTACAATAGCGGATTATACAATATTCGCTATTTGTGTTATTTAAATCATTTAGCTTCATGCTCTTTAGCAAAATCAATTAAACTCTCCACGACTTCGTTTAAATCTTCAGGCTTAAAAATGATACCAATTTTTTTCTCAACAACATCAAAAAAATAATCATCTAGCGAATTTCTCATTTCATTTAAAATTTTAGTGTTTTTTGTCCAATGAACAATTGTTTTCTGCTTAATGATGTCATAGGTATCACGAGCAATTTGAATGGCATTTTTACACTGATTTTGATTTGTTTTATCCTGTAAAAAGTTAAGTAATTTTCTGTAAAAAACTAGCTTTGTTTTGTTGTTGCTTAATTCACTTGGTACGTCTTTTTTAAGTTCATTTAACTCTATTTAAAAGATCACTATCCGATAAACGTTTATTATGATGCTGTATGATTGTGTTATTTATAAGGGTAGAAAATTTTTGATAAAAGGCAGGATCGATATTGATATAATCCTTAATAGTATCTTGTATTTGATTAACCATATCCATGACTGCGATTTCTGTTCTTTTGATAAATTTTTCAAACATTTCATCGTCAAAAATGTTAACCGCTTCAGTTTTAGTAATATTACCGACAATAACATGCTCATCAAGCAATTTTGTGATTTGAGTGGTATATATTTTTTTATCCGGTTTTTCTTTGTAACGCTTTTCCACGATCTCTTTGAGCTTATTAAATCTCTTTAATTCATTCTTTAGTTCTTTTGAAGAAACCTCAGATAATTTATTAGAGTTAGAAGCTATAGAC---------------------------------------------------------GCTAAATGCTGTTCGAGCTGTTCAGAATCTAAATCGTTAGGCACATTTATAAAAATATTTTTAATTTCTTGCAGTAACGGAAAAAGTTCTTTTAACTTATCATCTACAAAAAATATAGCGTCTTCTAAATCTTCTCTATCAAAATTGTTTA------------------------------GTTTTAATTGATTCAATAACCCTACATAGTCAATTATGTAACCGTATTCTTTAATTTTCCCTTTTTCTTCAAATAGACGATTTGCACGAGCAATTGCCTGTAAAAGATTATGCTCTTTTAATTCTTTGCATATGTAAATAACGACATTACGCGGTGCATCAAAACCGGTTAGTAATTTTGAAACTACAATTAAAATTTCAGGATCACCAGAACTTTTAAATTTTTTAATAATTCTATTATTAAATTTTAGTCCATATTGTTCCCTCATGTTTTTTAAAAATTTATCTACTTCATTTTCACTTTCAATATCTTTATAACCTTCACGGTCATCAGTAGAAGATATAACAACTTCAGAACTCACCTGTCCTATATCATCTAAAATTTTTTTAAAGCGAACGGCGATTAATCTAGAAGGAGCTATTAACATACCTTTTAAACCCGTGCCTTTAAACGTTTTTAAATAGTGCGTTGAAATATCAAATGCTTTTGCATAAATAGCTTCCTTTGTTTGAGAAAGCATCTTTGAGCGACTGAATCTTGTTTTCAAAGCTGCTTTTTCTTCTTTATCTAATCCGTTAGTAATCATATCAAAATATTTATCAAGCAATGATTCATCTTCAAGATATTGCTGAATAATACGCCCTTCATAAAATAACGGTATGATCATGTTATCTTTTAACGCATCTTTTATAGTATATTTATGAATTTAGCCCACCAAACTTTCTCATAGTGTTTTTTTGCTCTTTTAAAAGCGGTGTACCGGTAAATGCTATATAACAAGCGTTAGGCAAAATAGTTCGCATGTTATCTGCTAAATCACCGTATTGAGTACGATGACCTTCGTCAATAAGAGCAAAGATATTATCGTTAGAATCTCTACAATAATCTTCAAGAACTATTTTAAATTTATTAATTACCGTAGTTATAATAGATACATTGCTTCTAATTAATTTAATTAGCTCTGCCGATGTAGTTGCAAGTTTAGGTTCAAGCCCGCAAGCTTTAAAAGTACTTTCAATTTGCCCGTCAAGTTCAACTCTATCGGTTATAATTATGATACGTGGATTCGTCAGGTTAGCGGATTTTAGTAGAAATTTGGCAATCATTACCATTGTTAAAGATTTGCCTGTACCTTGCGTGTGCCATATTACTCCACCTTTTCTAATATTCCCATCATGTTGCCCTATCCTTTTTATAGTTGCATGAGTGCCGAAAAATTGATGATGACGAGCTATTTTTCTTACGTTATTATCAAAAACACAAAAATTTTTAACTAACTCAAGTAATCTTTCAGGACGACATAGAGCATAAAGTACTTTATCTTGTTCGGTAGGTTCTATACTACCTAACTAATTGTTGTTTATCAAAATAATTTCTACAATTAGCAAAAGCACCTGAATAAAGAGGATTTTTGCCCTCTTCAGTTAACGGTTTGTTAATTAGATTACGTATAATATTGATATTTTGTTTTTTTTCTTCCTCTTCTCGCCAAATACTCCAATATTTATCTGAGCTGCCTATGGTAGCATATTTTGCTTCATTTTTATTTATAGCGATTAATAATTGAGCATAATGAAAAAGATGCGGTATTTCATCTGATTTTTGATTACGTATATGCTGAGATATAGCTTGATCTAAGGACTCGGTAGGCGATTTACATTCAATTACTACAAAAGGTATGCCGTTAACGAATAATACAATATCGCATATACGTTCAGTATTCATTTTGGTTTTTACAGCTACTTCAAAAGCAATATTGTAAGTATTATTCTTAGGTTCTTGCCAATCAATATATTGTAAATTATAGCTTTTAGAATCTTTCTTAATATTTGCACTTAAAGTTAGTAAATCATATATCTCTTGGTTAGTTTTTATTAAACCGCAATTTTTAATATCTCTAAGCTGACGCACAGCCTCTTTTGCATCCTTATCATCTGAGTTGATTTTATTCTTATTAAGTTCTTTAATTTTTTCGATTAATATATTCTCTAGCAATATGTTGTGAGGATTACCTCGTTCTATCTTTAGTTCTTGTTGAGTAAGCAGTTTATAGCCGAATGCTATTAATGCTTTCACGGCTAGTAAATGAGAAAGGTGTTTTTCGTTGATATTCGATTTGTTATTATTTGAAAGCATACTTTTAATCACTTCTAAATTTCTTTATGATTTCTAAGTAAGTTAACCGTAAAGATAATTTACCTAGTAAATTTGCTATCAAATCTGAAATTTAGAGCCTGCCTGTAAATAAATTTTAACTGATAATTTAATTCTTTTTTGCTGCAAATTATAATTTTTACGTATACGTATCTACCTACACACGCCACTCGCCGGTAAGTAACTTCTGTATTAATCCTTGTTTTTGTTTTTTTATAAGCTCAAGCTCTTTTTTGTGTATTTCTAACTCAGAACACAAACTATTAAGATAACTTGCAATTCGGTTTTGTTGCTCAAGCAAAGGTATATATACAATATAATTCTCAATAGAGGGTTTTTGAATATTCGGCAAACCTGATCCTGTTTTTAGCCGCATAATTTTAGGCTCATTTTGTTTGAGTTGAAAAAATAAAAAATATTTATTTAAATTAGCAGCTAAATTAGTGACTGAATAGCAATGTCCGCCTAACCAAAATTTTTCCTTACATAAATTTACAAAACCACACGAACCACCTTCGCTAATAGTAATAGTATTTGCTTCCATATTCCATTGATCCGTAAAGCCTGAAGGAATTACACCACCATTCCAAACAGGATAAATACCGCCTTTTATATCAAGGCGATTTAATTGTTTTCCTTTACGAATAGTAGCTATGCTAGAAAGTTTAACAACTTGCCACTTTTCTTCCTTTGCCAGGGTACTAAAGATATCTCTAGCAATTATATTATAATTTTGTTAATATCTTTATACTTTCATCCCACACACGCAAAATATTAGCTATTTTTTGTTGTTCAGGGAGAGGAGGAATTAAAATAGGTAAATTTGAGTATTCTTCAGCATTTATATTTGATTGCACTCCACTTCGTAAAATTTTTTTGATCCAAATTCTATATTCATTAGATTGAGTGAACAAGAAAAGATATTCCGGTAGAATAATTTTTTGATTTGGACGAAAACGAATTAAATAACTTGCATACGTTATAACTTCATTAGATTTATGTAAATAAGTTTTTCCTACACTACCAGTACGTGCAAAAACAATATCGCCTTTTTCTAAATAATAACTTTTCGCATCTGCAAGATTTATACTTTTAGTATTACGAGCGATTAAATTACCTTGTTCATCGATATCGGTAATACGTAAATATCTCGGTAACAAAGGATCATAACTTAGAGCAGCTACATTTGCACCATAAGAACCTTTTCCTATAATACAGTCTTTTAATAATCGATTTTTCCAATCCTTATGCATCATTTCCGCTTCTAAACTCATACATCAACTCCAAGCTCTTTTAAGTGAGCATCCATCTGTGAGCGTATATTTACTAGCTCTTTTTCGAGTTGTTGAATTTCTTTTTGCAGTTCTGCAATGTCAATTTCTTCTTCCTCCTCGTATGTATCAATATAACGGGAAATATTTAAATTATATTTATTTTCATGAATTTCTTCTCTACTTGCTAGATGAGAATATTTTTCAATAGTTTTTCTATTTTTATC----------------------------------------------------------------------------------------------------------------------------------------TTTCAATAGTTTTTCTATTTTTATCTAGTTGAGGTAAAAAGATTAGCAGGCAGCCCAATTACTGCATCTAATAAATTTTCCTCGATTAAACGCTGACGAATTAAACCTTCTGTTCCCCCACGAAATAATACGCTGTGCGGTACTACTATAGCAGCACGCCCACTATGCGGCTTAGTAGTTTCAATCATATGAGAAATAAAAGCATAGTCTCCTTTAGTTTTAGGAGGAATACCACGCCAAAAACGTTCATATTCATCATTAGTTGCGTTTTCATGCCCCCATTTTTCTAAACTAAAAGGTGGATTCGCAACAACTATATCAAACTCCATAAGCTTATCGTTTTCAATTAATGCCGGATGATTTAGTGTATCACCCCAATGAATATGTGCTCCGCTTTCCATATGTAAAAACATATTCATTTTTGCTAATGCCCATGTTGCATTATTCATTTCTTGACCGTAAAGTGCATAATTATGATTACCTACCTCTTTAGCTGCTTTAATTAAAAGTGAACCTGAACCGCAAGCCGGATCACAAATTATGTTGCCGGGCTTTGGAGCAGCAAGCTTTGCAAGCAAAGTTGATACGGCAGTAGGAGTATAAAATTCACCGGCTTTTTTGCCTGCATCTGAAGCAAAGCGTGATATTAGATAAATATAACATTCGCCTATAATATCTTCACTGACTCTGTCAGGACTTAAATCTAATTCCGGCTTGTTAAAATCTTCTAACAGCAATTTTAAACGACGATTTCGTTCTTTGGTCTTACCTAAATTAGACTCCGAGTTAAAATCGATATTACGGAATACTCCTTCTAATTTAGTAAAATTCTTCTCTTCTATTTGATCTAAAGCTTCATTTATAAGTTCACCGATATTATTTTCATTTCGTTTTATAAAGATATCATAAAAATTTGCATTTTCCGGTATTACAAATTGTTCTCGTTTTAATTGTTGTTTGGCTCTTAAAGGTTCATCTTTATATTTTTCTTCATATTCTTTTGAATGTGCTAGCCAAACATCTGAAATATATTTAAAGAATAGCATTACTAATATGTAATCTTTATAATTTGCTGCATCTATCACACCTCGAAAAGTATCACAAGCAGCCCAAACAGCACTATTTATTTGATTTTGTTTTACTTGATCAGTCATATCTTTATTTGATTTATTTTATCTAGTGATAGATTATATTGATAGCTTTTTCAAGTAAACCAAGTTTATCAAGTATGATAAGTAAAGGGGTAATTTGTTTATTTAAATAGGCATCTTCTACTATATTTGTTGAATAAGAACTCGGACTATTCTGTAGTAATGCAGCCCCAACATCGCTATATGACATAGGTTGCCCACTCAATCCTATAAGCGGTGGTGGCGGCATAAGCAATGCCCTAGCTAATCTAGTCTCTATTAATTCAGGATGACTCTCTAATTTTTTACTTAAATTATAAGTGATTATCGCTAGTTCTTCTTTAACATTTTGCGGTAGATTATTTTCATTTGGACTTTTTCCTACCCAACCCACTAATTCTCTTATTCTCCCTTGCTGCGTTACTATTTCAGCAGAGCTATTAAGTAAATGCAGCACATCAGCTTTAATGCTACCGTTTGCAGCTTTAAGTAAGCTTCCAACAAACGTAGCTGCCTTACCGGCATCTATATCAATAGTTCCGGCATTAATTCGGCTTATAACTTCTTTAATTGCATTAGTATTCATTCCTCCGGCAAGCATTACTTCGTTATATAACGGTAACGGTAATATCTCGAGTGAATGAGAAGTTTTTATAATAACTGATTCTTTTGCAGAAATAGTCCCGCCTATAATGTAACCTTTTTTAGCATCAATATAGGCAGTTCCGTCTGTTGTGGTAACACTTTCGTAAATTGCCCCTGTCCTTAGTTGGTTGTTGTTACATCATACCCCATACTCATTAGCCTGGCTAAAATAAGCTCTTCATCATTATTATTAATTGCTTCATGAATTAAATCAGGGCTTAGTTTACTATCTACGGCAGCTTGTAATAGCTTCGGATGATTTAAAGTGGTTTGTCGTAAATTATTTCCTTTACTGCCCACGTTATTACTTTATTTGCAGCTTTATTTATTTGTTCTAATATAATTTCATTAAGTTCATCTTCTACATCTATAAGTTTGCCCTTTGTAACTCTTCCTGTAGTAAGCTCTTCCATACTAGCCGTTATTTTTTCTATATCATATGAATTTGTTAAGCTCGATACATCGTTTATTATTTTATTTATAATATTTTGCATTTCTGCTTTATTGCTACTTGTATTATTTTCTACGTTAATATTTACTTTTTCTACTATTTGCTTAAATATATTTAACTTATCTATACGTATATTCTCATTTATTATAGCTTGCTGTTGTATTGTTTCCTCAATTTCATTTTCCAAATCAATTAGCTTTCCTTTAGTAATTTTATCGCTATCTATAATATCTTGTATACTCTTAACTGTTTTTTGCAGATTAGGTTTATTCCTACCTAATTTTGTTACTTTGTTCATTATATTATTTTGTAATGTTTCCTTGTCTATTTCGCTAATATTATTGATATTTTCTAATTTATTGTTCATCCTTGCCAGTACTTCATAAATATTTTCTTCTGAACTTATAAGATTTTCTTGAGTTATATCTTGTTTTTCTGCTTCTTTAGGTAAATCTTTTATCTCTGCCGGCTTATTCTCATT----------------------------------------------------------------------------------------------------------------------------------------------------TCACTGTATTTCCCTTGACTACATAAATTATTGCCTTCCGCATTTAAAGTTTCTGCTTTTTTCTCTGCTATGTTTTTATTTCTTTGGATATATTTCTTAATTTCTTGTTTTGCATAGTATCCTGTATTTTTTTCCCTGTTCCATCCAACATCAAGATAAATAAGTGTAGTATTAATGACTAAAGCTACCTCTAGTTCTATTAGCCCTTGATCCCCTATACCATTAAGGTTAAGGTCAAGATAAGTAAGAGTATTGTTGGTTTTTAATGCTTTGGCAATAGCCTTAGCCCCTCTATCTTCTATGCTGTTACTGCTAGTTATACTGAAATTACTGCAACCAAAGCTAAGATGAGTGAGTGTACTGTTAATTTTTAAAGCTTCAGCTATCTCTACTGCTTCTATATTATCTATTTTATTCATGAAAAGATTAAGAGTAGTAATAATAGTGTTAGTTTTTAAAAATTCCATTACCTCTTTTATTTTTTAGCTTATCCATTTTATTGTATGAAAGATTAAGAACATGGCTTCCTTTACTCAACAAAAGTGCTTCCTCAACCAATCCCCTATCTCTTAGATACTTTATTAATTCTTTCATAGTCTACTCCTTATTAAATTCTATAAATTTTAATATTTTGTTAAAAATGAGCTTATAGACAAGATAATAATAAGGAGTTTTAAGAATGCAATAGAAATTTAACTAAAAGTATGAATAAATGAATTGAGATTGCTTTAAGGAATATACAAAGTTAGTTTTTTTGATGATATTTAAAATTCGGAATTTAAAAGAGATTTAATACAAAAATTAGACATGTATGGACCTACCCGATAATGCAAGAAAAAAATAATATATAACAGCAAAAAAATCGAATGCAGTCATGTATCCGGCTTATAGTTAATAAATCACTTTAAATTTACCCTATAGCCCTGATGGAATTCGCTGGCTTACAAACTATATTACTTATCATTTTGTCGACTTCTAAAGAGTCATTGTCCAGTTCAGTTTTTTTGTAAGCTAAGGTTCGTCTTATTTACCATCAATATTATCATTCTTTCGCATATTCCGGATTAGAATCTATTA----AATTCTTTTATTTTTTTATCATTCTCTAGAAATTCTTCTTTTAACTCACTAAACGTTCGATAGCTTAGCTGACTTAAATCCCCTTCATCTAAAATTTCGGTTAATTTTGTCATAATCTTATTGATTCCTTGCGGAATAACAAAACCAAATTCATGTAATAATCCCCTGATCTCATTAGCAAGAGCTGTACGATTTTTTACCAATCTCTGTCTTACCCTATGAATAAATAAAATATCTTGTTGCTCTACAGTTTTGATAGGCACAAACCTCATATTAGGTCTTGCTACTGCCTCACATATTGCTTCTGCATCAGCTTGATCATTTTTATTAGTTTTAACATAAGGCTTAACAAATTGTGGAGCCATTAGTTTTACATTATGACCTAATTTTGTTAATTCTCTTGCCCAATAGCTAGAACCACCGCAAGCTTCCATGCCTACTAGACATCTTCTTGGTAAATTAGCCATAAAAGTTATAACCTGCTCTCTCATTAATTTTTTCTTTAATATTGTCTTACCATTTTTATCTACACCGTGAATTTGAAAAATTCTTTTTGCAATATCTATACCAATTGTGGTAACTTCCATATGGACCTCCTTATTGTTGTTTAGGATTCATTTCCTATCCTAGAAGATTAGCTTCTGCTTCTCATTCTGTATATAGGGTAGGTCCATACCATTATTTTGGATCATAAAAGGAGATTTCAAAGTTTTTGCTWAATTTCAAAAAGCTCTGAAACCCTTATAGGAACTGGTGGAGGCAAAGGGAATCGAACCCTTGACCCTCTGCGTGCAAAGCAGATGCTCTACCCCTGAGCTATGCCCCCGATTGTGTAGAAGATATATTGTTTGTAAGTAATTAAGATAAGCTTTTAACTAATCCCCAAGGCAATGGCTGACCGTTACTTCCTACGACTAAATCTCCGGAAGATTCATATTCAGCAGCTAGAAAAGAATTTTGAGCAGCAATAAGCTTTACCGGTTTGATTTTCTGACCGTTATGAAAATATTCTTTAGCCTGTTCCCTAGAAGTCGGGTTATTTTTGGAAGCTGTTTTTGCTTTAGCTTTAGACATACACTATTAACTTTTTCTTAAACTTGTGAATAATATAAAATTTTTTCCTAAACTTGTCAATAACTACCGTCTAGTATCTATAGAAAATTGTTATTATTCACTTTCACCGACTAATGCTATTTTAAATTCTACTATTTCTGATATTGTTTTTCCGTCATATATACTAAACCCTACTCCTCTAAATTCTACTTTTGCGTTGATATTAGCACCATATGATAATAACAGCTTATATATTTCATCATCCTTAATATCTTTAGAAGTACACCAAACGTTTTTAGCAACCGCATGTAAAGGTGTTTCTCCGGATTTTCTTTGATCAACCGCAGCTCCTTTCTCAAGTAATAGTTTTGCTACATTCAAGTACTTACCGTTTACAGCTTCATATAAGGCGGTCCCAGCAAAGCTCCGTCGTAACCGTTTACTACAGCCCCTTTTGCTATTAGATATTCTACCACTTCATAATGTCCATAACGTGCAGCCGTATTTAAAGGAGTGTCCTTAAAAACATCACAACACATATTAACGTTTGCTTTTTTTGCTTTAACTAGCCAGTTAGCAACTTTTATTGCATTATTTGAAGATGCTGAAAATAATTCAGTAGTAGATACCACCCGTAATTCATTTAAACCCTTTACTACATCCGCTCTATCAAAGGGAGATAGCTTCTTTTAAAACATTTTCAAAACCATATCGATTTACAAGAGTTAAATTACACTTTAATAGTTCCTTTATCATATTCTACATAAAGAAATTACTCGTTAACTAAATTTATCTAACTTTAAATACCCGGATGCGTATTTGTGTAGAACGTTAGCAATAAGAGTTTGATAAGGTATTCCTTCTTGTGCTGCCACTCTTTTTATATGATTCAAATCATGTAACGGCAATCTAATAT-AATTCTTTCTGATTTTTTAAAAAAATTAGCAGCTGCAATTTTAGCTATCTCCTTTTGCTTTTTTAGCTCTTCTTCAGGTAGTTTTACAAGTTCACCTTTTTCATCAAAATAATCTAATATTTCTTGCTCTTCCTCTGTTAATTTATATTTCTTCATAGTTTTTACCTTTAGCTTTTATATATTCTTTAGTAGCTTTTCTACTTGGAATAATTGTTTTTAAAAAGACTTTATCTTCCTTTATAACACACGGTACTAAATAACAGTATCTATCTATTTCAACTATATATATTTTTTGATTTGGATATTTATCTTGATTAGGATGATTTTGTATATTTAACACATAATCTTCTTGCTCTATTAAAGTAATTATCTGCTCAAAACTTACCCCTCTTTCTTTCAATAAAGTAATATTTTTGTCTTGATTAAATTCAAAATAATATTGTTTCTGCATATTATAGTTAGTATTATGAAATTTTGCATGCCTTTTGTCAACACAATTTGATAAGCATTAACCGGCATTGCTAACTAAAGAGAGATAATAATAAAAAGCTCGATGTCATCCCGTGATTTATTCACGGGATCCAGTTAAAAATATCAATATTATTGATATTTTTAGTTGTTTTTCTGGATACCGTGGACAAGTCACGGTATGACATATCTCTCTTTAGTTAGCAATGCTCATTAACCAATTCGCTTCAAGCAAATTCTTTCGGTGATTTCTTTCAGTTTTTCTACTCTCTCAATTAAGTATAAAAGCTGTTCTTTAGTAATTTTATAGTTTTTATCATATCTCGCATCAACATATGCTTTTTGAAGCAACTCAAAACATTCTTTTTGCTCTGGGGTTGCTATAGGAAATACTTGCAATAACTCGCTATTATAATTTGCCGCTCTGCTCCCTAATTTCTTTATATCGTGTAGTTTTGGTTTATAATTAGAAAAAACT-------------TCGGTAGCTTGATGAAGATAAAAAGCACTATGTCTAAGGCTTTTTCTTTCTAAATTATTTTTAGAATCTATAAGAAATCCTGCTCCAAAATCAAACCACTCTTCATAATAATCTTTAGCAATTTCTTTCATCTCGCTCCAAGGTAAATCTTTAGCTTCGCTAAGTGTAAATTCCTTGCTATCATATAAAAGAATTCCTTCTTTTTTTATATCCGTGTAAAAATAACGCCCTATCTCCAACTGCTTATTTACCTCTTCTATTGACTCTAGGATTATAGATATCTCTGAATCATACGGGATAATCTGAGGTTTTATTACTCCTGTTTTTTCTAATCTTTTATATATATTATCTTCTAACCTTAAAGCAGTATATCCTTTATATTTACTTTTCTTCAGAATTATCAAAATATCGGTATCGCTATGGTAACCGTTAGGTAAATCACGTACCCAATCGCCTCTCGCAAAAGAACCGTACAAGATAATCATAGCGATTTTATCTTGTGCAATATCTAAAATTTGCTGCACTATAAAATTAAGCCTAGCTTGGATTTTTAGGGAACGTTCAGGTAAAGTGGTTTTCATTATAATACTCTTATGTCATTCCCGCGAAACATTGTTGCGAGGATGTTTTTTTTGTCATTGCGAGAAGAAACTGCAAGTTTCGATGAAGCAATCCAGTAAAAAATTCTGATTTACAGAATTTTTTTAATTATTTTCTGGATTGCCACGTCGCTTCGCTCCTCGCAATGACGGTTCGAGTATCCACGCAGGCAACACCTCGTGGGAAGGACATAGAGTAAAAATCGTAGGGTATTATAGGTTTTCATCTATTCATTTGCACCATGACAATATTTATATTTCTTGCCTGAACCGCACGGGCATAGCTCATTACGAGATACCCTCCCCCAGCTAGTAGGATCATCAGGATTTCTATCTTTAGGATCAATGCGTGATACGACTGGTTTAAGGTCAGTCTCAAGGCTACTTCCTGCATTATATTTACTAAATGCCGGATCTTCCCGACTTTCTCGCATATTTTTCTGAAGTTTTTTATGCTCAAGCGAAACATCTTCTTTTTGAATATGTTTTAAATCGATATGGAAGTGATATACTGTTTGAATAAATAATTCTTTTAAATTATTAAGCATCTGCTCGAATAAGTTAAATGCTTCTCTTTTATATTCGCTAAGAGGGTCTTTTTGAGCATAAGCTCTAAGCGATATGCCTTGTCTTAAATGATCTAAGCTATATAAATGATCTTTCCAAACTTGATCAAGAGTAGTTAGTAAGATATATTTCACGGCATTATGCATTAACTCACTACTATAAGCTTCTTCTTTTGACTTATATATATCATGAGCCGTTTGTATAACGATTTTCGTGATTTCTTCTTCCGTTACGTCATTTTTACTTACTAAATTATGATCAAATTTCATAGAAAAGACACGATGCAATTCTACGCTTAAATTTTCTATATCCCAATCTTCTCTATAAGAGCCTACCGGCATAAAAGTTAATACTATCTTTTTAGCGAGTTCCTCAGTAGTACTATTTAAGAAACCGTGACTATCTTTAGATTTAATAATTTCAGTACGTTGCTCGTATATTATCTTACGTTGGTCATTCATTACATCATCAAAACGTAATAAATTTTTACGCATCTCGTAGTTATGTTCTTCAACTTTTTGCTGAGCTTTCTCAAGTGAACGACTAATCATCGGATGGCGGATAGCCTCTCCATCTTTCAATCCAAGTGTTCTAAGAACTCCTGATATACGATCTGATGCAAAAATACGCATTAAATCATCATCAAGCGATAAGAAAAACTTAGTTTTTCCTGGATCACCTTGTCTACCCGATCTTCCTCTTAGCTGATTATCTATCCTACGGCTTTCATGCCTTTCCGTACCTATCACAAATAAGCCACCCACTTCAATAACCTGCTTCTTTTCTTCGGCAATTTGAGCTTTTATTTCAGCTGTTTTAGCTTCATAATTATGTTCTTTATCCAGCTGCTCTATTAACATTTCAGGGTTACCGCCAAGCATAATATCAGTACCTCGCCCTGCCATATTAGTTGCAATCGTTACTGCCTTAAACCTGCCTGCTTGAGCAATAATAAAAGCTTCCTGCTCATGAAATTTGGCATTTAAAACTTTATGAGGGATTTTTTCTTTATTTAAAACGCTTGAAAGCTCTTCTGACTTTTCTATGCTTATCGTACCGACAAGTATAGGCTGACCACGATCGTAACAATCTTTAATCAGCTTTAATATAGCATCATATTTTTCTTTTTTACTACCGTAAATCTCATCATCAAGGTCAAGCCTTGTAACTTTATTATGGGTTGGAACTGCAACCACATCGAGATTATATATGTCTTTTAATTCAGGTGCTTCGGTCATAGCCGTACCGGTCATACCTGATAATTTAGGATAATTACGGAAATAGTTTTGGAAAGTAATTAATGCAAGAGTTTGGTTTTCATTTTGAATTTTCACGTTTTCTTTTGCTTCTAATGCTTGATGTAACCCTTCCGAATATCTACGCCCCTCCATTACACGACCGGTAAATTCATCGATAATCATTACTTTACCTTCACACACCAAATAATCTACATCAACAGTAAACATATTATGAGCTCTTAAAGCTTGATTAACATAATGCACTAAAGTTAAATTTTCAAAATCATATAAACCGGTATCAGGTTTTATAATATTTTCTTTACTTAAAAGTGATTCTATATGTGTAATACCGGTTTCCGTTAAATTGATAGTTTTTAATTTTTCGTCTTTTTCAAAATCACTTGCATTAAGCAGGCGTACAATTTTATCAATTTTACCGTATAATTCCGAATTATCATTAACCGGACCTGAGATAACTAGCGGAGTTCTTGCTTCATCTATCAAAATCGAATCAACCTCATCGATGATAGCAAAATTAAAAGGACGAAGTACTCGCTCCTGCAAGCTATACTTCATATTATCTCTTAAATAATCGAAACCGAGTTCATTATTTGTTGCATGAGTAATATCGGCATTATAGGCGGCTCGTTTTGCTTCATCAGGCATACCGGCAACAATACATCCAACCGATAAACCTAAAAAGTTGTAAATTTTACCCATAGAAGCAGAATCACGGCTTGCCAAATAATCATTCACAGTTACAACATGTACACCTTTTCCAGTTAAAGCATTTAAATAAGCAGGAAGCGTTGCAACTAAGGTCTTACCCTCGCCGGTACGCATTTCGGTAATCATGCCTCGGTGTAGTATCAGCCCCCCTATAAGCTGAACATCAAAATGACGCATACCGCAAACTCTTCTAGCCGCTTCCCTAACTACCGCAAACGCCTCATATACTATATCGTCTAAAGTAGTTCCGTTTTTAAGCTTTTCTTTAAACTCTACAGTTTTATTCTTTAACTCCTCATCTGATAATTTTTGTATAGCAGGCTCAAGCGAGTTAATTTTCGTAATCTCGGCAAATAGTTTTTTTACAGTACGATCATTTGCAGTACCGAAAAGTTTTTTTAAAATAGAAAGCATTAAAATCCTTAAATAATAATTTTGTATTTAAAATTTATAGTACGAGGCAGTTTTTAAAAAGACCTCAATGTCATTACCCACATGGCTCGAAAAAACGCCCTAGGTGTCATCCCCGCGTAGGCGGGGATCCAGTACTTTAAAGCCTTTTAAGCTTTATTTGAATAAAATCTTGATCTTAAATATTTTTTTTAAAGCTCGACTTATCTCGCTTTACCCTAGATTCCCGCCTACGCGGGAATGACATAAACCGATCCATGCAACAGAGTCAACACCACGCAGGAATGACATCGAATAAAGAAGTGTCCAGTACTATGTTATTTTAAAATATAGGCGATTTTTGTTAATAGTGCTATATAAATTTACTACATAATTTTTGTAAATTATTATTAATAAATAAAATATTCCCAAATAGCTGTTGACGGTTATATATTATTTTTATAAAATTTAAGCTTATGTTTAACACAATTATGAGTCATAAATGAAAAAATTATCTGTTATATTTTTATCAGTTAGCATGCTTTCCGGTATTGCTTTTGCCGATAAAGACAAAGTAGTTGCTACCTATAAAGGCGGTGAAGTAAAAGAATCGCAAATTATGAAAGAATTTAAGCCTCAGCTTAATCTTCAATCAGGTGAAACAATCAAAAATTTCGATGATTTTCCACCGCAAGATCAGGAAAAATTAATAAAAATTTATGTTAATAATCTTTTGTTAAAAGAAGAAGTTGCTAAGTCAAATATTACTTCTTCTAAAGAATTCCAAGAAAAACTTGAAAATGCAAAAAATCAATTAGCTCAACAAGAATTACTAGCAAATTATATAAAATCTAGTATTACAGATAAGATGTTTGATGACGAATATAATAAATATGTCGGTAATCTTAAAGGTAAAGAGCAAATAAAAGTTGCTCATATTTTAGTTAAATCCCAAAAAGAAGCTAACGATATAAAGAC---------------------------------------------------------AGCTTCAGCTTCAAACGGCGGAGTTATAGGTTACATTCTACTAAATCAACCTGGACAGTTAGTACCGGAATTTGAGAAGAAAGCTTTTGCTTTAAAAGTAAATGAAGTTTCAACTCCTGTAAAAACCGATTTCGGTTGGCATATTATCAAAGTGCTTGAGAAAAAACCTGTGCCTATTCCAACAAAAGAAGAAGCAAAAGTAACTATTGATAATATATTAGCTGCAGAAGTACTAAAGAAATATATTTCTGATTTAGAAGCTAAAGCCGATTTAAAAATCATGTTACCTAAAGCAGACAGCAAAGCCGGATCGTAATTTATTTAATATCATTCACTTTTAATGTCATTCCTGCGAGGTCTTGTTGCATGGACACCCGAATCGTCATTGCGAGCGACTGAAAGGAGCGTGGCAATCCAGAAAATAATTAAAAAAATGCTATTAATTAGCATTTTTACTGGATTGCTTCGTCAAAACTTGCAGTTTTTCCTCGCAATGACGGATAAACAGGTCCACGCAACAATACCATACGGGAATGACAATAGGTCACGCAAATATCTCTCACCAAGAATGACGTTATAAACCGCCCTCAATCACAGCAAACGCTACGCATACAGGATAATCATCAGAAAGAGAAAGGTGAATATTAAAAGGCGGGAATTTGTTTGTATAGTTTGAACTAACTTCTACTATAGGCTTGCCTAAATTATCATTTAGTATAGTAATATCTTTTAAATTTATACCTTGACCTATACCGACTCCAAAGGCTTTACTTACAGCTTCTTTAGCAGCAAAACGCTTTGCTAAAAATACAGCATGACCTGTTTTGTCCAATAAACTAAACTGTGCTAACTCCTTTGAAGTTAGAATTTTTTTAGCAAAAAGTTCCGGATATAAATGTAATATTTTTTCGATTCTAGGAATTTGTACTATATCAGTACCGACACCGATAAGCATTTACTTATCGGTTTCATAATCTTCGCCATTCTCATCAATAAAGATTTGATCATCTAAATCAGAATAATCTTCCCCGATATAAACTTCAGGTAAATACTCAAATTTTTCTTCTACATCTTCTAATTCATCTTGATTAACAAGCGGCTCTATCATAGTTCTTGTACGCAGACTATTTATTAAGTCTTGTTCTAACTGTTCTACCGATACTTTTCCGGCAGCAATTCTACGTAATGATATAACAGGAGGTTTATCACGCTTTTCTTTTTTGATTTGATTAGTTTCTACTTTATAATTTAATAATTTAGCATATCTTGTTGCTAGTACAACAAGCCGAAACCTATCCGGTATAATTTTATTACAATCTTCTGCCGTAATTCTTGCCATAATTTTCTCCGTTAAAAATAAAGTTATGTAAGGCATCATTGCGAGCAGCCGTAGGCTGCGTGGCAATCTTGTCAAACATCCTGAGATTGCTTCGTCAATTACTTCATAATTTCCTCGCAATGACGGTACAATACCTATATTATACTCTTTTTATATCCGCACCGCAATTACTTAATTTTTTTTCTAAATCTTGAAAGCCACGATCCAAGTGATATATTCGGTGTAATACGGTTTTGCTATTAGTACTAAGACCGGCGAGTATTAGCGATACCGAAGCTCTAAGGTCGCTTGCCATAACTTCCGCTCCTTTTAACATTTCTACACCTCGAACGACCGCCTTATTACCTCGTACTACTATATCTGCTCCCATTCTACATAATTCAGGGACATGCATGAAACGATTTTCAAAAATATTCTCGGTGATCATTGAAACACCGCTACTAAGCGTCATAAGGCTCATAAATTGTGCTTGTAAATCAGTAGCAAAGCCAGGATAGGGATTAGTTTCTAAATCAACTGAATTTAACTTCCCTTCATAAGTTACTTGGACTCCGTTATTGATCGGCACAACTTTTATACCCGTTTCAATAAGTTTTAAAGCTATATTTTCTATAATATGGTAATCAATCCCACAAATTTTTACATCACCTTTAGTAATAGCTGCCGCAAACATATAAGTACCGGCTTCAATACGATCAGAAAGTACTTTATAGCTCGCTTTATTTAAAGAATCCTTACCTTTAATTGTTATTTTGCTAGTGCCGACACCTGCAATATCGGCTCCCATTTTGATAAGGCAATTACATAAATCAACTATTTCCGGCTCTCGACCGCAATTAAAAAGCACGGTTTCTCCCTCTGCTAAAACAGCTGCAAGTATTGCATTAATCGTAGCACCTACGGAAACTTTATCAAAAACAAAATGAGTACCTTTTAAGCGTCCTTTACTTGAAGCATTAATATAACCGTCTTCTATTTCAATCGTAGCTCCCATAGCTTTTAATACGGCAATATGCAAATCTACTTGCCTTGCTCCAATAGCACAACCACCCGGAAGCGATACTCTTGCTTTACCGTATTTGGTAAGCAAAGAACCAAGAACCCAAATCGATGCTCTCATTTTACGAACTATTTCATAATTTGCGGTAAAGTTATTTATATTTCCGGTATTAATTATAAGCTCAAATTCATCTTGATGTTCTAATATTTCAATATCTGCCCCGTGACTTCTTAGCAAATCTTTCATAGTACTAACATCCGTTAACTTTGGAACATTAGTAATATGCAGTTTATCGGTAAGAATAGACGCTGCTATAATAGGTAACACGGCATTTTTAGCACCGCTAATATTAATACTACCTTTAAGAGGTTTACCGCCGTGAATAATTAATTTTTGCATAAATTATTTTGATAAAATTATAACGTCATTGCGAGGAAAGGCAAAGCCTTGACGCGGCAATCTCATAAAGCAGTATAAAATTCCTGAGATTGCCGCACTCGCTCCGCTCGTTCGCAATGACGGTTTTAAGGCTACACATCCAAATTCACGACATTCAAAGCATTAGCTTGGATAAATAATCTACGAGGTTCAACAACATCACCCATTAAAGTAGAGAAAATGCCCTCTGCTTCATCGACTTCCGCAACTCTTACCTGAAGCAAAGTTCTTTTTGCAGGGTCAAGAGTAGTTTCCCATAATTGGTCGGAATTCATCTCACCAAGACCCTTAAAACGCTGGATGTTTATTCCTTTTTTCCCACATTCTATAATGGTATTTAATAACTGGCTTGCTGTTAAAATACCGAATTCCTGACTTTTCACTATAAGCTTTAATTGCTTACTGAATATATCAAAAATTGTTAAAGCAAGCTTTGATATTTGTATAAACTCAAATGATTCTAACTGCTCTTTCAACAATATTTTACTTTCTTTTAAACCCCTACTAAAACGGAAGAACTCTATTTTATTTTCATGTTTTAAAATTTTCCAATTAGTTTTATCAGGCGACTCTTCTAAGCTATTTAAAACATCTAAAGCTTTTTCAAGTCTTAAATCACTTTCAGCTTCAAATATTTTGTTATTAAGTAAGTCATTAATTGCAAGAATTTCAGTAATTGAGCGATTAAATTTTTTGCTAGCATGATCAAGCAAGCCGTTAAACTTAACTACTTTATTAATTAGCTCTTCTAAATTATCGCCTACTAACTGTTCTTTACCGTCTAGAGTTAAGGTTGCATCATTGATAGTTGATTTTATCAAATAATCCTGCAAAGCTTGCTCATTCTTTAAATAAAGCTCAGCTGCTCCTTTTTTTACCTTATAAAGCGGTGGCTGTGCTATATATAGATAACCTTTATTTATTAGCTCAGGCATATGACGATAGAAAAACGTGAGCAATAAAGTTCTAATGTGCGAGCCGTCAACATCAGCATCGGTCATAATAATAACTTTATGGTATCTAAGCTTTTCTAGGGAAAATTCTCGTTCAACACTAATCCCAAGAGCTGTAATTAACGTACCGATTTGGTCCGAACCGAGCATTTTATCAAATCTTGCACGCTCAACGTTCAAAATTTTACCACGCAGAGGCAATATAGCCTGAATTTTGCTATCCCTACCCTGCTTTGCAGTACCGCCCGCAGAGTCTCCCTCAACAATAAACAATTCTGAAATTGCCGGATCTTTTGCATGGCAATCGGCAAGCTTACCGGGTAAGTTCGAGACTTCTAAGGCTGATTTTCTTCGAGTTAGCTCCCTCGCTTTTCTAGCAGCTTCACGAGCATTAGCCGCTTCCATAATCTTAGCTATAATTGCCTTAGATTCCGCCGGATGCTCTTCAAACCACTCAAGAACCTTTGTATAAACGGCATTTTCAACAACCGGTCGCACTTCGGAGCTTACTAGCTTATCTTTTGTTTGAGAGGAAAATTTAGGATCAGGAACTTTAACGGAAAGTACGCAACATAAGCCTTCTCTAGTATCCTCACCGCTAAAGTCATTTTTAGATTTTTTATTAAGACCCGTAGTATCAAGGTAAGAGGTAATAACACGTGTTATTGCTGATTTGAAAGCACTAAGATGAGTTCCGCCGTCACGCTGCCTAATATTGTTAGTGAAACACAGGATATTCTCATGATAAGAATCGTTCCAGTGCATCGCAAGCTCAAGGCTTATACCGGACTCAGCATTCTCTGTATTAACTACTATACATGGATGAATGGCGTGTTTAGCTCTATCTATATATTTTACATAAGCTTCTATACCGCCCGTATAATAAAACTCTACTTCTTTAACTTCTTCAAAGCGATTATCGACGAGTAAAATCTTCACGCCTGAATTTAAAAAAGCAAGCTCACGAAGACGATGCTCTATAGTGCCGAAATCAAATTCTATATTAGTAAACGTTTCTACAGACGGGAAAAAAGTAACTTCCGTACCTTTTTTATCAATATTTTCTTTGACAACTGCAAGCGGAGCTTCTGTTATACCATTATTAAATCTAATCAAATATTCTTTATTATTACGCCAAATACGCAGCTCAAGCCACTCAGAAAGAGCATTTACAACCGATACACCGACACCGTGTAGACCGCCTGAAACCTTGTAAGAGTTCTGATCAAACTTACCGCCGGCGTGAAGTTGCGTCATAATAACTTCAGCTGCTGATATCCCTTCCTCTTCATGAATTTCAACGGGTATACCTCGCCCGTTATCGGATACGGTAACCGAACCGTTTTTATTTAACGTTACTTGTACTAAATCGCAATAACCGGCGAGCGATTCATCAATAGCGTTGTCGACTACTTCATAAATCATATGATGTAGACCGGACCCATCCCCAACGTCCCCGATATACATTCCCGGTCTTTTTCTTACGGCTTCAAGACCTTTTAAAACCTTTATAGAATCAGCACCATATGATGATTCGTTAAATTTTTCTTCAATTTCCGACATAATCCGACACAATATTTATTTGTTGCTAGAAACAATAAAAATAACTATAATGTAACTTATTAGAATAGTAAAGTTTCTTGATTTAAAAAGTTTACGTCATTGCGAGGAGCGAAGCGACGCGGCAATCCAGTAACAGCTATGCATTTTTAACTGGATTGCTTCGTCAATTGCTATGCAATTTCCTCGCAATGACGATATGACAATACCAAATTAGTGAGATAACAATGAATATATTAAAGTTAAAAAATATTTTCGATGTAATTGATGATTATGACGTGTTTTTATTTGATCTTTGGGGTGTAATAATCGAAGGAGGACATACTTATCCGGGCGTCGTAGAAAATATTAATAAAATTATTAAACGGAAAAAAGTATATTTTGTTACTAATGCTCCACGAAATATTTTTTCGCTGCATCAAACAATTAAATCTTGGGGAGTAAACGTGTTACCTGAAATGATTCTTAGCTCAGGTGAAATAGCAGTAGAAATGATTTTAGAAAGTAAAGAACGATTCGGTATTGAAAAGCCGATAATATATCACTTAGGACATTTAGAAAATGATATAATAAACGGAATTCAATGTCCTATCACTGATGATATTAACAAAGCTAATATTTTCTTAATGACTATTTACAGAGACGAAAACGAAAATTTAGATTTAAACGAATTCGATGAGTTATTTAAAATTGTTGTACAACGTAAAATGGTCAATATTTGTGCTAATCCTGACCTTGGAATAAATCAACACGGTGTTTATAGATATTGTAGCGGTTATTATGCCGAAAAAATAAAGCAGTTTGGCGGAAAAGTAATTTATAGCGGTAAGCCATATGAAGACATATATAGCAAGATTTTAAAAGAATGTCATAATACCCCTAAGAATCGTATGTTAATGATTGGGGACACTTTTTACACCGATATACTTGCAGCAAATCGCCTTGATATAGACTCTGCCCTAGTGTTAACAGGAAATT---------ATCATAGTAATTTTGATAATATTGAGGAAAAACTGGATAGTTTAACAAAAGCTGCTGTTAAGCAATCGATTATGCCTAGTTTTGTAGTGAGTTTGTCGTAGATACAGACACCGTCATTGCGAGCGGTCGTAGACCGCGCGGCAATCTCATGAAATAATAACAAACTCCTGAGATTGCGGACGTACAATTGCTGCGCAATTTCCTAGCAATGACGGATAAACAACAACTCTATTGATATTTTACTTATAATCTGCTATAGAGTAAAACTAAAGCGGTCGTGGCGAAATTGGTAGACGCGCAGCATTGAGGGTGCTGTTCTGTAAAAAGATTGGAAGTTCAAGTCTTCTCGACCGCACCACTCGCCGGTTTTTCACAAAGCCAAATTTTTTCTGTTTTAACACTTCAGATTTTATAT-----CCTAAGTTCTTCTTGTTAGCAAATGTTTGTGCTAATTGCATACTCCTGATAAATGAAAAGGAGTTGAAATAAAAACTATTGCTTATTTGTACTCTGTGATTTATATTGATTAGCAAATTGTACACAATTCCGTGCTAAGCCTAGCCTAGCTACACCGGCTTTAAATAATTATAATAAGTCTATAGTAAACTATTAGGTAAATAGGTCATGCCTAATTTCAATATATTTAAAAGCATCTTACCTGATCATCATGATCAATTTGCCGAGATTTTTGATCAAATTAATGATCTGATTGAAGATCACAATTATGACGCTGCTGCAAGCAGGCTGGCTAAGCTTCATTATGCCGATTTAGCGGATTTCTTAGATAATCTTAACAATAAAACATATAAAATAATTATTCCTTTATTACAGGATGAAATTAAGCCTAAAACGTTAGTATCGTTAAATGCTTATAGTAAGCCTTTAATAATAGAAACTTTAGGCATAAAAAAATCTGCAGAATTAATCAATAAGCTAGTTATAGAAGATGCTATTGAAGTAGTAATAGATCTAGACGATGATATAAAAGACCTTATCCTAAGTAATCTTACTAAAGAAAAAAAACACCAAATTACCTTAGGTTGTACATATCCCGAAAATACGGTAGGTAGGGTAATTGAGCGAGATTTTATTAATCTTCAAGAAGGATGGACGGTCGAGGAATCATTAAATTTTATCAAAAACGTAAAGAATGACTTTTATGCGGCAATCGTTACAGATAATAAATTACGCCCTATCGGTATTATTTCTCTTAGCACGCTAATTAAAGGCAAAAAAANTGAATTAATAAAAGATTTGATGAGCAAAGATTTTAAGCTTGCAGATGCTTTTACCGACTTAAATGAATTAAGCTTCATTTTTAGACAATATGCTTTAACTATTGTACCGGTAGTAAATAAAAGCGGTAAGTTAGTAGGTAGCGTATCAATCGATAATATAATTTATATTATCGAAGAACAAGCTGGAAAAGATATATTATCATTAAGCGGGGTACACACTCAAGATACTTTCTTCAATGTATTTTATACCGTTAAACATCGTTTTCCTTGGCTCTTTGTTAATCTAATCACTGCCTGCATGACCTCACTTATCATTAACCATTTTAACGACACTATTGCAAAACTTGTAACGCTTGCAGCTACTATGCCTATTGTAGCTTCAATGGGCGGAAATGCCGGAACACAAGCCATGACCGTTACGGTTAGAGCCCTTGCTAATAAAGATATTCATTATAATAATGTCAATAAAGTTATATTAAAAGAAATAGCAGTATCGGCTTTTAACGGTTTTGTACTTGCAATTATCGGCGCAGGGCTTAGCTTTGTGATGTTGCTTGACTTAAATCTTAGCGTTATTTTTGCTATTGCAGTTATTTTAAATTTTTTAGTAGCCGGATTATTCGGCTCTGCTATTCCTATAATACTGCATTATTTTGATATAGACCCCGCTGCAGGCTCCGGCGTATTTCTAACAACCATAACCGATGCTCTAGGTTTCCTAACTTTCTTAAGCCTTGCTCATATTTTTTTAGTGTAATTGTTTATTAGGTGTCTTTCCAAACCAGCTTATAGAGAGGAATTTAAAGGAGACACGGAAGTGCTTGCCACCACAGCGTACGTAGAAGTACGTGAGGATGCGAGTAGGTCTTGTTGCGTGGATACCCGAATCATCATTGCGAGGAGCGAAGCTTTGCTGCAATCCAGAAAAATAATTTAAAAAATTCTGATTTATAGAATTTTTTTACTGGATTGCTTCGTCGAAACTTACAGTTTCTTCTCGCAATAACGGAAAAATTGATCCACGCAACAATGCCATGCGAGTCTAGGCTCGACGTATTAAATTACCTCTAGAAGCGAAGTTTGGAAAGATATCTATTCAAATAAAAATACATACACATTACAGCAAACAATAGCTATAGCTCCAAGACATTTACATATACCGCAACAGTTAGATTAGTATTATTTAAGGAGCTAGATTGTGCATACTCTTGTACTTCTAAACTATTACGGTTTGAYATAGTTACATTTTGAC------------------------------------------------CTATTTATTATTAAAATTTTTTAATTAATAGCCTACAAATTATAATGAAATAAGAAATAACTTTTATGGAAGATATAAGCTCTTGGAAAGAAAAGTTTGAAATTTGTGTTTATAGTAAAAAATCACTCGATAAACTCGAATATTTAAATACTAAAGTAGAAAATCCTATAGATATCCTTGAAATCAAAAAAGGTATCTACTATGCACGTAAATATCACGGTTCTCAAATGCATCAATCAGGCGATCCTTATTATTCGCACCCGATTGAGGTAGCAATTATGCTTGCTGAATTTGTAGATGAAGAAGCACCTAAGCTTTATAACGTTATTATGCTGCAAGCTGCTTTACTTCATGATACTATTGAAGACACCGAATTAACTGAAGAAGCAATTACCGAAATTTTTGGATCGGAAGTAGCAAAACACGTAGAAGGTCTAACTAGAATTAAATCTTACGGGAAGATAAGTAGCGGAGAAAGCCTAAACTTACTAATTAAAGAGAAAAGATACAATACGGCATTAATAAAATTATTTGACCGAATTCATAATGTGCAAACTTTGGGAGTTAAATCACCTGAGAAAGCTAGAAAAATTATTGAAGAGACTTTAATAAATTTTCTTTTGGTCGCTGCTAATATAAATTATAAACTAGAACGAGAATTTGCTGAATTATGCCTAAAAGTTTTTAATATCGAACTGGAAAGACAAAAAACTTTTTCTAATAATAACTCTCTGCTTCCTCCTCTAACTTTATAAAATGATTTACTCCAAATGTATAACCAATTAGAATTGGAATAATAAAGAATAATAATCCCCAGTGATTAAAATAATCTATCAAGTAAATTGTTCCAAAAGAAGAAACTGCAAACATTAAAGCTCTTGATAAAGCAAATATAAAACTGCCGCATGTAAAACGTTTTAATACCGGAAATCTTGCATAAAACACTGCACCTGCCGGAAAAGTAGTAGGGCAAATACTACAATAAATAATTGGAATAAAAGTAATTCTATAGTATTTGAAATATTGTTTAGTAAGATAGGAGACATAATAGCTACAATAGAAAATATTATTAATCTTACCTTAAGAACTTTTAAAGGATGTATTTTACAAACCAAATAAGTAACAATTATTGTACTTATTAATTCTGTACCACAAACAATAAAATTTTGATGAATTACTTGAGCGGCACTGTAATTAAATGAGTTTTTTAGCATATTACCGCANTAAATATAAACAATATAAAACCATAACGGGGCTCCACAATGTATAAAAAAGAAAGCTATTGCTGTTGGTTTATTAATTTTTTTACTCCAAATAGGGCTTGATTTTAGCCTATTACTATCTATCCCCGCTTGTGCTACAGTTTTCTTTATTCGTCTTTTTGCATCAATGAAATCCGGAGTCTCTCTAAGATTTGTCCTTGCAACAGCACCAACTATAGCAATAGCTGCTCCAAACCAAAATGCAATACGCCAATCAAGTCCAAAAGAAGTAACAACTGTTCCTAGCGCCAATGCTACGGTTGCACCTAAAGTTACAAAAACAACAAGCGAAGCCACTACCCAATAACGTTGAGGAATTTTTGTCATTTCGGTTAGATAAAGCTCGGCACCTACTACCTCCCCATAGAGGACATCCCCTGAGCGATACGACACGCAGTTACTACAAAAGTTGCCGTAATACCAATTTCGGCATAAGTTTTTAAATTAGCCATTATAAGACAACAAAGCGACATTAAAAAAGTTGTAATAATTACCGTTGCCTTACGACCTATAGTATCTCCTATCCAACCGAATATTAAAGCACCGATAGGTCTAAATACATATGTTGAACAATATGCAATGGCAGAATATAGAGAAGCAGCTCGTGCATCGGCTTCAGGAAAAAATAGCTCGTTAAGTAGTACCGCCATGTGTACATAAAGCATGAGATCAAAATATTCAAGAAACGTACCTATCGATAGTAGCCCTATTGCTTCTTTTTGATTACGGGCTAAACTCTTTTGCTCTTTTGCGTAACTTAAACATGCTTTTTTACAGATTAGTTAAAATTAATAAAGAACTATACTGTTTTATATAAAAATAAAAGTCAATTTAAAAAAATTAGATTTTATAGCATTGCTAACTAAAGATAAATGTCGTAATGAGCTGAGCTTGTTGCGTGGTTCAATTTCACCTTTGTCATCCCGCGAGCTTGTAGCGGGATCCAGTTAAAAATACTAAAATTATTAGTATTTTTTATTGTTTTTATGGACCCCGGGGTCAAACGAACTAGGTGACACAATGGGTTTTACCGGTCCACGCAACAATGCCTAATGAGCTGAATGACTGAAAGGAGCGTATCAATCTAAGAAAATAATAAAAAAAATTCTAGTTTACAGAGTTTTTAACTAGATTGCTTAGTCAATATACTTTGTAATTTCTTTGCAATGGCGTTAATTTATTAAATAATCTATCTTTATTTAGCAATGCCAATAAATTTCTAATTTAATACTTGCAATTTATCTTATAATTACTTATATTCAGATTCGCTTAGATTAAAAAGCACTAAGGCGTTTTATATGTAATTAATTTTGATCCCCTTAAACTTTTTACATTAAAACGCCGTTGTTTTATTTAAGCGGGTGTAGCTCAGGGGTAGAGCGCTACCTTGCCAAGGTCGAAGTCGAGGGTTCGAATCCCTTCACCCGCTCCAGTGATTTTTCCGTTTTATGTCATTCCCGCAGTGAATACCTGTGTGAATACCAAAACCGTCATTGCGAGGAGCGAAGCGACACGACACGGCAATCTAGAAAAAGATTAAAAAAATTCTGTAAATCAGAATTTTTTACTGGATTGCTTCGTCGAATTACTACGTAATTCTTCTCGCAATGACGGAAAATCAGTCCACGCAACAATGCCTTTTCACAAATGACATCATTAAGTTTATCATAAATTTAATCTTCCAAACCATATTTTTTCTTAATATCTTCTAATGAAATTACTTCTTCTCCTTTTTCTATACGAGACAAAGCAATTAATAAATCCGCTTTTTCTTCTATATAATTTTTTATATCGGCGATTTTAGTTGTCATAAATATAATTAATTTTTGATTATTTATACTAGCACGAACTATAATTAACTTATACATTATTTATTTTACCCTTGCATTAAAGCTATTAGGTAGCTATTTTTATTTTATTGATTTTTTTTTAAAGGAAGCAACATATGTCAGCAAATACGCAAGATAATCAGGCAAATAATAACGACACTATAGAGATACAGGAAACTGAGGTAGTGCCTGTAGAAACAAATTCTCTACAATCGGGGTTAACAAGCTTAATACCGATGGTTTTAATTTTTGCCGTATTTTACTTCTTATTATTACGTCCGCAAGAAAAACGACGCAAAGAAAGAGAGAAATTAGTAAGTGAAGTTAAAAAAGGCGAAGAAGTTCTAACAAATAGCGGCATTTACGGTATTGTGACTAAAGTAAGTGAAAATGACAATAATATTGAAATCGAAATAGCTAAAGACGTACGTATTAAAGCTTTAAAAAGTGCTATTATCGATATAACTAGTCGTACAAAAGAAGTAGCAGTAAAAAAAGAAAATAACAAAAAAGATAAGAAGGTAAGCGGTGCAAAATCTTCCTAAGTGGAAAATTTTTCTTTCAATTATATGTACGGTTTTTGCGGTTATTTGTGCCTTACCTAATTTCATGCAGGTAAACTCTAAGTTTCTGCCTCATGATTCAGTAAATCTAGGGCTTGACCTTAGAGGAGGAGCCCATTTATTACTCGATGTTGATTTTGACGCCTACTTAAATGATTCAATGGAAAATCTTGCTGACACTTTACGCAAAAATTTTCGTGAGGATAAAATAGGCTATAAAAATCTGTTAGTTAGACAAAATAACATTCAATTAGAAGTAAGATCGCCTGAAGAATTAAAGCCGTTAAAAAAAATAATTAACAAAATTGATCCGGAAATTATCGCTGAAGTAAACGAAAATAAAATAAAGCTTAGCTACAGCGAATCTAGATTAAATGACTTACTTAATAAGGTAGTAGACCAATCTATTGAGATCGTTCGCATGAGAGTTGATAGTACCGGCACTAAAGAGCCGACACTACAGAAGCAAGGCGATAAACATATATTACTGCAAGTTCCCGGCGAAGAAAATCCCTCTTACCTGAAGAATATATTAGGGAAAACTGCAAAGCTAACTTTTCATTTAGTTGATGAAAATGCCAATATCGAAGAAGCGGTAAAAGGACATGTTCCGGTAGGTTCAATGCTAGTTAAGGGAGATAGCGAAAGTCATGGGGAGTATTATGTAGTTATAAAGAAAAAAGTTGTTTTGGGTGGAGATCAGCTTACAACCGCTTCAGCTTCTTTTGACCAAAATTCACAAGCGGTAGTTGCTTTTTCTTTCAACAATTTAGGTAGTAAAATATTTGGTGAAATAACCAAAAATAATACCGGTAAACGCCTTGCTATAGTTTTAGACAATAAATTACTAAGTGCTCCAACGATAAACGGAGCGATTATGGGCGGAAGCGGTATAATAACAGGAAATTTTACCGTTGAGTCGGCAAATGAGCTTGCACTATTATTGCGAGCCGGTTCTCTCCCTGCCCCGCTTAAGATTATTGAAGAAAGGAGTATAGGTCCTAACCTCGGTGCTGATTCTATAGAATCAGGAAAAAAAGCAGGACTTCTAGGATTTATAGCAGTGTGTATATTTATGGTTTGGTCTTACGGTGTGCTCGGTTTATTCGCCAATATAGCTTTAAGCCTTGCATTATTATATATTCTAGCTTTACTTTCACTTTTCCAAGCTACTTTAACTCTGCCTGGAATTGCAGGAATAATACTAACTATGGGTATGGCTGTTGATGCTAACGTATTGATTTACGAAAGAATCAAAGAGGAATTGCATAAAGGAGTTTCTAATCTTTATGCTATTAGAACCGGTTTTGAATCCGCCTTTGCTACTATCCTTGATTCTAACCTAACTACGCTAATCGTTGCTTTTTTACTTTATATATTTGGAGTAGGTGCAATAAAAGGTTTTGCCGTTGCATTAACAATCGGGATTATATCTTCAATGTTTTCAGCGATTATCATTACTAAATTGTTAATAGATATTTGGGTAAAATATTTTAAACCTAAAAAACTAGGGCTGGTGTAAGAGTGTATCAGTAATGATTTTTATGACATTGTTGCGTATTGGATTCGTCATTGCGAGGAAAATTACGAAGTAATTGACGAAGCAATCTCAGGATACTTGACGAGATTGCCACGCTCCTTTCAGTCGCTCGCAATGACGATTTTGGCAATTTTCCTCAAGCTACAGAATGATAACGAAAAAATGGGTAATATCTTATGAAAATGCAATCAAATGTTATAAAAATAATTATTGTAATTAGCTTATTAATAGGAGTAGGAGCATTATATTTGTTGTTATCTTTAAGAACGCCTGAAAAACCGCTTGCCGGTCAAGTTAATATCTATGAAGATAACGTAAAAATTGGCGGTGATTTTGAGCTAATAGACCAAAATGGAGAGATATTTAATAGTGATAAGTTGAAAGGCAATTTAAGCCTCATTTACTTTGGATTTACTAATTGTCCTGATATATGCCCAACCTCTCTAAATAAAATGACGGAGATTGTAGAAATTTTAAATAAACATAAAATAGATATTCTACCTATTTTTATCACTATTGATCCAAAACGTGATACACCTGAAGTACTTAAAGAATATTTAAAACATTTTCATCCGAAATTTATAGGTCTTACCGGTAACGAGCAGCAAATAAAAGATGTAACTGATAAATTCAAGGTTTTTTATGCTCGTGTAAATGGTGACGATGACGACCCGAACTATATGCTTGATCATTCATCTTTTACCTATTTAATCGATGCAAACGGAAAATATCTAAAACATTTCTATTTAGATTCTTCACCTAAGGAAATTATGGAGTTTTTAAAAGGCAATTAATGAGTAATGACTTGCAGCTAAATTCAGAAAGCTTTAGACAAGAGGAATTTAAGGTTGAGCCTGCACAGCGTATTATAATACGTGAGCATAGGCGAACACCGCAAAATTCACTTGGATCAAGTTTTCTGAATGACGCTGTATTAGCTGCATATTTATTTACTTTTACAGCTTTAACGATATTGTTAATTGCAAGTTTTTTAAATTACAAATCATTGAAAAATAAACAGAACTTTAATGCAAAAGAGAGTAAGAAATAGATTAATAACAATAATTATTTGTTTCTGCTCTGCAGCTCTTGGAATTAGTATAATACTTTACAATTTAGAGAAAAATATAGTATTTTTTTTGCCGCCGTCAAAAATTAATGAAATAGAACAAGGCAAAGAGTTAAGAGTCGGCGGGCTTGTTAAAATAGAATCAATAAATAAAATTGCTGCTGATAAGATAAGTTTTGTTATTACCGATAATATTAAGGATTTAGAAATATTATACCAAGGTGTACTCCCTGCTCTATTTCGTGAAGGACAAGGAATTATTGCTATCGGACAATTATCGGACGGAAAATTTATAGCAAGACAATTACTTGCAAAGCATGATGAGAATTACAGACCTCCGAAGTAACAATGTCATTGCGAGGAGCGAAGCGACGCGGCAATCTCATGAGATAATATAAAAACTCCTGAGATTGCTTCGTCGAATTACTACGTAATTCTTCTCGCAATGACAAAAAATAACTAAACCAACCAACAAAATAAAAAACATGTTTATAGATAAAATCAAAGCAAAAGCAAATAATGACGAAATAAACGTAATTATCGAAATTCCGATGAATAGCGGTCCAATCAAATACGAATTTGACAAAGAATCAGGAGCGGTTTTTGTTGATCGCTTTATGCAAACTACCATGAGCTATCCTTGTAATTACGGCTTTATTCCTCATACTCTTTCAAATGACGGTGATCCGGTAGACGTACTTGTCGTAGCTCATCATCCGGTAGTGCCTGGGTCGGTTATAAAATGCCGAGCAGTCGGCGTATTGATGATGGAAGACGAATCGGGGCTTGATGAAAAAATAATCGCAGTACCGACTTCTAAACTCGATATTACTTTCGATCATATTAAAGAATTAGATGATTTATGTGAAATGCTAAAGAAACGTATCGTGCATTTCTTTGAGCATTATAAAGATTTAGAAAAAGGTAAATGGGTTAAAGTTACCGGATGGGAAAATAAAGCAAAAGCGGATACTTTAATCAATGAAGGAATAGATAGGGCTAGCTAGGATAAGAATTCATGGCTTTCAAGTCGTCATTGCAAGCAGCCGTAGGCTGCGTGGCAATCTTGTCAAATATCCTGAGATTGCTTCGTCAAAATTTTCAATTTTTCCTCGCAATGACGATGAAACCAATTCGCATAGGCAATATATCCTTACAATAACATATCTATAAAAACAGTAATATTAATAAAACAGTGACATTATTTCGTTCAGGAGTCGTAGTAGCTTTTTTCACATTAATTTCTCGCATATTCGGGCTTGTGCGTGAACAATTTATCGCATCATTATTTGGTTCTACCCCTATGGGTGATAGCATTAATGTTGCTTTTAAACTACCGAATCTATTTAGAAGAATTTTTGCAGAAGGAGCATTATCAAGCGTATTCATTCCTATTTATAATGAAAAAATGCTTATTTCTAAGAAAGCCGCTMAWAWTTTTTCAGGCGAGGTATTTACCCTTCTACTTCTGACATTAATAGTAATAATAGCATTAATGCAAATCTTCATGCCACAATTAATGCTGTTTATTACTCCTGGATTTCACGGTAAAAAAGAAAAATTTGAGCTTACGGTATTTTTATGCCGAATTACAATACCTTATTTAATATTTGTTTCATTAACGGCTCTACTTGGCGGAATATTAAACTCTGTAAAGAAATTTGCAGCCTTTGCTTTTTCACCGGTTATTTTAAGTGTATGCGTAATAATTTTTACTTTAACATTTGATAATTATATAGAGTCTACTATCTCAATTAGCTTATCTTTAATAATTGCCGGAATATTACAAGTTTCTTTTATGTTTGTCTGTGTGAAAAGAGCGGATTTAAACTTTCCGATAATTTTTAACCCAAGCGATCCCGATGTAAAAAAGCTTTTGATTAATATGGGACCGGCAACCATTAGCTCCGGCGTACAGCAATTAAATCTTTTCATATCCCAATCTATTGCTAGCTTTATTGAAGGTGCTATTTCTATATTATCTTATGCCGACCGGATATATCAATTTCCTCTATCAATAATAGGTACTAGCTTCTCTACTATATTGCTACCTGAGCTGTCAAAAATCTATAAATCAAATGATATAGTAGCTGCAAAAAAAATACAGAATAACGCTATTAGAATAGGGCTATTGTTATCATTGCCTGCAACATTCGGTATTATAATTCTATCTCATCCGATTATTAATATAATTTATGAAAGAGGAGTATTCACGAGCCAAGATACTACAAATACAGCCGAGGCTATTTCTGCATTTGCACTCGGACTTCCTGCTTTTATTTTGGCAAAAATTTTAACTCCTATTTTTTATGCTAACGGAGATACTAAAACACCGCTCAAAATAACTTTATTTTCAATAATAATTAATACCGGTATGAATCTATTATTAATGGATTCTTTGAAGCATATAGGTATTGCAGTCGGTACATCTATTGCAGCTTGGTATAATCTAGGTTTATTATATAGCTATACTACAAAACAAAATAAGCTACATATAGAAGCAGGTATAAAGCTTTTCTGTGGTAAAATTTTGTTATGCTRMATAATAATGTCTATCATCATTGCTTTAATAAA---------TTTAGAATACTTTTATTCGGAATATTTATTGATTAAAGTTTGCATGCTAGGCGGTACAATTGCAGTTGGAATGGGAGCATTTTTCGGCACGGCATATTTATTAAAAGTGGTCAATTATGATAATAACAAGAAATAAGCACCAATCAAATTATCAGGATTTGCTAAAAACCTTAGCTATTATAGCTATGATCATTGATCATGTTGGTTTGTATCTATATCCTGAATTAACTATTATGCGGATCATAGGTCGTACAGCTATGCCGGTATTTTGCTTTTTTGCCGGTTATAATTTTCATGATAAGCCAAAAACCCATATAATAATATTCGGTGTTTTATTACAAATATATACTACTGTACTATTTAAACAGTTTCTTACTACAAATATTCTAATCTCTATCTATTTAGGGC-------------------------------------------------------------------------GGTAATATTATGGTATATTAGCTGGGCTTTGATTGATTACGGGACTCTTGTAATTGCTATAATGATACTTGGATTTATTTCAAAACATGAGCAGACAAATCTAAAACTTTGCTGCTTTATAGCAATTTTTGCTTCTTTCGTGCATTCAACTCTTTTTACTCTTGCAATTTCCTTTAATGAGTTTAATTTTTCAAATACTGAATTAATTTTAGATCTCATCTTCTTAATGATTACCTATACATTAATGATACTAAAAGATTACTCACAAAAAATACCGATAAATTTAAAATGGATAAGCCGAAATGTTTTATATATTTACTGCATACAAATTATAATCTTACAATTCATATTCATCTATAAATACACATATGGTTTTAAAAATTGGTAAGTAAATATTAATAATTAGTGACAGTGGTCCTAGATTAATATTAATATGATTTAGATAATATTGATATTACTTATATGGATTTGATAGATCGTCTAATTTCGGATAATGAACAATATAAAGAGCAATTTAGAAAAAACAAACTATTTGAAATTAAGTTAGATAGTTCCCTACAAAAAAATAAATTTCTTAAACATTTTCGGATTTGGTCAGACGAATTTCAAAAAATGGTATTAGCAAGAGTAGTGTTTTCTGAAACAAAAGAATTTAAACAACTTGCATGGGAGCATCTTACCAATGAATTTGGACATAATATAGAATTATCCCAAAATCTAGAAAATAATGAAGAAGCTACAGATTCTATTTTTGAGGCCTTAGGTTCTTGGTTTACACTAAAAATGATGACTCTTGGAGATAGTGAGCGAGCTGTTCTTGTCCATTTAGTAATAGAGTCTTGTGCTACTATATTCTATGAAAAACTAGGATCAATATTTTTAAATCATAAGTCAACAAAACATTTCAAAACACATATGCATCTTGATCCCGAACATGAACAAATGGGAATAGATTTATTAAAACAAATAAATATTAATGATTCTTCTTTACTCACTATTCAAAAAAAAGGCTGGGATATGATTGACGCTCTGTTTACTAGACTTGCTGAAATCACACAGGACTAATTGGATAATAGGGTATCAGTAAATAAATTTTAACCGAATATTATAAATATCAAAAATAAAAACTAATTAATTGACATTTAAATCCATTATATGTATATTACT-----------------TACTAAGGCTTATTTACATATTAAAAACTTTTAATATGTAAGCTATACAAATATTAAACAATATTAATGGATTAAGTTATGCCAATACTTCGCGTACTAACAGCAACACCAAAAAGCATTTTTAGTAAACTTACTTATAAATACGATCTAGCTACTACTATACGGGCTTATAATGCTGTAAATATACCTCTAGATGAAGCTTTCAAAACTTCATTACAAAATAATTCTTACAAAACTGCAAAACTACTACTTTCATCAGGTCAACTTAATCTTAATTATAAGGACGCCGAAGGAAATTCAGTTTTAATGAATATACTTCAATCACAAAATACTTCTCTACTAAAAAATTATTTTAGCAAGGCAAAAGTAGAAACTGATTTTAAATTATTTCCTTTAATACCTAATAATAGCGGTCATACAATTTATGAGATTGCTGCAGTAGCAGACAATAAAAAAATTTCAAAAATTCTTTATCATAAAATAGCAGAGCTTCATGATCTTAATAAAATAGTAATTCAAGCCTCTGCTAACAAAATAGATTCAAATACTTTAGATTTAGATTCTCCTCCACCTTATAATCTTTCATATTATGATGATGCTACCC-----------------------------------------------------------------------------------------------------------------------------------------------------------------------------------------------------------------------------------ATTATTGGTCGAATTACTACGTAATTCTTCTCGCAATGACGAAAATCACTAAACCTAAACCAGCTCACTTACTTGCGATTTGGCGAAGAGCTTTATCTGAAAGTTAACAAAATTTAAATTACCTTTTGAACCTATTTCCGCAAATTTATGAGCTTTAAGTAACAGATCATAATCTTCCGCCAAATCAGCAAAGAAAAACTCCATTTCACCACTTTGTTTTACTCCTAAAATCTCACCGCTACCTCGAAGTTTTAAATCCTGCTCAGCGATATAAAACCCATCATTAGTTTGTTTCATTATCTCAAACCTACCTCGTGCAACTTTTCCAAGCCTTTTAGGATTATAGAGCAATATACAATATGACTGCAAAGAGCCTCGCCCTACTCTACCTCTAAGCTGATGAAGCTGAGCGAGACCAAACTGCTCAGCATTTTCGATAATGATTAAGGTCGCTTCAGGTACGTCTATTCCGACTTCAATAACAGTTGTTGCAACTAATATCTTAATTTTACCTTCTTTAAACTGCTTCATTATTTGGTCTTTCTGCTCGTTCTTCATCTTACCATGAATAATACCGGTATAACCTTGATATATATTTTCGATAGAGTTAAAACGATTCATCACATCCATTAATAAACTATCCTCTTCCACTGCTTCTTTCTCTGCTTGCTCTATCAATGGACAAATCCAATATACCCGCTCACCTGCTATAAGCTTCTTATTTATCGCTTCGATAATATGTTCTATCTTATTAACTGACATGGTGTTCGTAGCGATAGGCAAACGATTCTTCGGCTTACCCGTTAGCTTTGAGATATTCATATCACCAAACATAGTAAGTGCTAAACTTCTTGGAATCGGTGTTGCAGTCATAACTAAAACATCAGGATTTACTCCTTTATTTATTAGATTCAAACGCTGCTGCACTCCAAATCTATGCTGCTCATCGATAACTATATAACCTAACTTCTTAAAACTTACTTTCTCTTGAAATAACGCATGAGTACCGACTAATATATCAATCTCACCGTTTTCAAGTTGTATCATAATATTTTTACGAGCTGCCCCCAGTATTTTACCTGTAAGTAATCCGACTCTTATATTAGTATTTTTTAAAGCTTTAACAAAGAACTCATAATGCTGATTGGCAAGCAAATCGGTTGGAGCCATAAGCGTTGCTTGAAACCCTGCTCCCACTGTATTTACCATCGTAAGCAAAGCTACCAAAGTCTTACCTGAGCCGACGTCACCTTGCAACAATCTCATCATTTCTACTTTATCGCTTTGCTCAAGCTCTATTTCTTCTATAACCTGCTTTTGATAGGAAGTTAGCTCAAACCCTAACTCATTTAATATATTTGCTTGAATGCCGACAGCTTTAGGATAAATATTACCTTGTTTTCCGGCAATTTGCGTGCGTACATTTAAAAGAGATATTTGATTAGCGATAAGTTCCTTAGCTGCTAGTTGTTTTTTGGCGTTATTATATAAATCGTCATTGCGAAGCCCCTCTATGTTATTCCCACTCTCCATGKMATGACATAGAGAGTGGGAATGACATAGAGAGTGGGAATGACATAACCCATGCAAAACCTTCAAACTCTGCAATACCTCCTCCAAATAATCCTTTACCTCCTTATCTTCAAGTAGCTTACACTTCTCCTCAAAGATATCCATCGCTTTTATGATATATGAATATAGCTGCTTGTTACTAAGCAAGTATGTCAGGGAATAAATCGGCTCTATTTCTTTTGCAAATTTAGGATTCGTAATAAATTCAGGATGCGAAATCTGCAAATAATGATCAAAAAATTGTACTTTACCGCTAATAATATGCTTTGTTCCGACTTTCAGCTTATTAAAAATAAACGGTGGAGGCTTATGAAAAAACACTAATAACAAAGAACCGGTATCATTACTAGCTGTAATTTTTAAAGGCTGATTACCTTTTTTTGGTAAATTAACACTCTCAATTATAATTTCCGTTTGGATTATTTCACCGTCCCTAACCTCAGTTAAATTAGGCGATAATATTTTATTTTGATATGTAACAGGTAGATAAAATAATAAATCACGAATATTATTAATACCGAGCCTCTTAAGAGCCGATACGGTATCTTCACGTATATTGATGAACGTTTTTACAGGAGCAAATAAAAATTTTTCTAGAATAGTTAGCATATATTTTAAAGAATCTAAAACATATATTCTAACTTATTTTGCTAAGAAAATTAATAAGAATTTTTAGTTTACATGATTATATTTGTTTGCTATTTTATAAAAAAAATTAAATATAGGTTAATATGTTAACTAATCAACAAGGAAATTCATATACTGTATTCATGCAGAATAAAGCTAAAGAATTAGGAAGTAAACTCCAAAAAACAATGAATGAAAATAATGTAGAAGATTTTAAAAAATTAATGTTTGAAATGACTAATTTTATCGATATGTTCGGTATACAGCGGGACTCCATAATATTAGATGAAAAAAGCCTTATAAAAATCGCTAAACTTGATCCTATCATCTCCCTAGCTTTTCTTACTAAGATATATATACCCTCAGAACAACCGCACTCCTCTATTATATACAAAGCTTTAACAGATTGTATCCAATCTCAAGAAATAACAGGGGCCGGCACTTTATTATCATTATTATTCCGCTTAACAAGTAATAACATTCAAGATGTTAATAAATACCTTTATGAAGGAATAAAAACAGGAAATATAGAAATAGTAGATAATCTTTTACGCTACGTTGATTTAAATCAAAATGCATTTAATATAGCTATGGAGAAAGGGGGAGAAATTAAAGATTTTATATGTCAAAGAGATAAAAAATTCTACCAGAGTGAACTTTCTAAGAATTATCTCGCCAGCGAAACACAAGTAGATATTACAGGGGATTCAGAAAGTCATCCGGAATAAATATAGTTGCATTGATACTAAAGTCGTCATTGCGAGGAAATTATAAAGTAATTGACAAAGCAATCCAGTAAAATGCATAGCATTTTTATTATTTTTACTGGATTGCCACGCTCCTTTTAGTCGCTCGCAATGACGGAGCGATATCCACGCGGGCAATGCCGCTTCGCAATGACGTTTTTTGCAATGCTTATAAATCTAATTTTAGTCCTGCTCTAAGAATAGCGGAAGATTTTAAAGGCATACCTTCGATAAATCCCGCTGTTTTGTAACCACCTGAGCCGACTATCTTAAATGTTTCATTTAAGCTAAGCTCAAAATTAACTGCCCCAAGACCGCCCTGTTTACAGCTCTCTTTTAAAGGAGTAGCAGTTAACATTTTAGGCTGATTCCAAAATGCCGATTCTAAACCTAAACCGACAAAATCGAATTCGATTAATTTATTTGCTTTAACTCCAACACCGTAAGACTTAAATTTCTGATTTTTGCCGTAATTAATATTAACTTGAATAATATTTATTATCAACAACAAAATGGTTAACTAAACCACGCTCTAAACCGTATGGAGCAAGTATCGCTCTAGTCGCAGGTAAATATTTAACCGGTCCTAATTCAATCATCGGAATATTATTAAGATCTTGATTCATTACAAATGAATAACCTGAATAAACTAAAAACGGATCAAATAAATCTAAATAAGCATATGAACGAATTTTATTTTTAGTAATATAATTTTTACCGTATATGGAGTTAATCGCTTTTACATATGCATTTATATCATTACCGTCTTTATCTTTACCGTCGTACTAAAAATAWCTTGCTTGATCTAGTCTTGTCCATAAATAACCTATACCGTAAGTAGGATTAATTTTGTTACTTGTCATATATCTATCTTTAATATTTTCAGATAACAAATAGCTTGCTTGAATCCCACCTGTATCTATAGCAATTTGCTTATGAACTTGCAAAGAATTAAAATCTTTAGCTTTAAAATATGTTGTACCCTCAAAAGGATCTACTTCATATTTTGTTACTTTTAAATCAAATTCTCTTGCTCTTGCTCCATGACCTCCTATTTCATGATTACCTACCATAATCCAAGATGTAGCAGTAAATCTTGTAATATAACTTAAGATTTTCATAGCTATATTATCTGAATCGGCAAACATAGCATCATCTAATTGACGGTAACCTTCAATCAATGACATAGCAGCATCGCTACTCGCTCTTGAGGACATATCTTTATCATAAGTAATTACATAGCTATAATTTTTTTTTAGAATTTTCTTGAATTGTCATATCGTCATCAATATTTGATGCAGTTGCTAATACTGATGATGAATATAAAAGACAAGCAGCAATAGTTAAATTTAGTTTATTTAATTTCATAGTATCGTTAATTTTTATTAATCATAAGTAGCTACGGTATATACTATTTTAAATTTGTAAAGTATTTTTTTAATATACCAAACTTGTGTATGTCCTTGACTTCTTTTGAAAATCCTCCTAATTTCTTAAATAATAGATATTAAATAATTTAAAATTTATGAATAAAATCTATCCTTCGGCTGAAGCTGCTCTTGAAGGACTTCTTTATGACGGCATGACTATAATGTCGGGCGGATTCGGTCTATGCGGTATTCCTGAAAATTTAATAAATGCACTTCTTAAAAGCAATGTTCAAAATTTAACGATTATAAGCAATAATTGCGGTGTTGATAATTTCGGACTTGGGCTTCTTCTTCAAACTAAACAAATAAAAAAAATGATTTCTTCGTATGTCGGAGAAAATAAGATTTTTGAGCAACAATATCTTGATAAAGTACTTGAGCTTGAATTAAACCCACAAGGAACTTTAGCTGAACGAATTAGAGCTGCTTGCATGGGAATTCCGGCTTTTTATACTAAAACAGGTATAGGTACAATAGTTGAAGAAGGCAAAGAAACAAAGGAGTTTAACGGCGAAAAATATACCATGGAAACGGCGTTGCAAGCCGATCTTGCTATTATTAAAGGCTTTAAAGCTGATAAAAGCGGCAACGTGATTTACAATAAAACTGCACGAAATTTTAATGCAGTCATGGCAGGTGCCGCTAAAGTTACAGTTTGTGAAGTAGAGGAAATAGTTGAGGTAGGAGAACTTGACCCTAACAATATTCACACACCTAATATTTTTATACAGCGATTAATAGTAGGTGAAAAATATGAGAAACGTATTGAGCAATTAACTGTCAGGGAAAAATAAGATATGGCTTGGAGCAAAGAAGAAATTTATCAAATAACCGCAGAGGAACTTAAAGACGGATTATATGTCAATCTTGGTATAGGTATGCCTACGCATGTAGCAAATTATATACCTAAAGGAGTGAATGTAATATTTCAAAGCGAGAACGGTATGCTTGGTATGGGACCGTTTCCTTACGCAGGAGAGGAAGATCCTGATTTAATTAACGCCGGTAAGCAAACTATTACTGCTATTCCTGAAAGCAGCTATTTCGACAGTAGCTTTTCATTTGGGATGATTAGAGGTTCGCATGTCGATTTAACTATTTTAGGTGCTATGCAAGTCTCACAAAAAGGTGATCTTGCCAACTGGACTATTCCGGGTAAAATGGTTAAAGGTATGGGCGGTGCTATGGATTTGGTTGCTAACACCAAAAGAGTAGTTATTATAATGGAACATAACGCAAAAGACGGCGGTGCTAAATTATTAAAAGAATGCAGCTTTCCGTTAACAGGTAAAAAAGTAGTTAACAGAATAATTACCGATCTTGGAATTTTTGATATTGATAAAGATGAAATGATATTAGTTAGAAAGGCTGACGATGTTACTATTGAGGAAATACAGTCTAAAACTGAAGCCGAGTTTATTGTAGGCTTATAGGAGAGAGGCGTTGTTTCGTATATCAGTAGTTTAGCCGTCATTGCGAGCGACTAAAAGGAGCGTGACAATCTCAGGAAGGTAGTGTAAAATTTCTGAGATTGCCACGTYGCTTCGCTCCTCGCAATGACGATTTAGTTGTAATATTTATATGGAGAATAAAATGGTTAAAGTAGCTATCGTATATTATAGCGGGTATGGTCATACTGCAAAAGTAGCTGAAGAACTACACAAGAGCGTAAAAGAAGCAGGAGCAAATGTTTCTTTAATAAAAATAAATAAAGACAAGCCAGATAATATTGATTGGGATTTATTAGATAATGCCGATGCTATAATTTTTGGAACTCCAACTTATATGGGTAGTTTAGCCGGTCCGTTTTAAACCTTTATGGAGGCTACCTCAACTAGGTGGGCACAGCAAAAATGGAAAGATAAAATAGCTGCAGCTTTTACTAATTCTGCTTCTTATTCAGGTGATAAGTTATGCAGCATCCAACAATTATTTCATTTTGCAATGCAGCATTGTATGATTTGGGTTGGGCAAACTGAAGCAGCCCCGAATTTTGCCGATCATGAGATGCCTGATCCCGACAAAATTAACCGCCTCGGTAGCTTGGTCAGGACTTATGACTCAATCTAACCACAAATCTTCTCCTGATATTACTCCTACTAAAGGCGATTTAAAAACTGCTAATTTATTTGGTAAAAGAATAGTTGAAGTAACTAAGAAGTTTAAAGGGTAGACCCCGAATCGTCATTGCGAGGAAATTGTATAGCAATTGACGAAGCAATCCAGTAAAAAATTCTTATTTACAAAATTTTTTTAATTATTTTCTGGATTGCCACGTCGCCTACGGCTCCTCGCAATGACGGCTTAGGTATCCACACAACAAAGCATACTTAAAGATTAAC---------ATGATGGTTTTTGTGAACTCCTATTACTTAGAATCTTTTGAGCATGCGTAGTCGTTTTAGCATCTCGTTCTCCTCTAGTTTTTAGAGCCTTTGGTTTATTGCTATTAACACTAACATCACTCCAGTTACCACTATCGCTTTCACTGCCACTACTGCTACTACTATCACTCATCTCCATAGCAACTCTTCGTGCTAAAATTGATGCAACTCCATTAGGTTTGTTAACATTCTGAGCAGACTTACTATGCGAATGTGCAACCGGTTTTCCTGTATTAGGATCAAACTCAACTTTTCTTAGTTTGTGTTCACCTCTTATAGACTGCAGCAATAAGTCTCTAGAATCTCGTGTCTTAACATCCGTTTTTTCAACTTTTCTTAGATTTTTTGGTCCTGCTATTTCTCTCATTAAATCAGAAGTATCTATAGAAGGACGTGGTTGATTTTCCGGTTTTTTAACCGTAGTAACTCCTACAGGCTTAGATAATATCTCAGTCTGAGCCGGAGCCATAGTAGGCATAGGCGGTGGTGGCGGATTATTTTTCGATAAAGGAAGTGG------------------------------------AGGAGGAGGCGGTGTTACACTATTTTCCAAAGGTTTAGCTAGGGACGAATTTGCTAATATTGGTTCTTTTTTTGAAGCCATGTGATTTGTAAGGTTACTTACTATCTTTTGTAACTCCTCATTGTCAGGCAACTTTGCAATTATATCATTAATATTTCTTTCCTTATTTTCAATTAATTCCTCAAATTTATGCTTCGTTTTATATAATTGTTCATCAATCTTTCTAATTGTTCTAGTATTACTTTCTTTGTTTTTTGCTAAAACCTGCTCACTATTATTTACAAAAACATTTTTAACATTTTGCCAAATATTATTTAATTTTTCAAAAAATGTATAAGGTATTTCTTCTCTAATTTCAGCAACCTGTTTTTGTATTTCCTTAAGTTCTTTGATATTAGAATTCTCAGATATTAAATTTTGGATGTTTTGTTTTGTAGCATTTAAAGAATTATATTGTTTCTCTAGTTCTTCAGCCTTAATGAATTGTAAAGGATTTGTCATATGTAGAGCTGAGAATCTTTCAGGTTTACTCTTATAACTAAAATATACTTCCGACAATCTTTCTCTTTGTTCTTTAGATAAATCTTTCTTTGTTAAATCCTTAAAATTTTTTTCGATTTCTTCTTGTAATTCTTGCTTTAAAGGTGCAGATTTTTCCGCTATATTATATATCTTATTATTAATATCTTTTAATATTTTGTTATTATACTTTATTGCTTCATTTGTTAACTGTTCTTCACTTTTTACAAAAATATACTTTACATTAGAAACTGTTTTTACAAGTCTTTTAAACCAAGGCAACGATCTATTATGTTCTTTTTCTAGTTCTTTAGTTTCATTTTGTATTTCGATTAAACCTTGCAACTTCTTATTTTGTTCGCATAATTCATTTACTTGGCTTAATATAGTATTTAAAGCATTATTTTCTTATGCTAATAATYTATTTATATCTATTTCTTTAGCCACGTCATACACCTACTATAAATTAATGTCGGCATTATAGTAAATTTCTTGTACAAAAGCAAAAATAAAGTTAATTTATGTTAATATATTCTCAATAAATGAAAAGTAGATAGACGAGTATAGTTAACGTAATTTTAATGATGATAAGCCTATAAGAGCAAATATAACTGAAATAATCCAAAATCTTATTACGACTTTTGATTCTGCCCAGCCGTGTTTTTCAAAATGATGATGGAGCGGTGCCATTTTAAATATTCTTTTTCCTTTAGTAGCTTTAAAATAATATACTTGTAAAATAACAGATGCCGTTTCAATAACAAACAAGCCGCCGACTATAGCTAAAACTATTTCATGCTTAGTAATGACGCTAATAATCCCAAGTACACCGCCAAGGCTTAAACTACCGGTATCGCCCATAAAAACTTCTGCCGGTTGTGCGTTAAACCACAAAAATCCAAGGCAGCTACCGACGAGTCCTGCACATAACACCGTTAACTCTCCGGTATTCGGTATATAGGTTAGCTGTAAGTAGTTCGAGTAAATTAGATTTCCTACTAAATAACTTATTAAAGCAAAAGAACCAGCAGTAAAGGCAATAGGAACGGTAGCAAGACCATCAAGCCCATCCGTTAGATTCACGGCATTAGAAGAACCGACTATAACAAATATAGCAAAAACTATATAAAAATAACCAAGATCCAAACTTAAATTTTTAAAAAACGGTACGTTAAGTAAATGACTTGGATTTTTATCTAGATATTCTAGTAAAACACATATAATTAAGCTAATAATTCCTTGCAGTAAAAGCTTACTTTTTCCCCTTACCCCGTAATGGTTATTTTTAGTTACCTTAGCATAATCATCCATAAATCCTATAATACCGAAGCTAATAAAACCAAATAACGTAATCCAAATATATTTATTAGTTAAATCAGCAAGTAATAAAGTAGAAATACAACTAGACAAAATAATCATAATGCCTCCCATTGTCGGAGTACCTGCTTTTGTTTGATGCGATTCAGGTCCGTCTGAGCGTATAGGCTGACCGTTTTTTTGAAGAGATCGCAGAAATTTTATTAATATCGGACCCGTGATAAAGCTAAGGCTTAGAGTTATAATAATAGCAAGACCGCTACGAAAAGTAATATAGTGAAATAAATTAGCTATATGTGAATTATGGATGTGAGGAAGTAAAAGATTATATAACATTTGTAGATTTAAATTAAAAAGTGTGTTTTGATGTTGCTCATTGCACGCATGGATACCAAATCGTCATTGCGAGCGGGCATTGTTGCGTGGACCTGTTTATCCGTCATTGCGAGGAAATTGCATAGCAATTGACGAAGCAATCCAGTAAAAAATTCTTATTTACAGAATTTTTTTAATTATTTCCTGGATTGCCGCGTTGCTTCGCTCCTCGCAATGACGGAAAACCAAACCACACAACATTAAAAATATCTTAGTGTATTTATTTATAATAATCAACAATCTTATCAAGTTTTATACCTCTTGAACCTTTTATTAAGATAAGCTCATTACCTTCAAATAAATCCGTGATATGCGTAATTAATTCATCAACATTTTTAAAGTATTTTTTAGCTGTTTTGGGAGGTAGTAAATCATAAATATATTTAGTATTTACTCCTACTAAATAAACTTTAGAACAACCAGCATCTAGTATATAAGGTACTAGTTCTTCATGTAGCGGTTTAGAGCTTTCCCCCAGCTCTAGCATATCGCCTATTATAGCGGTTTTATTCTCGGCAGGTACTTGCTTTAAATATTCTAATGCAGCTTTCATTGACCCTGGACTTGCGTTATAGTAATCACAAATTACACGAGAATTTTGTATATTGATAATTTTCCCTCTTCCTTCGGTCGGAGAAATATTTGCTAAGTGATTTGCAGCTAACTCCATATCTTTACCTAATATATCGATAATTAAAAGTACACCGGTATAATTTTCGGCAAAATGCCTAGGAATGAACGGTATAGTTATCTCTAAGGATTTATTATTTATCTTATATTTTAAATGAACTTGCTCTCCTAGGTTCTCATATAAAACTAATTGTGCAGGTGTATTATGTGATATGCCGAAGTTATATACCCTATCAATAGAAAGGTTTTTTAATATCGATAATATTTTGCTATAACAATTAGTATCAGCATTAATAACGGCAATATCATTTTTGCTAAAATTTTCAAAAATCTCACATTTAGCTTCAGCTATCTCTTCAAGCGAATTAAAAAATTCTAAATGAGCCTCCGAAATATTAGTAATCATGGCAATATTCGGCTTTAATATTTGAACCAGTTCTCTTATCTCGCCTTTATGGTTCATGCCAAGCTCAAAAATGGCATATTCCGTATCATCAGCCATTGATGCAAGATTAATAAGCATACCGAGTTTGTTATTGAAATTACCTCTGCTAGCAAAAACTAGGGAATCATGTTGCAATAATATCTTCAGTGCTTCTTTAGTAGAGGTTTTACCGACACTACCGGTGATAGCTATGAATTTAGCTTTTGAATTCTCTCGTTTATATAAAGCYATTTTTTGTAGAGCCTCAAAACAATCATCAACTAGGATAATTTTATCTTTATCATTTATCTCTACTTGCTTACTAACAATTACGGCTGCCGCTCCTTTATCTATTGCATCCTGAACATAATCATGACCGTCTCTATTACCCTGAAGTGCTATAAATAAGTCACCTTTTTTAACATCTTTGGAGTTGAATTGCACCTCATTACAATTGATAGAATTAGAGATTGTTATACCGAGAGCAGCACTTAAAGTTTTAGAGTTCCAAATCATATATTTTTGTTATTTACGTGTTGTTGTATGGCTTGTTTATATCATTCCCGTATGGCATTGCCCACGTGGATGCTCAACCCGTCATTGCGAGCGACTGTAAGGAACGTGGCAATCTCAGGATTTTGGCATGGGATTGCTGCGTCAAGGCTTTGCCTTTCCTTGCAATGACGTTAGTTTCCCTACAATTTCAGCATCATCAAAAGGTAATTTCTTATCGCCTATAATTTGGTAATTTTCATGACCTTTGCCGGCAATTAATAAGATATCGTCCTGTTTTAAATTATTTATACCATATTTAATAGCTTCTTTCCTATCAGCTATTTCGATATAATCCGCTTTCTCTATACCGCTTATGATTTCAGCTCTGATTAGCTTTGGGTCTTCATTGCGTGGGTTATCATCGGTAATTATGACGTTATCAGCAAGTTTTGCGGCTATTTGCCCCATAAGACTTCTCTTTGTCTTATCACGATTACCACCGCAACCAAAAACTACGCTTAGCTTACTATCACGTAATTTAATATTTTTCAGTTCCGTTAAAGCTTTTTCAAGAGCATCGGGAGTATGGGAATAATCAACAAAAATATTAGTGTTGCCTATTCGCTCCATTCTGCCTTTTACCGGTTTAACTTGGGTTAGAATTTCGATTATTTTATTAAAATCAAATCCGATATAATGAATGCTAAGAGCGGCAATTAACAAATTGCTAGCCTGAAAACTACCGATTATAGAGGTATTAAAACTACATTCTCTATTATTAAATGCAAAATTAATATTTTGTCCTTTTAAAGAACCATTAATTTTAGTTATTTGTACATCACCTTTTTTTCCAACAGTTATAAATTTAATATTATGGTTATGTAGGTAATCTTTAATAAACTCTATTTCTTCTATATCGGAATTTAATATTGCAAGACCGCCTTGTAATAAATGCTTGGTAAATAATTTCAGTTTGGCTAATAAATAATTTTCTTTTGTATAGTGATAATCTAGATGATCCTGACTAAAGCTAGTAAAACATGCGATATTTACTTTTATTTCCCCAAGTCTTGCTTGATTAAGACCATGACTAGAAGCTTCAAAAGCTAAATATTCTATATTGTTTTCAGCTAAATTATGGGCAATTTTTCTAAAGCTTAAATAATCAAGCGTGGTTAATTCCGGCACATCATTTATAAGATTATCGCAGCCAAAAATCTCTACACCTATCGTACCTACAGATGCGGCTTTTTTCCCAAGTAATGAATATGTTTGAGCTATATAGGACACTACCGAGCTTTTGCCGTTAGTACCGGTTACGGCTATCAAATTCTTTGGTTTTTTAGGATAAAAAATCTCTATAGCTTCATATAAAGCTGCTTGTACATCTTCTACATAGATTACTTTATCTATAGTAGCACTTTTTTCATTGTCCGTAATTACTAATACTGTACCTTTGTTTAAAGCCTCATTTATAAAATCATTTCCATCAACATTTTGTCCTTTAATCGCAAAAAAGACGTCTTTATCCTTAACGGTTTTAGAATTAATCGACAAACCTTTTACGTTATGTTTTTGGAATAATTGTTTTAAGTTATGGGGCATGTTTATTATGTTAAAAAAATGTTACCGTCATTGCAAGAATTGGTTTTCCCGTCATTGCGAGAAGAATTACGCAGTAATTCGACGAAGCAATCCAGTAAAAAATTCTGTAAATCAGAATTTTTTTAATTATTTTTCTGGATTGCCGCGTCGCTTCGCTCCTCGCAATGACGACCTAGGTATCCACGCAGGCAACGCAGAGCTAGGAATGACATCGAGTCTACGCCTCCGATAAATTCCAAAGTAACTGATTTGCCTCGGTAATTATATTTTTATCTACTAATTTCTTAATATATACTAATTTATTATCCGGTTTGATT---------------------------------------------------------------------------------------------------------TCAATATTTAACTTAAAACATAATAGTTTTATTTTTACAATATCAAGTAAATTATTAAATTCAATCGGTAGTGAGCCGAATCTATCAATCATCTCATCTTTAAATTTCTCTACTTCTATCTCGTTGCTTAAATTACCTATTCTTCTATATAGCCCAAGTTTAAGGACTGAATCGGATATATAATTATCGGGAATAAAGACGGATAATCCTAAATTAATAGTCGGGATAAATAGCTGTTCCGAGACAATCGGTTCATCTTTAAAAATAGCTATTTGTTCTTCCAGCATTTCTT--------------------------------------------TCACCTATCAAATTACCGAAGCCCCGTAAATCCATATCATGACTTGCAATAGTAAAACCTGAGCCTAAAGCACAACTATTTTGTATTATTTCTAAACGTCTTAAGGAGTGCGAGGTCATCTTTTTATGACTTGCTACCGTTAGATAGGCATAGCCCCGCACTTTACCTCGACCTATCCGACCACGCAATTGATATAGCTGGCTAAGCCCCAGCATATCGGCCTTATGTATGATCATGGTATTTGCTTCGGCTATATCAATTCCTGATTCTATAATAGTAGTTGAGACTAGTATATCGAATTTACCGGCATAAAACTCGCTCATAACCTCATCAATTTTACTCGGGGTCATTTTTCCGTGAGCTATTTTATAGCTTAATTCCGGCACGATTTGTTTTAATTGTTTTTCGATATCCTCTATATCTTTAATTCTTGGAACTACATAAAAGCTTCTTCCACCTCTAAAATGTTCGCGTAATAATGCATCTCTGATAATAACGGGATCAAGCGGCATAACCATCGTCCGAACTTCCAACCTGTTTAGAGGCGGCGTTGCAATAATGCTAAGTTCTTTTAAACCGGTCATTGACATTTGCAGCGTTCTAGGAATCGGTGTTGCCGACATTGCAAGTACATGGGAAGAGGATTTTAGCGATTTAAGAAATTCTTTTTGACCGACACCGAAATGTTGTTCTTCATCAATTATTAACAATTTCAAATTAAAGAATTTTGTATTTTTATGTAATAAAGAATGAGTGCCTACTATTATATTTATTTTACCGCTTTCAAGCTCTGATCTTATAATTTTTGCTTCTTTAGAACTAATAACGCTAGATAATTGCTTAATATTTAAACCAAATCCCTTAAATCTTTCTATGAACCTTGAAAAATGTTGACTACATAAAATAGTTGTCGGTACAACTACGGCTACTTGAGGTAAATGTTCATTTAGAGATTTTGCTACCATAAAGACGGCACGCATTGCTACCTCTGTTTTACCAAACCCGACATCACCGCATATTAACCTATCCATTAACATACCGTTTCTTAGATCTTCTTTAATATCGTTTATAGCGGTTAACTGGTCTTCTGTTTCGCTGAAAGGAAAATTAGCACAAAATTTATCATATTCTTCAAGGTCAAATTCAACGGAAGCACTGCTATTAAGTTTCCTTTTAGCTGCTATTTGTATTAAATGCAGTGCTATCTCTTTTATACGGTTTTTAAGTTTCGCCTTACTTCTTTGCCATGAGACGCTGCCAAGCTTATCAAGCTCTGCATTATCATTACCGTATTTTTTTATTACCTCTATATTTTCAACCGGTATATATAACTTATCATTGCCGGCATATAAAATCTTTAAAAAATCATGCAGCTTGCCTTTGATTTCTAAAGCTTCTAGCTTTAAAAACTGCCCTATTCCATGATCTTTGTGAACAACAAATTCGCCCTCAACTAAATTATCAAGCTCCAGCAAAATATTTTTAAGTTTTTTGTTAGTGTTTGTAGGACTAGGTTTTTCTTCTAATAATTCGCTAGCGGTAATAAATAAATATTCTTTCGTATAAAAGCTTTGATTTAAAGGAATTATCCCGACATTTATTACTGAAGCCTTAGCCTCATCTAATTTATTTATCTTATTATATTTATATTCATAATTTTGAATTATGCTTTTAATTCTCTCAAGACCACTTAAAGAAGCTGCACCTATTACGGTTTTTTTAGAAGAATGAGCTTTAATAATCTCAAATAATTTATCAAAAACCGTTTTCTTTTCTATAAAACTTGTAGCGGCTATATTTTCAATTAAGCTAGCTTGCTCTGAGTTTTCAAAAGTAAGTAGTATATTATTTTTTTGTTCTAGTAATTCCGTTATTTCAGAAGCGGTAAAATATAAGCTAGTCGGTGAAAGGGTGGGATAGAAACTATTAAATTTAAGTTTATTTGCCTCTGATCTTGCGGAATAAAAATCATTATAACTATGCTCAAACTCTAAAATGGCTTGTTTTGATAAATTATCGAATATGAAAATAGGATCGTTTAGGTAATCTACTAAACTAGAGCAGGAATTATAAAATAGCGGGAGTAATTGTTCATATCCTGCGAATTTTCTTCCAGATATTACCGCCTCATATAAAGGATTATCGGTATGATTAACTCCAAAATTTCGTAAGTAATTATTCTTAAAATTACTGATTGTTTCAGAATTTAAAACTATCTCATTTGCAGGACTAATAACGAGTTCCGTACAAGATTTAGTTGAAATTTGTGTATCAATATCAAATTCTTTTATTGATTCAATATAATCCCAGCTAAAATTAATTCTATAAGCTTTAGGACCAGGCAATATTATATCAATGATTTCGCCTCTAACCGCAAATTCCCCGACATCGATGCTACTCGCATTTCTTGTAAAACTATTTTCTACTAGAAACATAGCAAGCTCATCCGTAGTAAATTTCATTTTAGGGCATAATTTCAAAAAATATTTAGAAAAAAAATCTTTCGGCGGTAATTTGTTTAATAAGTTTGCTGCATGAGTGATGAGTAATTTGCCGTTATTATTATTTGTTGTTAGCTTGGTTAATGTTTCTGCACGTCTAGATAAGATATTTGCATTTGGTGACGTATGGTCATAAGGGATGGTATCATAACTTGGAAAGTAATAAATATTTTCATTAGAAGAAAAAAATAAAGCTTGCTTGTATAATTGCAACGCCTCCTCTTCATTACTCGCACTCAAGATAAAATCTTGCTTAAGATTCTTAGTAAAATTATCGATTGCAAAGAAAGATTTGGCAGCCGCCGGAAATTTTTGTTGTAACATTCTACAGGAGTTTATATTTTTGCTATTTTGCGTAATTTATCAATTATTTCGGCATCTAGATAAGAAGGAGCAGAAGATTTATTATTAATCCAATTATAAAGATCATTATCATTTTGATCAAGTATTAAAGTATAACCCTCAAGTTTTTTTTCATCCATTAAGGATAGGTACTTTTCGGCAAAGCTACCGAGTATATAATCCATTTCTTTGCAACCGCGGTTTTTACTACGGTAAAAAAGTTTCTTTTGTAAAGAGTTTTTATTTAATTTATTCATCTATAACATCTTGCAAAATTTTTTTATAATAATATTATTAAAATTATCAGATACCAAGATCATTTTAA---------------------------------ATTCTACATGGGTAAAATTCTATTAACTTTTATTATCAATAACAGCAAAAAAGCGTAAATATGTCGGTTCAAAATATCTGTTCTACAAAAGCTTATGATATATTAATTTCAAATGATAATGCTTTTCTTGTGGATGTTAGGAACTAAAGAAGAGTGGCAACAAGTTGGGATACCTCATTTAGATAATAAAAATAAGGTGGTCTTTCTAAGTTGGCAATTGAATAAAGATTTTGAAGATAATTTTTTATCTATAATTAAAGATAAAATAGAGGCAACAAACTTCTTACAAACGTCCACTAATAAGGAGGAATTTGAAGGAAACACGGCACGCAGCACCGCAGCATACAAAAAAGTACGTGAGGATGCGAGTACCGGATTGACGTACAAATTACCCTTAGAAGCAAGTTATRYAAGAAGTTTGTTAATATTTTTTCTGTGCCGTTCAGGATATAGGTCATTTATCGCAGCAAATTTTATAACTAACATAGGTTATAAAAATTGTTATAATATTAGTGACGGCTTTGAAGGAAATAATCAAGACAAAGGCTGGAAACAAAATAACTTACCGTGGCAGTTTTAAGTGAGTACTAATCAAATAATTTTAACGGATCAAGGTGATAATTATGTAAATGTCTGGAGTCACGTGGCTCAAGATCTTTACAATCATTACGGTGAAACTCTATATAATAGCTGGTTTAGTAAAGTCAATTTTATAGAGTCTTCATTAAATACCGTTATTCTTTGTGCCCCTACTAACTTTGTTAGAGATTGGATAAAATCCAAGTACTCTATGGTCATATTGCAACTATTTCAACATTATAATAATACCATTAAGTCGATTGAAATAATTACTAAAGAGTTACCTGGAACAACCCAAACAGTTATAGAATTACCTACTAAGACTTTTGCCGATATCGGCAGTAGTGAGCTTAATTCGGAAAATATCTTTTCAACTCTTGACGTACGGTTTACTTTCGATAATTTTGTGGTTGGAGCCCCAAATGAACTAGCTTATGCAGCAGCAAGAGCGGTTGCGGAATCATCAGGTGCGGTTTCTGAGTCTAATCCGCTTTTTCTATATGGCGGCGTAGGGCTTGGTAAAACTCATTTAATGCATGCAATCGGTTGGTATATCAAGCAGAATAACCCAAGCCGCAAAGTGATATATATGTCTGCAGAGAAGTTTATGTATCAGTTTGTTAAAGCTCTGCGTAATAAAGAAGTAATCTCGTTTAAAGAGAAATTCCGCTCAGTTGACGTGTTGATGATTGATGATATTCAATTTATTTGCGGTAAAGATAGTACGCAGGAAGAATTTTTCCATACTTTTAATACATTGATTGATAATAACCGTCAAATGGTTATTTCTTGTGATAGGTCGCCTTCAGATTTAGATAATATTGAAGATCGGATAAAATCTCGTCTTGGATGGGGCTTAGTTGCCGACGTTCATAGTACTACTTATGAGCTGCGACTCGGTATTCTAGAATCTAAAATTGAACAGATGAACGTTAAAATACCGAAAGACGTAATTGATTTTTTAGCCTCCAAAATCGTTTCAAACGTTAGAGAACTTGAAGGAGCTTTAAATAAAGTGATAGCTCATTCTAATTTTACTTTAAAAGAAATTACACTCGAAAATACACAAAATATTTTAAGAGATTTATTACGTTCTAATGAAAGAATAATTACCGTTGAAGATATTCAGAAAAAGGTAGCTAGTCGTTATAATATTAAATTATCCGATATGTCTTCTTCTCGAAGATTACGAGAAGTTGCAAGACCGCGTCAAATAGCTATGTATCTTAGTAAAGCATTAACACCGAAAAGCCTTGCAGATATCGGTAAAAAATTCAGTAAAAAAGACCACACGACGGTTATGCATGCTATTAAGAAAGTAGAAGAATTACTGGAAAACGATATAGAATTACGCGAAGAGATTAATTTGCTAATGAAAATATTGCAGAATTAGCTGTGATTGCATGAGTTTTTCGTCATTGCGAGAAAAAACTGCAAGTTTTGACGAAGCAATCCAGTAAAAAATGCTAAATTTAGCATTTTTTTATTATTTTTTTTGGATTGCCACGCTCCTTACAGTCGCTCGCAATGACGATTGCGGTATTTTCTGCATAATACAACAAAACACCAAATGCCCTCAAAAAACGATTTAGTAAAAGAAATTTTTTTAAGATTATCCGGAAAATACCGAATTAACAGAATTATAGATAATTATGGTTACGGTGAGGGGATAGCATATTTCCTACTTAAAAGTTTAAATGAATTAATCTATAAAGAGGAATTGCAAATTCACTATAACGACTACGATCATCAAATCCTTGCTAATAAAGAATATAGATATATTTTAGAAAATAATAATATTGTAAAATATTTTGCCAAAGCAGAAAATAGCTTATTTCATCGTTTAGATTTTATAGATAACTCAAGAGCTACAGGTAGCCATTTATGCGGCAGCGATGAATATAATGCTACCTATATATTTTTAAATCCTGATTCTTTTACTCTTAACTACCAAGTTCTAGGACCTCAAAAAGACTATAATATTAATACTGTTTTTAATCGCATATAGTATTAGTATGTTCTCCCATTAGTTTAAAATATTCTTTCATACTATCGTCTATAGCAGTTGTTTCCACAGTTTGATTACTATAATCATCATTTTCATCATATATATCTTTTCTTTTAGAAAAAGAAAGTTTTAATCTCTTTTTAGACGAGGTAGGAGAAATAGTTTGATTAAATTTGGGGGTAATATCTTGTAATACATCTTTGGTATATTCAGGAGTATCAATATCATACCATTCTTTTATTTTAGCACATAAAATTTGTAGAATTTCAGGTAAGATTTTTTTAATTTCTTTCTTGAGAGATGCTTGTTTTTGAGCTAAAAACCCCTCAATATTTTTTAAGCTTTCAGTAAATTCCAAGTAGGTTATTTCAATTAAATCCTTTAAATCTTGAGAAAAATCCTTTTTTTCAAGCAGCTTAGTTTTTGTAAGCTTTAAATTGCGTTCTCCTATATTATTTACTTTAAGAATTAAAGCAGTTAAATTTTGGTCTAATGAATTTAACAAATCCGTAGGACAATGTTCTAATTTATTAACTTGTTCTAAAAAATGTTTGATATCATTGATTTTTATATTATCCATTTTTTTGTAAAATTGCATTGAAGATAAGATGTCAAATATTCGTGCTATATTTGCTAATTTATAATTATTTAATTTTTCACTAAGCCATTCTATTAATATATTACCTTCTTTGATAAGTAATAGATCACCGTTTTGTACATTTGTAATGTCATAATCCATAGAATAAGAATTTGGTAACACATATTTATAGTTTTTAATTATGCCTCTTGTTTGAGCAACGGCATGCTCGGTAGACATAGGAAAAAACTCCTTATTTGATAAAAATATACTATTTTTGTCAATAAGTTCTAGAAACATCGGAGCTGTAAATAAGGTTGCATTATTTCTATATATTTCAACTATAAACAATAAATATGTTAGCTTTTCAGCAAAATAGTTTAAATCACGCGGTAGCTCTTGTATAGTTTGTGAAGCTTCTTTATTTTTTATAACTTCAAATATACGTTCTATAATATTATTTTTATGTTCTAGCCTTTGATTAAATTTAGATAAGATTTCATCATATGTTCCAAAACCCGGTACATCTGTTTGTATATTACCGCTTTTATAATGCATAACATGATTAGCTGTAAATGTTTTTTTCATAGTATTAGGGATATTACATATAGTAGAAGAATTATCATCCATACCATCTAACATTACAGATTTTAGAGTAATTTTAGTTGTTTTAGTAAATGCTAACAACTCTTTAGAATTATGTTTTTGCAATTCTTGTAATAATACTTTCTTTGCATACTCAGCAGTAATAYTTTTGCAATTCTTGTAATAATACTTTCTTTGCATACTCAGCAGTAATACCACCTGCTAAAGTAAATATCTTAGGAATAGAGTAATTTGTATAAAATACACAGTGCAATAGCTTTTGATAATCCGTATCACTTATATTTTCTTTGTTATACTCTTTAAATAATTTATTAAGATGCTTATTAAAAGCAGTTTTTATAATTTGTAAGTTTTCTTGTAAAGACTCATTATCTACAGTTAATATTTCAGATTTAATTTTTTTATAAGTATTTCTAATAGCAGAATATTTAAAAAATCTATCGGCTAAATTATGTAATATTAAACCAAGTCTAAGTTTTAATCCTTTAGAGGTACTTATATAACTAATATCAAGTATATTTCTTAATAAAAAATCAAGATGTTGAGGTGAGGTGTAATTTTCTTTTGACTCTTCCTCAGAAGAGCTGTCTAAGATTTTGTATTTTAGTGTCATTATTTATAGTAGAATTAAGGTTTAATTATTTAAAATATATTTTTATAAAGTCGTTTAAATTATCTACAGCATCAGCGAGAGGAATTGTTTCACCTATATAAGGCAGATAATCTACATTAGAAACATGATCATTTTCAGATATTAAATCTTTAACATTCAAAGTTACTCCAGTATTTCCTTCGAATAAATAAAAAAATGCCAAAGCTTTAACTATTTCACCTTTTATAAGATGCTTAGATAATTCTTTTTTTCCATAAGCAATTGCATCTTCAGTACTGTTTAACTCGTTAATTACTGAGGATTCCATTTTCTTTATTTCAGCTGCTAATAAATCGGGATTTACATCGCTATTACTAGGATTACTTAGCATATCTCATACCATTATAGTTATAATATTAGCTATATACTAAAATATTAATCATTAATCAAGCCTTCTTTACTAATAGTTACAATTTTATTTTATAAGTTAANNNNNNNNNGTTTATACAGATAAATTTATTGACAATTATTAACTTTTGTTATATACTGCCGCACAATGTAAATCTTTGAGGTATTGTTATGGCAGAAAAAATTGATAATGCAAAAACCAATAGAGTACTTGCACTTTCCGGCGGTGGAATTAAAGGTATATCCGAGTTAATGGTGCTTATAGAAATCGAAGAGAGAACAGGAAAATCTATTACTGAACTATTTCCTATTATTTCCGGTACTAGTGTCGGTGGTCTTATCGCCGCATTATTAACAATTCCGAAAGAACCAGGTTCAAAAGAAGCAAAATATAGTGCTAGAGAAGCCCTGGAGATATTTAAGTCGAGTGCAAATGATATATTTCCTGATACTTTCTTAGGTTCAGTTAAGCAGTTATTTACTCATAAATATAGTCAGAAACCTTTAAAAGAATTAATAGAAAAATATTTAGGCGATAATAGAATGGATAATACTACTTCCCGCCTTGTTATTCCAGTAAATGATTTGATTACTAACGGTGGAGAATTGGAAATTTTTGACAGCTTTCACGGTTATAGCCCTCATGTTAGGGTAAAAGACGTATTGCTTGCAACAACAGCTGCACCTACATATTTTAAACCTATTATGGATAAAGCAGCCGTACAAGGATATGATTATGCTTCAGGTACTCCTTATGTATATGCAGATGGGGGACTCGATGCTAACAGACCGGCAAACGAAGTTTTAAAGTTGATCAAAAAAGGTTATATACATAAAGAGCAAAATCATATACGCGAAGAGAAAACCCTCACACGTGAAGAGCAGAAAGAGATATTAGACAATACTATGGTTTGTGCATTCAATTTCAGTAATGACATCGAACCTACGAGTTCCATACCTAAAATCGGCTTTGACGGAGTAATAGGTTGGCTTGTGAAAGGAAAATTAGTAAGCAGGCTTATGAACAATATGGAAAATTCTTCCACTATCGAGGTTAAAAATGATTTACCAGGAGAAGATGAATTTTTTGAAATAGGATTACCTATTACTAAAAAGACTGAAAGTTTAGATGATGCAAGTCCTAAAAATATTGAAAGATTAGAAGAAATAGGACGTAAATATGTGCAGGAGAATAACGAATTAATTCAAAAATTATGCGATAACTTGCTTGATAATTTAAACAAAGAACAAGCAACTAACCAAACTGTAGATCTAATAGATGAAGGCTTTGAAGAAGAGGATATAGCAAACAACGAGGATGCAGTTAATACACCGATAGCTCAAGCTCTAGATTCTAAAGATATAAAAGACATAGAACCTGGAAAAGAAGAATTATTAGCAGGTATCAAGGAGTTTTTTAATCCATTTATCGAAAAAAATCCAGAAGCAAAAGCAGATATAGAGAATTTTTTATWKMRWGYARARAATTRKACATTAGAAGAAATTRAARAWKGTATTGTTAGTTTTGCACAAACCAGTTTAAAATGGCAAAATGAGCAAAATAATCGTGATGTATTTAGTAGCTGTAGTATRGAAGCCTTAAARGAAGAGATGGACCTTGAAGGGATAGACGATGAGGTCTCAAACCATGAGATTTTAGCGTAAAAKCAWMAMTYKTGTGTAAGTTAGATTAGTTATAATAATATTCATACAATATTTCCACTTTATAACTTACACAAATTATATGACTACTCTACCGCATACTATATATAAAAAAAAGTATCATTTATTTGGGTTCTATGGTTTGTTATAGTTAACAAATCATACATTATGTCTTCCCATTTTCTCTTTGATAAATCTATAAAATTATCAAATGGCGGACGCAGCTTATAATGAAGTTTTTCGGCATCGTGCTTTAAGTCAAAAAATATTAAATTTATTAATTTTCTTTTTTCTTCAGCAATCAAACCTATAAATTTCTGATGAGCTTCAGAAGCAATTTTTACTAAGGAAATCAGTTTTGTAATAAAGCTATCATCTGCTTTATTACATATTTCAATTTTGTTATTTATTTCTTGGTATTTTTGCGTATATTCTAATAGTTTCTCTTCATATTCTTCTTTCTTTTAATCTCTTCATATTCTTCTTTCTTTTAATCTATCTATACGCATTTTGAATTTGGCACTTTCTGCCTCTAATTCTTTCTTACGTGTTTTATAATATTCTTGCTCTATATCCGTCGAATTTTTTATATAGTCTATTAATTTTTCTAAAAATTCCGGTTCTAATTGCATTGATGTTAAAACGCTTTCTATATCATCTAGTACTTTTTTTTCTGGTATATATATTGACTTTTTGGGGTTATCCGCATCCCATATTCTTAAGTAGTTCCAAACTCCAACATTACCATTAGCATAAGTTTTTTGTTTAGTATCGGATGTTACAACTTTACCAGTATTAGCACATTTAATTAATCCCCTAAACACACAACCCTTATTACTCTCTTTAAATTTATTTCGTTCTTTTAAAACTATCACACATTGTCAAATAGTTCTTTTGAAATAATAGGTTCATATAAATGCGGATAATATTTATCAGCTTTTTTATAGTACATTACTCCATAATAAAAGGGATTTTGAATAATCTGCAAAAGATGGATTGTGCATAAATAACCTTTATTACCTCTTAAATTGGTTAAACCCCATTCCTTTGTTTTTTCTAATTATTTCAGGCAAAGTATATATGCCTTTAGCATATAATTCAAATATTCGCTTTATAAGCGGTGCTCTATTAGGATCAATAAATATTCTATCTCTGCCTCTTTTAGCTCTATCCCTACTATGTAAATAACCGATAGGAGAAGGAAGACTAATCCATTCACCATGGTGTAATTTATAC---GTAATGTTATTTACGTTATTACGTGCATCATCAGAACGGTATTGTACGAGCTTTATACCTAAATCCCATTGCATTTTTTCTTGCGATGTTGAGTATTTATGTATAACAAGATTTTGACGACAGAAATGTAGCTCTATTTTTTCATCATCAATAAGTTTCTTAAGCATTTCTAATTCTTTAAAATTGCTACTTTGTAATATATTTACTTCACATGCTACTACTGCTACAATTTCTTTTTGGCTTGCAGCAAAATTGATCGCCTCCATAAATATTTTACGCTTTCCCGTTGTAGCAGATTCAGCCAATTCATAAATTTTTAAAATTTCTAAATTGTTATCTGCACAATATTCCTTTGAGTCTGACGTTTGACCTGTAAGTGAATAACCTGATTGCTGCTGACGTTTAGTTGATACTCTTGAGATTATTATTGCTTTTGCTGCTATTTTTCTTTTTTGCATATTAGGCTCTGCGTATGGAAAATTAATTTAATCTATTTTTGTTCTTTTTGGCTACAAAATTATAATATTCTTTTGAACTAAAAGCAACTTTTTATTGCAAAAATCTTATCAATTTTCACTCAAAAGAGCCTAATACTTAATTTTTGTG----------------GCCTAATACTTAATTTTTGTGTTTTTTCTTATATAAAATCCTAATACAGTAAAATGCAGCAGCAGAGCTAATACTTAAAACGAAGCATAATAAAGCAAAATTGCTTATCGTTTTGCTGTGTATTTTAGAAACCAAATAAGTTACAGCAGCAATAACTACGTAGTATATTGCACCGAATATAGATCCTGCCGTACCTGTTACTTTAGCATAATCCTCCAGTGCATAACGAAGCGTCATAGGGATAAGTAGATTATGCCAACCATATGAATCATCATCGGTGCAAATACCATAGCGATTGCAAGACTATGACTCGCTGAAACCACTTCTAATATAAAAGCATTTACCGCAAATAATATACAACCGCACAAACTAAAAATAAATCCTAAACCCATAACTTTTTTATCGTGTACATGGCGTTTTTTTATTAAATACCCTCCTAAAAATCCTCCAAAGATAGCGGCAAAAGATAACAAAAACGCTAATTTATCGTAAAAAGATGGCGAAACWTTCATTTTATCAATAAAAATAAAAGGAGCTTCTATGAAAAAACCATAATATATGCCGTTAAATGCACCGATGATAAAAGCATATAACCAAAGAATTTTATCTTTAATAATTACCTGCAAAACCTCAAAATATTTACTGCTTTGTGAAAAATTTATATAAGAATTTGTTTCAGGTAAAACTTTATAATATAAAGCTAGTAATATAGTACCGGTAAGACTAAAAAATACAAAAACATAATGCCAGCTTGAATATTCTATAATATAGCCCCCTATAGATGAACCGAGAGAAGGGATAAATAACAGCCACGGAGATAAGCTAGCATAGACATATGATAACTCTGAGCCTTGATAGGAATCTCTAGCCATAGCCTGCCCAATAACAGAACCAACGCTTACACCGAAAGCTTGTACAAAACGAGCTATCATCAGCATTTCTATATTAACTGCAAAAATGCTAATAATTGAAGATACAACATAAATAAAAAGCCCAAGTAAAGCTATAGGTCTTCTGCCGTAAATATCCGATAATCTGCCAAGCGTTAATATACCGAGAGCAAATCCTAAAAAATATAATGTAGAYGTAGTTTGAGTGATACCGCCGTCAATGCCGAAATATTTGGTTAAACTCGGTAATCCTGAAGTATAAATTGTTTCCGCGTAGTCGGTGATAAAATAAATAAGCATAGAAGCATCCATGCCGGGATTTTAGCGATTATTTTCATAAATGATTTTTTTTATTTCGGTTCATCGAGTTTTATCGATTAATCCGCTCCAAACAAATTCGTTCCGTAATGTTTTTTAATTTTTCTACTCTCTCAATCAAGTAAAGTAACTGCTCTTTGCTAATTCTATAATTTTTATCATATCTTGCATCAACATATGCTTTTTTTAGTAATTCAAAACATTCTTTTTGTTCTTCATTTGCTTGCGGAAATACTTCCCATAATTCGCTATTATAATTTGCTGTTCTGCCGCCTAATTCCTCTATATCACTTTGGTTTATAATTAGAAAAAACTAATAAAATTGCTACTGTAAAAACTTTCCGTAGCTTGATGAAGATAAAAAGCTGATATAGGATTATCTTTTCTTTCTAGTGGATATTTGGAATCAATAAGAAATCCTTTACCTCTATTGAACCAATAATCATAATAATCTTTAGCAATTTCTTTCATCTCACCCCAAGGTAAATCTTTAGCTTCGCTTAAGGTAAATTCCTTACTATCGTATAAAAGGATGCCTTCTTTTTTAATATCTGTGTAAAAATAACGCCCTATCTCCAACTGTCTATTTACTTCATCAATTGACTCTAGAATTATCGATATTCGTGAATCATATGGGATAATCTGATCTTTTATTACTCCCATCTTTTTTAATCTTGTATATATTTTATCTTTTAATCTTAAAGCAGTGTACCCTTTATATTTACCTTTTTTCAGAATTATCAAAATATCAGTATCGCTATGGTAACCGTTAGGTAGATCACGTAC---ATCACGTACCCAATCACCTCTTGCAAAATCATAGCAATTTTATCTTGTGCAATATCTAAAATTTGGCTTACTATATAATTAAGCCTAGCTTGGATTTTTAGGGAGCGATCGGGCAAAATTGTTTTCATAATATTACTTTTTATTTCTAGGTCGTTTCAGTGTTCTTTATGTCATTCCCGCGTGGATACTGAAGGTCGTCATTGCGAGGAGCGAAGCGACGCGGCAATCCAGGAAATAATTAAAAAAATTCTGTAAATAAGAATTTTTTACTGGATTGCTTCGTCAATTACTACGTAATTTCCTCGCAATGACAGATAAACCGGTCCACGCAACAATGCCTACGCGGGAATGACATCGGCAGTCTATGGTTAATAAAACAAGTATACTCTGAGGTAAAATAAAAAGTATTATAGACGAAGATCAACTTCAAAAAGAGCAAGGAGTCTATAAGGCGAGGAGCGGAGCGTATACTTAATACGTGAGCACCGCAGAACTTATAAGACGACGTAGCCAATTTTTGAAGTTCATCGAGTATATTAAACGTTAAATCTAAAATGTACTATATCCCCGTCTTGCATTTTATATTCTTTACCCTCTAAACGCATTTTGCCTACCTCTTTGGCTTTTGCCTCACTACCGAGATTTATATAATCTTCATAGCCGATAACTTCCGCTCTAATAAAGCCTTTTTCAAAATCGGTATGAATAATGCCGGCAGCAGCCGGGGCAAGCGTGCCGTCTTTAAAAGTCCAACTATGGGCTTCTTTAGGACCTATGGTAAAAAAGCTTTTAAGGTTTAAGAGATTATACCCCTCTTTAATCACTTTACTAAGCCCCGTTTCCTCTAAACCTATAAATTTTAAGAACTCTTCTTTTTCTTCCATGCTTTCAAGTAAAGCAATTTCAGCTTCTATTTTTGAAGAAATTACGACGCTTTTAGCGTTTTCTTTCTTTGCTCTTTCTGCTACTAATTTCGTAAATTCATTACCTATAGCTGCATCTTTTTCAAGTACGTTATATATATATAAAACGGGCTTAGAAGTAATTAACTGCAATTGTTTTAAATTATCAGCTCCTAAAATTTCATTTAACACTCTTGCAGGTTTACCGTCTGCCAACACTTTATAAACCTCTTTTAACAATTCTATCTGCTCCGACATTGTTTTATCGCCTGACTTTAAGCGTTTTTCACTTGTTGCTAAACGCTTTTCGACCGATTCTATATCAGCAAGTATTAACTCTGTTTCAATAACCTCAAGGTCATGGATTGGGTCGACTTTGTTATGTACGTGCGTTATATCCTCATCTTCAAAGCAACGCAGTACGTGCAGTATTGCATCGACTTCCCTGATATGAGATAAAAACTTATTACCAAGCCCCTCCCCTTTACTTGCTCCTTTAACAAGTCCTGCAATATCGACAAACTCAATATAAGAC-------------------CTGCTAAGCTTGCGAGTCGTTGCAAACGCTCATCCGGTACTAAAACTTTGCTGCTATTAGGCTCAATAGTACAAAACGGATAATTAGCGGCATCTGCAGCCTGACTTGCCGTTAAGGCATTAAATAACGTCGACTTACCGACATTCGGTAACCCAACAATTCCGAGTTTTAGTGTCATAAATTTTTCCGTAAATAATACATTATAGAATCTTTTTCGTAACCGTGCATAGCAAATTCAATTTTATACCCCAGTTTCTCATAAAACGTTTTTGCTTGGAAGTCCATAGTAACAAGATGAATAAAATTACAGCCTCGTTCACGTGCTAAATCCTCAGCTTTTTGCATTAGTAAAGTACCGTAATTTTGGTTTCTTATATTTTCATTAACAAAAAGTGAATCAATATAAAACCCTCCCCAAGAACTCATACCGCTAATTCCTGCAACAAAATTTTTATCCTGATCTAAACAGGAAAATGAAAAAGATTCAATATCTCCTACTAACCCCTTTTTTTCTCTAGCATCTTTGTTCAAAGCCTCAATAATTATAGTTCTATGAGTTTTATCCATTTCTTCGGCATAAACAATTTCAAAATCTTGTGTCATAAATTTTTTCTGTTTAGTTTTAATATATCAAGCTATCTTATTCTTAAATTCTTCTAACTTATTCTCTAATATTAAACCAAAATTATTAACTATTCTATCTATAGCTTGCAACGCTGTTTCATACTCCGGTTTAGAGAAGTTATTAAGTACGTAATCTGCTACATCCTGATTATTTTGCGGTCTACCTACCCCAACCCTAATGCGATTATAATTATTGCCTATAACACCGTCAATTGATTTTAAACCGTTATGCCCGCCGTTACCGCTACCGGTTTTAAATTTTATTCTACATGTTTCTAAATCAATATCATCATGAATAACAAAGATTTTTGCGGGGTGGATATTATAATATGTTTTCACCGATATCACTGACTTACCGGACAAGTTCATATAGGTAGTGGGCTTTATAAAAATTATCTTTTGCCCATCACTAATAGTTTCAGCAATCTCGCAATTGAATTTTTTCTTTGTACTAAATGATGAATTATATTGGTTTGCTATTTTCTCTATAGCAATAAAGCCGATATTATGCCTCGTATATTGATACTCTTTTCCTGGATTACCAAGACCAATAACAAGAATCATAATAATTTACCTAATAAATAGTAATGGAAAATTTTTGAAGAAATATTAATTTGGAAGAAGTATATGAACATTTAGAATGTCATTCTCGTTTCTAGCGGTATTGCCCGCGTGGGATCGGTTTTAATTACTACGTAATTCTTCTCGCAATGACAGAAAATCGATACACACAATAAAACCACCGCACAATTGATGCAATGTCCTGTCTAAGCAGCTTACTTCCCTGCTTCAGCGGCTTGTTGTTCACCTTCAGCTTCGGTCTTTGCTCCTCTACGTCCTATAATAGTTGCAAGAACAAATTCTTTTTTAGTAGTAAAACTGCATCCTTTCGGTAATTCTATTTTTGAAGATTTTAGAGAAGTAGCAATAGGCATATTAGTAACGTCGATAGTTACGTTTCTTGGGATATTATTAACATCACATAATAAAGTAACTCTTCTTTTTACTATATTAAAATATCCGCCTCTTTTAACGCCTAAAGCTCTTTCCTTCCCTTCATATACTACAGGTACTTCCATTTTTTGAGTTTTCTCTTCTAAAAAGACAAAATCAACATGGCGTACTATATCCGTAACAGGATGTAACTCCACGGCTTTCGGCAATACTTTATATTTCTTCTTATCAATTGTTAAATTAATTAACTGAGAGATAAAAGCCGGCTTTCTATAATATTTAGTTATTTCCTTTTCTTCCAAAGAAATACTAACAGGGGTTTTACCCGCTCCGTAAATAATAGCCGGAACACGCCCTTCTCTTCTTAATGCTCTTGCTGCTCCTGTCCCGAATTCATTACGGGATTTAGCTTCAAGTTCTAATATTTCACTCATTATTTCAACACTTTAAACTTAAAAAAGATTATAATAGCTTCAATTAATATAAAATTCAAGTATTTTTAAAATACCTGTGCTGGCTTAACGCTTCGATGTCATTCCCGCGGAAGCGGGAATCCAGTACTTAAAAGGTATAAGTAAGGTAAATTTAAAAACTAAAAACTCAATTTACTTTGCTTTTTCCTGGATTCCCGCTTCCGCGAGAAGGCGTTGTTGCGTGGACCGAAAAATCCGTTCGGTGTCATACCGTGGCTTGACCACGGTATCCAAAAAACAATAAAAATATTAGTAATTTTAGTATTTTTAACTGGATCCCGCGATCAAGTCGCGGGATGACAGAGGTGAAATGAGTCCACGCGGGAATGACACAAAACGAWCATGATATTATACACTCTCAAATAAAACGAGTATCTTATTCTATACCTAAAAACTTATGAGTTTGCAGAGATAATCTAGCACCGCTTTCTAGTGCTAATTTTACTGCTAACTCATTATTTTCGTCATTAAGTCTTTGATCGTTTTGATCCATAGGTTGAATAAAAACCGGTATATTATAAGAAGTTTGTCCTACTTCCGGTATAATGCTATATTCTGCAATATTTTTAGCAACGATAAATTTCACCGCACTAATTTTAGGCAATAAATCTTCTCTTATTTTACTATAACCGGTTTTACCGGCTTTCGGCGAACAAATTATAGATACCCCTTTTGGCAAAGAGCGATATAACGTACCGTTAGTCTCTATTTGGACTTTTAAATTTTGATCTAGTAACTTCTGACATAATAGCTCTATAGGTTGACGCATCGGCTCACCGCCGGTTATTACTACTAAATTAATCGATTTTTCATTTTTAGAATTTAATGCTAAGCTTTCTACTTTATTTAAAATCTCAGCTATATCTACTAACTCAAAATCTTCAAACTCCGTATCACAAAAATTACAAGCAAGATTACATCCCCCAAGCCTAATAAAAATAGCAGGGCAACCTACAAAAATACCTTCACCTTGTATAGTCTTAAAAATAGACTGCACCTCTAAACTAGTACCGTCACCACTTAATATGCTTCTTTTAGGATTTTGTCCAAACATTATCAATATTAATATGTATTTAGCATTCCCATTATAGCAAATAGCTTAAAAAAATAATAGAGTTGTTTGCTTAATAAAAATTTAATCGAGTTCTGCAATATTATTCATAGGTACATCACCTAAAGGAGTTACCTCTAACTCATCATTCAACATAAAAGACTGATAACTCTTGCCTGGTTCTAATATTACTGCTTTGGAATTTTTATCACATGTAAATTTAATATAAGGCCTATTTTCAAGCAAACCAAGCATTTCATCATTTACTGTAACGCTACTACCTATAGGGATACGAATTTAATCGATACTCCATGTGGTATATAGAGATTGAAGTTAGCATCATCAGGAGTCTTAAAAGAATTAGTATTTTTCATAGAATTTTAATTTTAGATTGAATTTATAATAATAAAAATATGAGTTTTTCTTAAAAAATCAATAATTAATTTAAATTTAATTAAAAATTTATTTACAGACGGTCTCTTAAAAAAAATCTTGCAATAACTAATAAAAAAACTATTATCTAGTTTTCTATCTGTACATGGCTTTGGTATGCCTAATTACAGTTTAAGTCTAGTAAATACCAATTTAAAGGAATAATCATGCCTAAATTAAAAACAAAATCCGCTGTAAAAAAGCGTTTTAAACTTACTGCTAGCGGTAAAGTTATCGCATCCCAAGCAGGTAAAAAACATTTTATGCGTCGTCGTACTAAAGCTCAAATCCGTAACCTTAGAGGAACTACAATACTTTGTCCTCAAGACGGATATAATATTAAAAAATATTTTTTACCGTATGGTATAAATTAATTAATCAGGAGCTACAGCAATGACACGTGCAAAATCAGGAAAAATTTCTAAAAATCGACATAAAAAAATCCTCAAATTAGCCAAAGGCTATAGAGGTAGAGCTAATAGCTGTTTTAGAGTAGCTATTGAAAAAGTAGAAAAAGCTCTTCAATATGCTTACAGAGACCGTAGAAATCGTAAGCGTGATTTCAGAGGCTTATGGATTCAAAGAATAAATGCAGCAGTAAGAGAGCATGGGCTTGTTTACTCTCAATTTATGGGAGCTCTTAAAAAAGCAGAAATCGATATAGATCGTAAAGTACTTGCAGAACTTGCCGTCAATAACAGTGATGGATTCGCAAGTATCGTAGAAAAAGCAAAAGCACATATTTAAGTATTTAATATTCCCGCTTAATGATGTCATTCCCGCGGAAGCGGGAATCCAATAACAATTAATTTTTATTTTCGTTCGGTATAAATATTATGAAACGTACATTTCAACCTAGCAATTTAGTTAGAAAAAGAAGACATGGTTTTAGATCTAGAATGGCTACTCCAACCGGAAGAGCAATCTTAAGAAAACGTCGTGCGAAAGGTAGACATAAATTATCTGCTTAAAATAATCTGACTTATCAAATTGTCTATTACCTCTTTAAAAAATCAAAAAGAATTTGAGCTTATAAATAAGCTTGGAAAGAAGTTCCATGAGAGATATTTTATTTTGGTAATAGCCAAAAAACTTCCTAAAATCTTCTTTGAATCAAAATATAATACCTTTTTAGGGATCAAAGTTAGCAGAAAGCTAAATAAAAAAGCTGTGGTTCGCAATAAAATTAAAAGACGTATAAGACATCTAATTAGAATTATTGTTAGTGATTCTAAGCTTAAAGCTATAAAATTCGCAATGATTATTATTCCAAGAAAAGGATTTGAAGAGATAAACTTCTCACACTTGAATTGTGAATTAAGTAAAATAATTCTAAGAAATATTTAGATTTTATTGAATGGCTTAACATTGCCCGACGTGGAGCGGTTTTTCTGTCATTGCGAGTAGGTATTGCCGCGTGGATACCATACCACCCCGTCATTGCGAGCAGTCGTAGTACTTGCGTGACAATCCAGAAAAATAATAAAAAAAATTCTGTAAATCAGAATTTTTTACTAGATTGCTTCGTCAATTACTACGTAATTTCCTCGCAATGACGACTTGGATA--------------------TTGTAGAGCTTTGTGATATTGTTTATTAAATCTCCGGGTCAGTATTTCCTAATATTGTTATATCTGAATTACTATCCGTATTTTCTTCCGTAAAATTTAAATTGAGTGCAATAGTCTTATTTAAAGGAATTTCAGGAGTTATTCCTTTATAATTTATATTTTCTATTATATTTTTTGAAACAATATTTGATCCTAGAGTTAGTGTACCCTCACCTGATATATTTAAAGTGCTTCCTGATCCTATAGTTAGTAGACCGGCGATATTCAAAGATTTTCCTGTTTCTATAATTACGGTAGTATCAGAATTGAATGAGATATTACCAAAAATCACATCTGATGCTATAATAAGTTTAAGAGTATTCATATTCATAGAATCTAAATGAATATCTAAACAATCTTCAATTTTTATTTCTTTTAAATAATTTTCTTGTGCCTCTTGCGACATTTCAAGTAACTCATTTTTAGAAATAGTCATTTTTTCTGCTAATTTATATAGATTTTTATCTTTTAAGAGATCTAATAAAAATTTTTTACTAGGTAACAACTGCAATAGTTCCTTATAAGTTATAGAATCAGAAAACCATTTTATTAACTTCCAATTTTCAAAAAAGAATTTTTTATCATTTTCCTCTGTTAGTGTTCTATAGAAT-------GCTCATCATTTACCGTAAAATCATCAGCTAACTTTTTGAGAGTTTCTTCTAACCTACCTAATATTGCTAAATCAAAAAAATCATTACTGCTATGTATTTGGTCATTATTAAGAGTAAGGATTGCACTATTTCCTGCTATTAACTCACATAATTTATCTAACTCATTACCAACTACGTAATCAATATCTTTAAAACTAAGTTGCTTTTGTATAGTTTATTGCTCCAAGTTCATTTATGCCTTTTTGCTTATCATCTTCATAATAATTACGAGCAATTTCAAATAATTTTGTTACTGCATTTGCACTAGCCGTATCATTATAACTATCTAATGTATTTAACAATTCATGATTTGAAATAATAGTTTTCATTTCTTCTGCACTTAATATTTTCTCTTTAACTAAAAAATGATCTTCCATCTTTTCTATTGATGATTTAGCTCTTAACGCTTGTACCTTTGCACCTAATTGTT------TGTCTATACTTTCCTTATCTTGTTTTTTCTTATAAGCATTTTCTATTTCTTTTTGCCTTAATTCGTTACTCTTACTCCAGTTATAAGCCTCTTTTTCTTCTTCATTTTCAGCTTGACCGTTTTTAATACGCTCTATTTTGTTCTCTATTTCTACAATTTTTTCTTTTATAAATTTAGAAGACTCTATATATATTAACTTCAAAAATTCCTTATCTACATTCCTAACTTTATCTTTAATATATTTTCTAAATTCTGATTTTAATCTGAAAAACTCTTTCATAACCTCAGCATTTTCAATAGGCATTGATTGGTTAAGGTACTTTAAAT--------------------------------------------------------GCTTTTATATACTCTTCAATAGCATCAATAACACTTACTACAAAACTTGTCTTTTCTACTTCAAAATCTAATTCGCTCATATTCAAATCCTAATTATTATTAATTAAGATAGTGTCAATGTCATATAGTCAATTCAATTGGATTTTTATACAAGGAGCAAGGAGCGAAGCCTATAATTAGTAGGCGAGTCCAAATCAATTGACTATAAAATACGGTYATTGATTTTTATGTAAAATTCTATCAAACTATTATCAATAAAAACTTACAACCACTTCCGTTTCTTAAAATATTTATAGGTAATAATTGTAGATAATAGCATTAAGAATAAGGCTATAGGATAACCATACGGTGATTTAAGCTCAGGGCATTACGGTAAAATTCATGCCGTAAATACTAGCTATTAAAGTGGGTGGGAGAAAAAATATAGTAACCAACGAGAAAATTTTAATAATATTATTTTGTTCAATAGCAATCATACCTAGTGCTGCGTCTAGAGTTCTTGCAATCTCACTAGATATAAATTGTGAAAAATTAATTATTGAGTCTACGTCTCGAAGCAATGTATCTAATAGATCCTTAGATGCTTTATTTTGAGTTATTTGTGGAGATTTTAAAATATATTGAATAGCCATAGTTAAAGAAAATAAACACTCACGACTTTTAGAAAGTAAATCACCTTTTCGACCTATTTTCTTTAATACATTGGTATGATCTATACGCAAATCATTAATGTTATTATCAAGTATTAAACGTCCATAATCATCAATATCCATACTAATCGACWTACTATAGAATGTGTTTCAGGAAATTCTTACTCTTTATTAACGAGTTCCGTAATAGTTAGATATAACGCCTCATTTTCAACATATAACCTCTCGGAAATCTCAATTTGTGATATATCCTTTAAAGTCAGTATTTCTATATTTAATGTATTTTTTACTATTACTTTTTCTTCATCGGTTATATTGAATAAATCAATCCATAATGTGGATTCATTAATAA------CTTCATTTTTTACTATAGAATTATTTTCCTTTAAATATGTAGTTATCATATAATCTCAAATATGTTTTTGTAGAGATTAACAAACTTCACTCTTTAAAGCAACTTAAAGCTTTTATTCTTGCAGATGATTCCTATTATTAGACTTCTTACATAACCTATCTTAGAAAGAAACACGAAAGCACTTGCCACCGCAGCGTATATAAATACGTTAGGATGCGAGTAGGTATGTTGCGTGGACCGATAAAACTCACTGTATCACCTAATTCGCTTGCTAACTAGGTCTATAAAAAC----------------AATTTTAGTATTTTTAACTGGATCCTGTGGCGGGGCCACGGGATGACAGAGGTGAAATTGATCCACGCAGGCAATGCCTTGTGAGTACCGGATTAACGTACAAATTTACCTTTAGAAAGAGATTATGCAAGAAGTCTATTTTCTAAATAAC-------ATACAATATAAAACCATCCAAAAAATCCATGAATGATAGCCCATAATATTGATTTATTCACATTAAACGATATTACTATTGCAAGTATTGTTCCAAGAGAAATACCACCATATCCTAAGTAATTCATATATTTTACCCTTAATATTTTTTA--------------------------------------------------------ATTAATTTACATATCATTGCTTAAAAACTACTTTATGGAACTGTTAACAAAATAGATTTAATTGATAATATTTTTGAGAGGATATACCTTATTTCAAAAAAATCTTATAATTTGCAGCTAAAAAAAGCAAAGAGTCCACAAGACGAAGAATGACAACAGTTATTAAATGTTCAGCATTCGAGAACTTAAAAAGACATTACCGCCAATTTTTTAAGTTCTATCTGAATATATACGTTCCTTATAAAAGCAGAACTTTATATATTAATTATTTTTTTGCAGTAAGATTCCAAATTTTCTCTGCTTTGCTTCCAAGCCACCAAAAGCTTATTCCTAGAATTGTAAAAAATACTGCTTTATKAGTTGTAWTYCAAAAATATTCAAAAAATCTTGTATATAAATTAATAAATAAAAAAGTAACTCCAAATCCTTTAGTTATCGAATTATCTTGTTTTAAACCGTGATAAATAGCTGCTCCGGACATTAAAGCAAATAATAAAGACCAATGAAATAATTCTATCGGCTTTATCGACTTTAAGTAATAATCTTCAGGATCATAATTTCCAAATATTGATAATAACCACATTGCAATAAATGAATATAATAAACCAATTACAAGAGTTACTTGAGTAAAATGATTGAATTTTTTATTTTCTTCTAAAATAAGAGCAACTCCTGTTAAT---------------------------GGATAATTCATACCTAAGTAATATGCTCCCCATCCTGACATAATACCCGGTTTCTGCTCCCATCAAACTACCTAGTGAAATTAAAGCAAAGCACCAAATTAAATTTGATTTAAAGAAATATCCTAATATGGCATAAACAATAAAAGATAAAAGCAATAAAATGGAAAAATGTCCACTCCCTGAATCAAATGCTTTTCCTAGTTGATAAATAGCACAAGCAGTGGTTAGACCCCTAAAAATAATATTGCCCCATTGCTAAAAATTTTCTCTGGTTTTTGTTGCTGTCTTTTAAAACCAACAAAATAAATTATTCCCGATAAAGTTGATAAGGTAATAAATTTCAGCAGATACGGGGCATTAAAAATATATTCTAATAATTCGCGTAGATACCGATCAGACAAAATAGCACTAATGGCAATAACTATACACATTAGAGAAATCCAAAAAGAATATCTAGCTAATTTCTTCCAGTCGAAACTTAATATTTCTATATTATCTTTAAGTAATATAGTTGTATTATCATCAAGTAAACCGGTGTTATTCCATTCATCTAATGCTGAAAAAAGTATCTATGCCTGTGATTTAGCAACTTTCATAAATTAACCTAAATATCTCCCAAATTTTAATAGAAAGATATTATTAATATAAAAATATGTCAAGAATTACTAGGTTCTGTTGATAGGTATTGCTAACTATCAACAGATATCACTATTAGCGAACGAACGTAAGCGTTGTTGTATGATTTATTTATGTCGTTCCCGCTTTCGCAGGAATGACATAAAACGCATTTTTCGATCCATGCAACAACACCGCAAACGTAGAGAGCATGGTAATCCAGAAAAACAATTCAAAAATGCTAGAAATTAGCATTTTAATTAGATTGCTTCATCAAAATTTTCAATTTTTCCTTGCAATTATTTAAAATATAAATAATTTCTTATTTCGCACAAGGAGCAATATTTTCCATTGCTACTAAATAATGAGAAGGATATTTTTTATATGATCCACTTAATGCATCTACAATAAACCCTGGCCAAAACAACACGTTAATAAGAGTTACACTATTAAAATTATCTCCAACAGCAATATTAAGTTGTTTATATCCTTCTTTTTTGCAATCAACTAACACTGCCCCTGAAGTTCTACGTACCTTTACTATTCCTGGATTATTTTGTAAGACATAACTTCCTCCAGTTCCATCGGTAACAGTACATACTACATTTTCTAAAGTAGCGTTATTCTTATTATCTATAACCTTAACATGAATATCTTGAGTCGTACCGAAAAAAATTGTAGCACAACTGCTCAAGGTTATGGTACTTATTAATATAGTAACAAGTTTATAAAGTTTCTACCTTCAAATTAATTATTTAGTACTTTATATAAAGTTAAAGTTGATATGTCAATTATATAT--------------------------------TATTTGGACTGAGTAATTACTTATATAAATATAAGCAATATACTAATTTAGTCTTTAAGGAGGTAATCCAGCCGCAGGTTCCCCTACGGCTACCTTGTTACGACTTCACCCCAGTCGCTAATTTTACCGTGGTTGGCTGCCTCTTGCGTTAGCTCACCACCTTCAGGTAAAACCAACTCCCATGGCGTGACGGGCGGTGTGTACAAGGCCCGAGAACGTATTCACCGCGACATTCTGATTCGCGATTACTAGCGATTCCAACTTCATGAAGTCGAGTTGCAGASAACAATCCGAACTGAGATGTCTTTTAGGGATTTGCTCCACGTCGCCGTCTTGCTTCCTTCTGTAAACACCATTGTAGCACGCGTGTAGCCCAACCTGTAAGGGCCATGATGACTTGACGTCGTCCCCACCTTCCTCCGGCTTATCACCGGCAGTTTTCTTATAGTTCCCGGCATTACCCGCTGGCAAATAAGAATGAGGGTTGCGCTCGTTGCGGGACTTAACCCAACATCTCACGACACGAGCTGACGACAGCCATGCAACACCTGTGTGTGGTCCAGCCGAGCTGAAGGAAAGCATCTCTGCGATCCGCGACCACCATGTCAAGGGTTGGTAAGGTTTTTCGCGTTGCATCGAATTAAACCACATGCTCCACCGCTTGTGCGGGCCCCCGTCAATTTCTTTGAGTTTTAACCTTGCGGCCGTACTCCCCAGGCGGAGAACTTAACGCGTTAGCTTCGCTACTAGAAAGTAAACTCTCCAACAGCTAGTTCTCATCGTTGACGGCGTGGACTACCAGGGTMTCTAATCCTGTTTGCTCCCCACGCTTTCGCGCCTCAGCGTCAGTTGTAGCCCAGATGACCGCCTTCGCCACCGGTGTTCCTCCTAATATCTAAGAATTTCACCTCTACACTAGGAATTCCATCATCCCCTACTACACTCTAGATTAGTAGTTTTGAAAGCAATTCCKAGGTTAAGCCTAGGGCTTTCACATCCGACTTAAATATCCACCTACGCGCGCTTTACGCCCAGTGATTCCGATTAACGCTTGCACTCTCTGTATTACCGCGGCTGCTGGCACAGAGTTAGCCAGTGCTTCTTCTGCAAGTAACGTCATTATCTTCCTTGCTAAAAGAGCTTTACAACCCTAAGGCCTTCATCACWCACGCGGCATTGCTGGATCAGGGTTTCCCCCATTGTCCAAGATTCCCCACTGCTGCCTCCCGTAGGAGTCTGGGCCGTGTCTCAGTCCCAGTGTGGCTGATCGTCCTCTCAGACCAGCTACGGATCATCGCCTTGGTAAGCCATTACCTYACCAACTACCTAATCTGACGCGGGCTCATCTATCAGCGATAAATCTTTCCTCCGTAGAGAATATACGGTATTAGCTTTTATTTCTAAAAGTTATTCCGTACTGATAGGCAGATTCCCACGTGTTACTCACCCGTCTGCCACTAACTAATTGGGGCTTGCTCCAATTAGTCCGTCCGACTTGCATGTGTTAAGCATACCGATAGCGTTCGTTCTGAGCCAGGATCAAACTCTCAAGTTTGATTCTGTCAGTTTTACTTTAAAAAATTGACAGGTTTAATTATCACTTTTGTGATATGTACATGTTTACTGTCACTATCTATATCTAATTATTTACTTTTAAAAACAGCTGCGACTTTTTTTCATTTATCGCTTTGGATAGGTGTAGTTATATGCAATATAATCAGCCCTGTCAACTACAATTTTGAAATTATTWTATATCTATTCTATATATCTAATTTAGATCTTTCTTTTGCAGCTTATAATCATTACAAAACTTTAGTTAAAATCTAATCACCACTAATGGCTAATATTCTTTAACTGTATTATATACTGTGCAGATATCTATTACTCATTGATATAGTATTTAATAAATACCTATCTCAATCATAACTTTTCATGCTTATATAAAATATCATGATTCATAACTTTTTGCCTATTAGGTAAGTGATCAAGTCGGCGTTGTTGCGTGGATCGATTTTTCCGTCATTGCAAGGAAATTACGTAAGTAATTGACGAAGCAAGGAAGAAAAAAAATTCTGATTTACAAAATTTTTTTTAATTATTTTCTAGATTGCCACGCAGCCTGCGGCTGCTCGCAAGGTCTTGTTGCGTGGATACCTATGTCATTCCTGCGAAAGCAGGAATCAAAAAAAATAGTCTTAATATTTACTAAATAAACCTAAAAAAACAAGTTTTTTGTAGATTTTACTGGATTCCCGCTTTTAGCTAAGAATGACATAAAGAACATTTACCGGTCCACGCAACAATTGTATAATTCTAACCTCCGGAACGTTCGGCTTTCAAATCCAGCTCTTTTAAATCAAATTTTATATCGATTATTGCCCCCTCTTCTTCTCTGTTCGCTATATCTAGAATGCCGCAATGTTCTTCGACTATTCTTTTAACTATAGCAAGCCCTACCCCCATACCTTTACTGCTGGTCGTAACATAGCTTTCGGTAGCTTTGCCTATTAGCTCAGGCGGGAATCCTTTACCGTTATCTATTACAATAACGCTAATAAAATCGTCTTTAGCATCTATAGTAACTTCTATTTTTCCGGATTCTCGCCCTTCTATTGACTCTTCTGCGTTTTTCAACAAATTGATCATAACTTGATTTATTTGTGTAGCATCACACATAAAATCAAATTGATCTACGTTAGACTCAAATTTATATAAAATATTATCATTAAGTAATTTACGTGCTTCAACAATATGCTTAACTAAATAAACTAATTCACTTTTCGTAAATTTAGGAGCAGGAAGACGTGCAAAAAGAACAAATTCGGACACTATATTTTTAATATCGTTAGTATGACGAATAATCATTTTTAAATAATTTTCAAATTCTGCCTTTTCCTTAATTTCAGGACTAAATTTCTTAAGCAATCTTTCAGAAGCAAGTAAAATAGGAGTTAACGGGTTCTTGATTTCATGTGCTACTTTTTTTGCAACATCCGACCAAGCCATAGCCCTCTGTGCTATAACTAAATCACGTTGCTGGCGGGAAAGCTGCTTAATCATTCTATTAAATGCCGCATAAAGCGTACCTATTTCGTCTTTATCTACTTCATTTTCAGGCACTTGTACCGTTAAATCACCGTCTTTAACTTTGTCAGTTGCAGTAACTAATTTTTTAATAGGCTTTACTATTTTAGCGGTAAATATAACCCCAAAACTTATAGCTACAAAAAGAAGTAATAAGGCAATAAAGATAAACATTATAGAGAACTTAATCTGTATATTATCTATTTCATTTTTAAGGCTATTATACTCGGCAGCTGCTCCGTTAGTTGCATCTATATGGTCGATAATTTTATTATCTACTAGTCTACCGACTAATAAATACACATCATTATATTCTTTTAATTTAATCAGCATCCTTATTTTAGTAGGATCGGATTTTACTTCCACCGGTTCCCCTAAATCCGCTTTTTTAATTAAATGTGCAGGGATAGTTGCAAATGATAATGAAAAACTTAAATAACTATTAGCTACTATAGTATTAGTAGATTTGTTTAAAACTATAGCTTCATCAAGCGAACGCATCTCTGCTTCGGTATTAAGTGTTTTAGTAAATAAAGCGGGATTATGAATTAAATCATAATACATATCGCTTAAATCTTCAGCAACGGCTAGAGCCGTTTCTTTTAGCTGTAATTTATGCTCGGCAATATAAGATTCCGCAACTATTACGGATTGATCAAGAACCGTAGAAACCTTCTTATCAAACCAAGCTTGAACACTAAGATTAAAAAAATAAACAGAAAATACTGAGACAATTATAGTTGGAATAGCTGCAACTAAACTAAAGGCAATTACAATACGATTTTGTAATTTAGAACTATCGTTATTACTATTTTGAGTAAAAAATTTTTGAGTTAGTAAAACGCCTAAAATTAAAAAAATTGCTAAATCAACTAATAAAAATCCAATAATCGTACTAAAATTCTTTGATTCTAAAGATATCACATAAAAAGTAGCACAGGCAAAAATAATAGCTGCTATTGCTAAAGTAAAAATTAGTACTCTACTAGAAAAATAAGAACGTAAATTTTGTTTAAGATAACTAAGCATAGATACGGTTTATATGGCTATAACAGTTCTTTATAACATAAAAAAAAGCTAATTGGGAATATTTTGTACTTTAATGTCATTCCTGCGGGGGCGTTGCTGCGTGGACACCTAATCGTCATTGCGAGCAGCCATAGGCTGCGTGGCAATCTCATCAAATATCCTGAGATTGCGGACGTACAATTGCTATGCAATTTCCTCGCAATGACGAAAAATTACGAAGCAATCTACATAACAAAAAAGCTAGAAATATTAATATTTCTAGCTTTTTATTTAGTATTAAAATTGTTTGAAATTTTATTCATCAAACATTTTTTTACGAGCAAATTTTCTCTGTCTTCTTGCTGCTTCTTGTGCTTTACGAACACGCTTCGCTGAAGGTGTTTCATAATAACGCTGTTCTTTCATCTTACGAAAATAAAGCTCTCTTTGTAGCTTTTTCTTAAAATTCTTAAGCGTATTGTCACAATTACCGGCGTGAACACTTACTAGTATCACTAAAATTACTCTCCTTAAAAGATATTGTGGTTTATTGAACTATACCCTATAATTAAGTTATATGTCAAGGTTAAAAAATATGAGCATTAAAGAAGAACACCATATCAAAAAAATAAGTTTCGTGCAATCTTTATTAGAATTATTACCGTTTAATGAATGGAATAATAAGCTACTTGAAGAAGCAGAAGAAAAATGCGGCTTTGCAAAAGGTTATGCTTTAATAGTTTTTCCGGAAGGTTTATCTGAAATAATAGAATTCTTTGAAAGCTACTTAGATAATATTATGCTAGAAAGCTTAAAGACAATAGAAGAGCCGGCAAAAATAAGAGATAAAATATCTTTAGCGGTAAAGATTAGGATCAAAACCGTACTCCCTATTATTCATAGTAAGAATGCCGCTTATTTTGCTTTAAACCCAATGCAAGGAACTGAAGTTGCATTCCGTAGTTGTGATGCTATTTGGCGTTATACCGGCGATAAATCTTTTGATTTTAACTATTATACTAAAAGAGGTTTATTGCTATCGGTTTATGTCTCCTCTATTCTTTTTTATATTCAAGACGAATCGGAGAATTATATCGAAACCGATAAATTTATTGAGACTTCCGTAGAAAATATAGTAAAAACTTTCTCGCAGATGAAAAAACTACTCGACCCCTCAAATATACCCATAGTTAGAATGTTTACTTAACGTAACTTGTTGCATTACTCTCGATGTCATTCCCGCGAAGCGTTGTTACGTGGATCAATTTCACCTCTGTCATCCCGCGACTTAGATCGCGGGATCCAGTTAAAAATACTAATATCATTAGTATTTTTATTGTTTTTTGGATACCGTGGTCAAGCCACGGTATGACACCGAACGGATTTTTCGGTCCACGCAATAAAGCCTCGCAGGAATGACATCGATATCCACACTAACAATCCCCTTCACAATGACGATATCAATCTATTATTTTACAATACCAAATAGTTTAGTACAAATTATGTATTTATCTCTGTGTCATTATCTATTATTATAGACCAAACTATTATAATAATTTCTAAAATAATGACAAATACTAAATATTACCCTGAAGTTAGCTCGAATGCTGATTTTGCAGGCTTAGAGCGAGAGATACTAAAATTTTGGCAAGAGAAT-----------------------------GAATGAAGAGTCGGAATTTATTTTTTATGACGGACCACCTTTTGCAAACGGTTTGCCGCATTACGGTCACTTGCTTACCGGTTTTATTAAAGACGTATATGCTAGATACCAAACGGTTAAAGGCAAAAAAGTTGAGCGTCGCTTTGGCTGGGACTGTCACGGTCTTCCTGCTGAAATGCAATCAGAAAAAGAACTTGGCATTTCAGGACGTCTTGCAATAACTAATTTCGGTATAGAGAAGTTTAATGCACATTGCAGAGCTTCGGTAATGAAATATGCGAGCGACTGGGAAGAATATGTAACTCGTCAAGCAAGATGGGTAGATTTTAAAAATTCTTATAAAACGATGGATAAGAATTTTATGGAATCCGTACTTTGGGCATTTAAGGAGTTATATAATAAGGGGTTATTGTATGAATCTATGCGGGTAATGCCTTATTCTTGGGCATGCGAAACACCGCTTTCTAATTTTGAAACAAGACTTGATAATTCTTATCGTGAGCGAGCAGATAAAGCTGTAACGGTGAGTTTTGTACTATGTCATCCTAAAAACATAACCGATGTCATTCCCGCGAAAGCGGGAATCCAGGAAAAAATGGAACAATCTCAACTTAACACTAACTATAAAGTACTGGATCCCCGCCTTCGCGGGGATAACATAGAATACAGAATCCTTGCTTGGACAACTACTCCCTGGACATTACCGTCAAATCTAGCCTTAGCCGTCGGTAGTGATATCGATTATGCATTAGTCCCTAAAGAAAATATTTGTTATATAATAGCTGCCTCGTCAGTTTCTAAATATGCTAAAGAATTAGGGCTTAGCGGTGAAGAAAATTTTGAGATAATTAAAGGCTCAGAGCTTCAAGGATTGAGCTATAAGCCTTTATTCGACTATTTCAAGAATCATCTAAACAGCTTCAAGATATTTGCAGGTGATTTCGTAGTTGAGGGTGATGGCACGGGTGTTGTACATATGGCTCCGGGCTTTGGTGAAGATGACCAAATACTTTGCGAATCGAAAGGTATTGAGCTTGTTTGTCCTGTTGATAATAGCGGTAAATTCACTAAAGAAATTCCTGATTTAGAGGGCTTACAGGTATTTGATGCAAATGACAAAATAATAATCAAACTGAAAGAGCAAGGAAATTGGCTAAAAACTGAGCAGTATATTCATAATTATCCTCATTGCTGGCGAACAGATACGCCTCTTATATATAAGGCCGTTCCATCGTGGTATGTAAAGGTTACGCAGTTTAAAGATAGGATGGTAGAATTAAATCAGCAAATAAATTGGATTCCACATCACGTTAAAGATAATTTATTCGGTAAGTGGCTTGAAAATGCCCGTGATTGGTCAATAAGCCGTAATAGATTTTGGGGAACACCCTTACCTGTTTGGAAGTCCGATGATCCAAAATATCCACGTATAGATGTTTACGGTTCTATAGAGGAATTAGAGAAAGATTTCGGCGTTAAAGTTACTGATTTACATCGTCCGTTTATCGATGAACTTACTAGGGTCAATCCTGATGATCCAACAGGTAAATCAACAATGCGTAGAATCGAAGACGTGTTTGACTGCTGGTTTGAAAGCGGCTCGATGCCATACGGGCAAGCCCACTACCCTTTTGAAAATAAAGAATGGTTTGAGGATCATTTTCCGGCTGATTTTATAGTTGAATATTCAGCTCAAACACGTGGTTGGTTTTATACTTTAATGGTGCTATCTACCGCTTTATTTGATCGTCCGCCGTTTTTAAATTGTATATGCCACGGTGTGATTTTAGACGCTACCGGTCAAAAACTCTCAAAGCGTCTTAATAACTACGCCGATCCGCTGGAGCTATTTGATAAATACGGCTCTGACGCATTAAGAGTTACGATGCTATCTTCAAACGTTGTTAAAGGTCAGGAGCTATTAATCGATAAAGACGGTAAGATGGTATTTGATACGCTTCGTTTATT---------TATTTGGAATTCTTACCATTTCTTTACGATGTATGCTAATGCCGATTCGCTTAAAGGTGAGGTTAGTTTTGCTTCTGAAAACATGCTTGATGTTTATATATTATCCAAGCTTAAAATAGCAGTACAAAAAATTGAAGAGAGCTTAGATAATTTCGATACGCAAACGGCTTATCACGCAGTTTCAGAATTTTTTGAAGTATTGAATAACTGGTATATAAGACGAAGTAGAGCCAGATTTTGGAAAAGCGAAAAAGATGCAGATAAACAAAATGCTTATAATACTCTGTATTCATGTTTAGAGACCATGGCTATTGCGATGTCGGCATTAGTGCCTATGATTTCGGAGGCGATATATAAGGGGCTATG---------------CGTCATTGCGAGGAAAGACGCAAGTCTTGACGAAGCAATCTCAGGACATTCTCATGAGATTGCCACGGCACTTTCAGTGCCTCGCAATGACGGTTTGGTATCCACGCAGGCAACATCGCCTCGCAATGACGGTTCTATTTCCGTCCATCTATGCAACTATCCTGACCTCTCAAGCTTTGAGGTAAATCACGAGCTAGTTGCTACTATGGATAATGTGCTTGATATTTGTAGTAATAGCCTGTTTATTAGAAGTACTGAAAATATCAGGGTAAGGCAGCCGCTTGCTAGCATAACTATTATCAGTAAACATAATAACGATCTCAAAGATTTTGAAGATTTGATCAAGGATGAGATTAATGTTAAATCAGTAATTTATCGTGACGATCTAGAGAATTACGCAAGCAAAAAACTATCGATTAATTTCCCAATGCTTGGTAAACGTCTTCCCGCTAAAATGAAAGAGATTATAGCCGCCTCCAAAAAAGGTGAGTGGGAAGCTATCGCAGGCGGTTTAGCTATATGCAGTGAAACCTTAAATAATGAGGAATATAAGCTAATTTTAGAGCCATATTCACATATAAAAGGAGCAGCAAGTTTTGAGAATAATAGTAGCTTGTTAATACTTGATTTAGAGCTAACAGCTGAGTTAATAGAAGAAGGATACGCAAGAGACATTGTACGCTTCATACAACAGGCTCGAAAAGATGCCGATTTCTCTATAATCGACAGGATTTTAATTGAGATAATAAGCGAGTTTGATTTATCTAAGATAATTGATAATTATGGAGACTTTATTAAAGAACAAACTTTAGGCGAGTTTTCTAAAAATTTCACACCTGATTATGTAAGTAAAGTAGAATTAGAGAACCATCAAATACAACTTAAAGTTAAGAGATTGTAAATTATTTTACTATCAATTAAGATATTGATAATTTACTTAGATTAATCTATAGTACGCACGCTATAAATTAATTTAAGGTAAATTATCATGAAAAAATCCTCTTTAGCTCCGGGGAAAGGTTCTAAGATTAAAAACCGTTTAGGAACTAATACCACGGCAACTACAAACACAGAAATTGTAATAACTATATTTAAAACAATATTTTAATGCGTTTCATCCTCAAGAAGGAACAGCATTAAATATTGTAGCTAGCTTAGATAATCCAGATTTAAATAAAATAAATCTCATAGAAGGCCTTATATCGCAAGGTGCAAATAAATACAAAGCATTAGAATTTGCATTTAAAAACAACTATGAACAAGCTGAATATCTACTTAATCATCTTACGTTTGAACCTAATTCTAGCCTAATACAAGCAATACAAAACCAAAGTTTAACGTTAGTAAAGTATTTTGTAGAAAAACAAGAAGCGGATGTCAATTTTAGTAATTTTGGTTTTAACCCATTAAGACTTGCTGCTGGCTTAGCAGAACCTTATAAAACAGATATTACATGTTATCTCTTAATAAAGGGAGCAACTTATTTAAATACAACCTTAGAAGAAGCAGCACAAGGCGGTCAAAATGTAAACGATCTTCATAAGCAAATCTTTTTTAAAGCAATAAACGAAAATAAACTTGAAGTAATTAAAAAATTTGTTGAAATATACAGTTTTGATGTTAATACTGAATATTGTTTTAATACACCGTTAAGTACCGCAAATTTAAAAAATAGAAAAGAAATTGTAAAATATCTTTTATCTAAAAATGCTAATTTGGATATAGCTCTAGAAATAGCAATAATAGACGGTAAGTTAGAAGGGGTAAAAACATTATTAAAGGCAGGAGCAAAAATTAACGGCAATAAAGATGCATCACCTTTAATGCTTGCATCAGAGCATGGGCAGACCATAATAGTAAAATATTTACTTAAACACGGCGCTAACTATAATGTTAAAGGATGGGAAAAAGATAACTTACATAGCGATATATCGTTTCAACTAACTCAAATCACTGAAATTTCTACATTATGTAAAAAAGCTAATAATCCTAACCACAAATATATATTAGATAGGATATTAAAAACAAGTGTCTCATCACATTATGACGAATACAAGAATTTATCATTAGAACAAATAAAGCAAAAATTTTCTAAATTCAAAAAACAACTAAAACAAGATTTACAAAATTTCACAGAAATTAAAGCACTGCTAGAAGATTATTCTAGCGGGAAGAAAATTCCAATAAATACACATACTATAGTAGAAGACGAGGGCTATGTTTCTGATTTTAAGTTTGAAACTGAAAAACCTAAAACAGGTTCTAGGTTAGGAGATATTCCTTCTTCTAACTCTGTATTCTTTTCTATTCAAGACCTTAATCAGCTTGGTGAAAATCAAACTTCTTTAGGCGGTGATACAAAAAAGCTATTTGATGCTAAGTTTGAAGGTTAGTTCAATGTGATTTCTTCATAGGCGTTGCCTACGTGGACCAGTTTTACCTATGTCATTCCGTGATTTATTCGGCGTTGTTGCATGGATCGGTTTTCCGTCATTGCGAGAAAGAATTACGCAGTAATTCGACGAAGCAATCCAGTTAAAAATTCTGATTTACAGAATTTTTTTAATTATTTTTCTGGATTGCCACGTCGCTTCGCTCCTCGCAATGACGATTCGGGTATCCATGCAACAACACCGATTTATTCACGGAATCCAGTTAAAAATACTAATAAAGTTAGTATTTTTAGTTGTTTTTCTGGATTACTGATTTTAGTTAGAAATAACATCAAATAAAAAACCTCTTGCACATTTATTAGATACATATATATTACCATGAAATATGATTCCCATATTTCATGGTAATATATACTTTTTTATAAAAAAATCTAATTAAAATACGGAGGAACCATGGCTAATCCAAATCTTACGAAAGGAAATAATTATTTTGGGAATGAGCAATATAAAGAAGCTATAGAAGCTTATAGCAAAATAGATAAAAATAGCACATCTTATCCTTATGCTCTGTTTAATATAGGAGAGTGTTACTTTCAACAAGGAAAATTTATAGAAGCCATAAAATATTATAGTCAGATCTCTGATAACCATTTCTCACTCTATCAAAGTGCTTTATTTAATTGCGGTAGTTCTTTTTACAATCTAGATAAATACGCTGAAGCTATAGAAATGGCTGATAAGGTAAACAAATCAAAGATTTCAGGTATTGAAGAAAGTTTTAACTTAATGGAACATATTCTCGAAGAAGAAACTAGCTTTAATATTTTATGTCTTGAGAAAGATACTAACTTTAGTATTTTAGAAGAAAATTTTGACTTAATGGATATACCTGAATAAATGAATATAGTAAAGTGCTTTCTATTGTTGCATGGATAGGCTTTTCCGTCATTGCGAGGAGCGAAGCGACGCGACAATCCAGAAAAAATAATAAAAAAATTCTGTAAATCAGAATTTTACTGGATTGCTTCGTCGAATTACTACGTAATTCTTCTCGCAATGACGGAAAAGCAGGTCCACGCAACAATGCCCACTCGCAATAGCGATAGCAGAGTATATCAAGCAAATTCTAATAATACCTGTCCTCTTACAACATTATCCTTTTCATTAACAAAAATTTTAGCTATTTTTCCGTCTCTTTCGGCTAAAATAAGATTTTCCATTTTCATAGCAGTTAAAATCATAATTTCTTGCCCTGCCGTCACTTCCTGCCCTTCTTTCACCTTTATTGCAGCAATTTGACCGCTTAGAGGAGCTTGTAGTTCGGAGCTTTCTTCCACCACTACTTTTGAGACCATTAACGCTTCAAGTTCTGATATACGAGGAGAGCGAACAAAGGCTTTTACGCTAATACCGGCATGCGATAATAAATAACCGGTTCTGATATTCTCAATTTTTACATTTGTCTTTTTACCGTTAATTATAGCAGTAAAAAGTTCATTACCTAAATTCCAGTTACTACGAATATATATTCTATCGCTTTCGTGACGTATATTATAGCCGTTTTCAACAGGTGTAATTAATACGGGGAATAATTTATCATCGATAGTTACCACCCATCTTGTACCTATTTTGTTAGCTTGATTGTTAATATTGCCGGAAATTAAAGAAGCACGTCTTTGCTCTGATATATAAATAAAAATAGCCGTTGCTAAAAATACGGTAGTTACTTCTGAAGTTAGACTAGCTCCGGAAAAACCGTCAGGATATTCTTCTTGAATAAAGGCAGTAGAAATATCGCCGCTAACAAAGCGTGGATGTAGCATTACAGCTTCTAAGAAACTGATATTATGAGCAATACCGTTAATTATATAAGAACTCAAAGCAGAACGCATTACCTCAATCGCCTGCTCTCTTGTTTCACCGTAAGTACATAATTTTGCAATCATCGAATCATAAAACATACTTACTTCACCGCCAAGCCCAATTCCTGTATCTATACGGATATTAGGACTCTTTGCAGGTTCGGAATAAGCTATAATTCTACCGCTAGAAGGTAAGAAACCTCGGCTTGGGTTTTCGGCACAAATTCGTGATTCAAATGCCCAACCTTTTAATTTTACGTCATCTTGCGTAAATGATAATTTCTCACCGGCTGCAATTTTTATCATCTCTTCAACGATATCTATACCAGTAATTAGCTCAGTAACAGGATGCTCGACTTGCAACCTAGTATTCATTTCTAAAAAATAGAAATTTTTATTGCTATCTACTATAAACTCAACGGTACCGGCCGAATAATATCCCACTTTTTGAGATAAGGATATTACCTGCCGATACATTTCTTGCCTTATATCTTCGGTAATAAAAGAACTTGGTGCTTCTTCGATTACTTTTTGATGGTGACGCTGTATTGAACATTCACGCTCTCCGAGACATACACTATTGCCGTATTGATCGGCAATTAGCTGAATTTCGATATGACGGGGAATTTGAATTAACTTCTCAATAAATAATCTATCGTCACTAAAACTATTGGCTGCTTCAAGCTTTGCCGACTCAAAAGCATTTGCCATTTCAGCGGGATTATTCACTACTCTCATACCACGTCCACCGCCGCCGGCAGCCGCTTTTACTATTACCGGAAAACCAATCTCTTTAGCAATATCCACCGCTTGCTTAACATCGTTTATAGTTCCCATATAACCCGGAACGGTGCTAACTCCGGCTTCTATCGCTATCTTTTTTGCTTCGATTTTATCGCCCATTTTTTTAATAGTTCCGGCACTCGGTCCTATTAAAACCACACCTTCTCTTTTAAGAATATTAGCAAAATTCGGATTTTCCGATAAAAAACCATAACCTGGATGTACTGCACTTGCTCCACTTTCACGAATCGCTGAAATAATATTTTTAATAGATAAATAACTTTCCGTTGCAGGGGAATCACCTATATAATAAGCCTCATCTGCATGCTGCACATACATTGAGTTTGTATCTGCTTCAGAATATACTGCAACCGACTTTATTCCCATCTTTTTTAAGGTACGTATTATCCTAACGGCGATTTCGCTACGATTAGCAATTAAAATTTTATCAAATAATGGTTTATTCATAGTTTTTTGTTATAATTTTAGTTTTTGTCATTGCGAGGAAATTACGAGGTAATTGACGAAGCAATCTCAGGACTTTGGCACGAGATTGCCACGTCGCTTCGCTCCTCGCAATGACGATTTATCCACACAGGAATAACAATTACAACGGCAAATTATCATGCTTCTTCCAAGGTAATTCTACTTTTTTAGTACGCAGGAAATTTAACGCCTTACATATTCGCCATCTAGTATTTTGCGGTCTTATAATATCATCCAAATATCCCCTAGATGCCGCAACAAAAGGCGAAGTTACTACTTTTCTATATTCATCGATTTTTTGTTTTTTAGCTTCAGGGTCTTTACATTCTTCCTTAAATATTATCTCGGCTGCTCCCTCTGCACCCATAACAGCGATTTCCGAATTAAACCAAGCATAGTTTATATCGCCTCTAAGATGCTTGGAATTCATAACTATATAAGCACCTCCATAAGCCTTACGGGTAATTACGGTAATCTTCGGCACTGTAGCTTCCGCATACGCGTATAACAGCTTAGCCCCGTGTTTAATAATACCGTCATGCTCTTGGGATGTACCAGGCAAAAATCCAGGTACATCAACAAGGCTTACTATAGGAATATTGAAAGCATCACAAAATCTAATAAATCTTGCTGCTTTTCTTGAGGCGTTTATATCTAAACATCCTGCTAAATGCAAAGGCTGATTAGCCACAAATCCTACCGGATAACCTTCCATATAACCAAAGCCAATAATGATATTCTTAGCAAAATCAGGTTGTAGTTCAAAAAATTCTCCCTCATCAACGATACGCTCAACAAGCTCTTTCATATCATAAGGCTTATTAGGAGTGTTAGGTATTAACGTGCTAAGAGACATATCGACTCTATCGGCAGGATCAATAGTCGAACGAACAGGAAGAGGACTACGATTGGATGACGGAAGGAAGTTAAAGAACTTACGAATTTCGAGCAATGCTTCTATATCATTATTGAATGCAAGATCGGCAACACCGCTTTTAGTGGTATGCATTCTAGCACCGCCGAGCTTTTCTTGGCTTACTTCTTCACCCGTAACGGTTTTTACTACATCGGGACCGGTTACGAACATATAAGAACTATTCTTAACCATGAATATAAAATCGGTTAAGGCAGGGGAATATACCGCACCACCGGCACAAGGTCCCATAATTAAGGTAATTTGAGGGATAACACCCGACGCTAAAACATTACGCTGAAATAATTCACCGTATCCGGCAAGAGCATCAACCCCTTCTTGAATTCTTGCTCCCCCTGAGTCGTTAATACCGATTACGGGAGCACCGGTTGCTATAGCTTGATCGATAATATCGCAGATTTTCTTAGCATGATATTCGCCGAGAGAGCCACCTAGTACGGTAAAATCTTGGCTATAAATAAATACCAACCTACCGTTTATCGTACCATGTCCCGTTACAACGCCGTCACCTAAAAACTTTTTATCCTGCATCCCAAAATTA-----------GGATACAAACATACCTGTTTCGGTAAAGCTATTCGGATCTAATAATACTTCTATGCGTTCTCGTGCAGTTAACTTACCTTTTTGATGTTGTGCGTTGATCCTAGCTTCACCGCCCCCTTGCCTTGCAATATTTTTTCTCTCATCCAGTAACTCAGGAGAGATTATATTACTTTGATTCATAGATTATTTATATTTATTTATCCATAATATAATATAATAATGCTAATGTGAAAAGATAATTATTTATGTCATCTACCGAAGATACCAAAGAAGCACCGAAAAAAGCCAAACCGACAGCTAAATTTAATAACTTATCAACTGCTTTAAAAAAGAATTTACAAAGAAGAAAGAAAGCTAAAACAAAAGATACTACAAGCCAAGCTTTATCTGAATTACAAACAATGGTAAAAAATTACACTGATTCTACAAAAGAAAATATATCTCTTACTGATGAATTAATAAAATTAAGACGTTTAGAGGCAGCTCATGAATAAGCATTAAATTTGACATATTAATATAAATTGCTAATATTTGGGGAGTTTAGATTTTGTTGCATGGATTGGTTTTTCCGTCATTGCGAGGAGACGTTGTTGCGTGGAGGGACATAGTCCTGACGTGGCAATCTTGTCAAGCATCCTGAGATTGCTTCGTCAAAATTTTCAATTTTTCCTCGCAATGACGATTTGAATCCAACAAAATTGGTATTTAAAATATTTTACATCATGGACACAAACAAATTATATCTTTTCAAAGATAGACGATTTTTACCAAATTTTATAGTACAGTTATGTGGTTGTCTTAATGATAATATATTAAAAAATGCTTTAGTAATCCTTATAACTTACGGCATTACTGGTTCTTTAAGTAAATATAATAATCTACTCGTTTTAATTGCTAATGCTACTTTTGTACTACCTTTCATAATATTCGCAAGCATAGCAGGACAAATTGCCGATAAATACGAACGTGCAAATCTTATTAAAATTATTAAGATTTGTGAAATCGGTATAATTGCCTTTGCAATTTATGGATTTCATCATAATAATCTGCTAATTCTGTTCTGTTCTATTTGCTTAATGGGTATACACTCTACTTTTTTCGGTCCAATAAAATATAGCGTATTACCTGATCACCTAACTAAAGACGAACTACTTGGAGCTAACGGCTTTGTTGAAGCCGGAACTTTTATCGGTATTTTTATCGGTACTATAATCGGCAGCTATTATACAATCA-----------------------------ACCATCACCTTTCTCGGCTTCATTACAAGCCTTTTCTCTCCAAAATCTAAAAATGCAAATCGTGATATTAAAATAAATTTTAATATTATAGATGAAAGCATAAATATGATTAAATATGCCAAAGCAAAAAAACAGATATATTTAGCTATACTTGGTATTTCATGGTTTTGGTTTATCGGAGCTGCTATAATTTCACAAATACCTTTACTTGCTAAGATAACTTTTAAAGCTGATGAGAATGTTGCTAACTTATTTTTAGCGGTTTTCTCGCTTGGTGTTGGGGTCGGTTCGTTTTTATGTAGCAAAATATTTGAAGATGAGATTACCGTAAAATATCTATTTAT----GCCCTAGGCATTAGTATTTTCGGTATTGATTTATTC-----------AATTAGCTCAGTTAACTATGAACCTACTCAGCTAAAAAGTATTTTGGTATTTTTATCAAAAAGACATAATTGGCGAATAGTTATAGATTTATTTTTCTTAGCAGCAATAGGCGGTTTATATATCGTTCCCCTTTTTGCTATATTACAGCATTATGCAAACCCTGCTCATCGTAGCCGAATTATTGCCGTTAATAACCTCATTAATTCTATTTTCATGGCGGGATCAACAATTATTTTATCTTTATTATTTTACCTAAATTTCACTATACCCTGGATTATATTATTTATTAGCCTAGCTAATATAATCGTTACTATACATATTTACCGCTTAATACCTGAAGTTAAAATTATTCCGTTTAAGCTATTGCGAAGAATATTCCAAATCTGTTTTGATCTTATGTATAAGGTTGAAGTTAAAGGATTTGAAAATTTCCAAAAAGCCGGTAAAAAAGTAGTAGTTGTCGCTAATCATATTTCATATCTCGATCCACCGCTAATTGCTACTTACTTACGAGAAGAAATGACTTTTGCAATTAGTCCCGATATACAAAAAATATGGTGGATTAAGCCGTTTTTACGTATGGCAAGAACTTTACCGGTTGATCCAAGTAACCCAATGGCAATAAAGACTTTAGTAAAAGAAGTACAAAAAGATCAGAAAGTAGCAATTTTCCCTGAAGGTAGAATAAGCGTTACCGGCTCTTTAATGAAAATATACGAAGGACCGGGAATGATTGCCGATAAAGCCGGTGCTACCGTTTTACCGGTTAGAATAGACGGTACTCAATTTACTCATTTATCAAAATTAAAAAACATATTAAAAAGAAAAATATTTCCTAAAATTACTATAACCGTTTTACCGCCGGTAAAATTCGCTAATATGGATGCTGCAAGTAATCAAGAACGACGCAGTTATATATCTAGGACTCTTTATGATATCATGGCTGACATGATGTTTGAGAGTTCAGACTATAAAAATACTTTATTCTCATCTCTTATAGAAGCTACTAAAATTCATGGATTTAAGAAAAAAATAGTTGATGATTTTGAAAATAATGCAGT------------------ATTAAAATCTTTTATCCTAGGTGATTTAATCAAAAAGAATAATATCTTTGGCAGAAATTTAGGCTTAATGTTGCCTAATACCACGAATACGTTAATTACTTTTTATGCCATGCAATCTAGCGGTTATGTTCCTGCTATAATTAACTGGAGCAGTGGCATAAGTACTATTATTAACTCCTGTAAACTTGCACAAATTAAAGTAGTTTACACTTCAAAACAATTTATTGAGAAAGCAAATTTACATGAATTAATAACTAACTTATTAGATTTCGGTATTAAAATAATATATTTAGAAGATTTTAAAAATCAGATTGGTACAGCTCTAAAACTAAAAGCAAAAATAGGAAGTTATTTTGCCCAAACTTATTACAATTATTTTTGTCGTAATCGTGATGACGAAAAACCGGCAGTGATAATTTTTACTTCAGGTACTGAAGGAGAACCTAAAGCCGTATTACTATCTCACAAAAATTTACAAACTAATAGATATCAAATAACTGCTAAAGTACCTTTTAGTCCTGAAGATATAGTATTTAACTCATTACCTTTATTTCATTGCTTTGGTCTTGGTGGTGCAATTATCACAACTTTAAACGGTATTAAGCTGTTTCTATATCCTTCTCCACTAAATTATCGCAGCATTCCTGAAGTTATATACGATATCGGAGCAACTATATTAATTTCTACCGATACTTTTTTAAACGGTTATGCTAATTATGCTCACCCATATGATTTTTACTCATTACGCTATATATTTGCCGGTAGCGAGAAATTAAAAGAATCTACAAGACAATTCTGGCTTAATAAGTACGGCATACGTATTTTTGAAGGATATGGGATTACAGAAGCATCACCTATTATAGCTTGCAATACCCCTATGCATAATAAAGCAGGCACGGTAGGAAGATTATTACCGAAAATTGATTATAAGCTTGAGAAAGTAGAGGGAATAAATGAAGGGGGACGTTTATTCATTAGGGGGCCTAACATCATGCTTGGTTACTTAGACTTAGAAAGCAACCATACTTATAAAGAATGGTATGACACCGGCGATATAGTCAAAATAGATTCTGAAGGATATATAACAATTTTAGGACGTTTAAAACGCTTTGCTAAAATAGCGGGGGAAATGATATCTCTTACAAAAATTGAAGAACTTGCAAGCGAAATTGATCCTGATTCCTTGCACGCTGCTATTTCCATCGCCGATAAAACGCACGGAGAAAAAATTATTTTACTTACTACCGGTTCCGATATAAATAGAGAAAATTTTGCAGATACAGTATCTAAAACTCAAATTTCTTTACTACATTTACCGAAAGTAATTATTACCGATTCAGAAATACCTCTGCTTGCAAGTGGTAAGATAGACTATCTTGAGATTATGAAGAATGTGGATAGATTCTAACATCATTGCGAGCGACTGCAAGCCTTGTTGCATGGATTGTTTTATGTCATTCCCGCGTAGCATTGTTGCGTAGACCGGTAAAACCTACTGTGTCACCCCGTGGCTTGCTAACTAGGTCCATAAAAACAATAAAAAATACTAATAATTTTAGTATTTTTAACTGGATCCCGTGGTCAAGCCACGGGATGACAGAGGTAAAACTGATCCACGCAACAACACCTTCACGCGTAGGCGGGAATGACATCAAGTAGGTTTTTTAATCCATGCAACAAGGTCGGAGCCGTAGGCAACATGGCAATCCAGAAAAATAATAAAAAAAATTCTGTAAATCAGAATTTTTAACTGGATTGCTTCGTCAAAACTTACAGTTTTTCCTCGCAATGACGAAAAAAAACACCACACACAACAACACCGGTCAAGCAACGGGGTAACATTTATTTTTTCTTTTGACTATTAATAGCAGCATTCAACGCTAATTTAAACCACTTGCCTAATAACTCTTGATCCTCCATAATTTCAGATAACACCTTCCAATATGATAAAGTTACAAGTTTACCTTTACTTTGATATACAAATGGCTCAGAACCGAAAGATTGAAAATATTCATAAGTGCTTAGGTCTGACTTAAAATATAATTCATTGCTCTTAATAATTCCTACCATAACACCACCCTTATATATACCATATCCACCAAACATTGCACGAACGGCTACTGAACCATATGGTTCTAACAATTCTTTGACATATTCAGTAAATTCATTTTTGTTCATAATAATCGCTTTAAATACAACAAACCATAAATAAACGTGCCTAATATAATAAACAATGGAGTTAAAGGTAGGTCAAAATAGAAAGAGCTAAGGGCGGCACAAAAATTAATAAATAAAGAGATAAGAATTGATATTATAATCATCTGGGAGGGACTATATGCTACAAACCGTGCAATCATAGCAGGAATAAGTAAAACAGCGGTTACCATCAATGCACCGACAATCTTTATAGCAGAAAATACCGATAATGAGAGAAGAAGTAAAAATATTAGCTCAATAATATTAACCTTTAAGCCTTTTATGACTGCAATATCTCTATTGATGATTATAAGAAGAATTTGATTATAAAAATATACTATAAAGCTTATAATAGTTATTAGCACTACCCCTAGTATAATCAAATCATTAAAAGACACGGATAAAATATCCCCAAACAACAAATTCACTATATTATTCTGCAAAGAAGTAAAATAATTAATAACCAAAGCAACAGCTAGCATAAAGCTAGAAATTAAGTTAATAACTGCATTTTTCTCAGAATTATTTTTAAAAATAAACACAAAAAATGAAAAAAGAATCGCAACTATTATTCCTGAATATATTAATGGAAAATGTGCTATAATACTTATGCTAGCCGCTAAAAAACTACTATGAGCAAGCCCATCGCCAAAATAAATATATCTCTTCCATAGGGCAATGCAGCCAAGAGGAGCAAATATGCAGCTAATTAAAATTAAGGCTAGTATTATTAAAGTCATCTGAGTATATTATATATGTTTGTAGTGGGATAATGCTCATGTCATTCCCGCGAAAGCGGGAATCCATAATAAATAAATTTCATATTAATATAAAATAAATTTTTATATATTTTACTGGATTCCCGCTTTCGCGGGAATGACATATACTGCAATAATATAATACCTATATCATAGACTATGTCTTCAATCGATAAAAAAGAATTAGAAAAATTTGAGAAAATTTCTCATAATTGGTGGAATAAGGATGGGGAATTCGGTATCTTACACCGCATAAATCCTATTCGCCTTGAATATATAATAGAGAAAATAACCTCGCATTACAACGATATTTCTAAATTAGAAATATTAGATGTCGGTTGCGGCGGAGGATTAATTGCAACACCTATAGCGACTCAAGGTTTTAATGTTACAGCCATTGACGCTCTGCAAAGTAATATTGAAACGGCAACTGCTTATGCTAAGGAAAACGGCGTAAAAATAAATTATTTACAATCTACTATAGAAGAATTACAGAGTGACAAGCTATATGATGCGGTAATTTGTCTTGAGGTTATTGAGCATGTAGAAAACGTGCAGCAATTTATACTAAATTTGGTCAAGCATATTAAGCCAAACGGTATGGCAATAATTTCTACGATTAACCGTACTAAAAAAGCTTATGTACTTGGAATAATAGTTGCTGAATATGTTTTAGGTTGGGTGCCTAAAAACACTCATGATTATAGCAAATTCCTAAAACCGTCGGAAATTTATGAAATGCTTACGGATACCGACATTGAAATTAAAGAGCTGAAAGGCTTGGTATATGATCCTGCTAAAAATGAATGGAAATTAAGCGATGATATAGACGTGAATTATTTTATGTGTTTGGGGAGAAAGACGAACCGTCATTGAGAGGAAATTACGAAGTAATTGACGAAGCAATCTTGGAAAGAATTCTTGAGATTGCCACGCTCACTAACGTTCGCTCGCAATGATGTATATATTTA---------------------CGTAATTACTAGATTTGCTCCGTCACCGACGGGGTTTTTACATATAGGTTCGGCAAGAACTGCCCTTTTTAACTATTTGTTTGCAAGGCATCATAACGGTAAGTTCTTGCTTCGCATTGAAGACACAGATAAAGAAAGATCAACGAACGAAGCGGTAGAAGCCATATTCTTAGGTCTAAAATGGCTAGGGCTTGATTGGGACGGTGAAGTTATATTCCAGTCTGAACGTAATAATCTTTACAAAGAGGCGGCACTAAGATTACTGCAAGAAGGTAAAGCATATTATTGTTTTACTAGCCAAGAAGAAATAGAAAGACAGCGACAAAAAGCTTTAGAAAATAAACAACATTTTATTTTTAATAGCGAATGGCGTGATAAAGATTCGTCCACCTACCCTACCGATATTAAACCGGTAATACGCCTAAAAGTACCTCGTGAAGGTAGTATAACCATTCATGACACTTTACAAGGCGATGTGGTAATTGAAAATTCTCATATCGATGATATGGTATTATTGCGTAGTGACGGCACTGCTACTTACATGCTAGCCGTTGTAGTAGACGATCATGATATGGGTATAACTCATATTATTAGAGGTGACGATCATTTAACCAATGCAGCAAGGCAAATCGCTATTTATCATGCTTTCGGCTATGAAGTACCGAGCATGACTCATATACCGTTAATTCATGGAGCAGACGGAGCAAAATTATCCAAAAGGCATGGAGCTTTAGGTGTTGAAGCTTATGAAGATATGGGATATTTACCGGAAAGTTTGTGTAATTATTTATTGCGTCTTGGATGGAGTCACGGTGATGATGAAATTATCTCAATGACTCAGGCTATAGAATGGTTTAATCTTGATTCACTCGGTAAATCACCTTCTAAGCTTGATTTTGCTAAGATGAATAGCCTTAATGCTCATTACTTAAGAATGCTTGACAATGATAGCTTAACTTCAAAGACTGTAGAGATATTGAAACAAAATTATAAGATTAGTGAGAAAGAGGTAAGTTATATAAAACAAGCAATGCCGAGCTTGTTAGTTAGAAGCGAAACATTACTTGATCTAGCACGGCTTGCTCAAATTTATCTCGTAGATTCGCCTATCATCTACAACCAAGATGCAAAAGAAATAATAGAAAATTGTGATACAGATTTAATCAAACAAGTTATAGAAGGCTTAAGCAAACTTGAGCAGTTTGATAAGGAATCCGTGCAGAATAAATTTAAAGAAATAGCAACTCATAATGGCTTAAAGCTAAATGACATTATGAAACCCGTAAGAGCCTTAATAACAGGTATGACGGCTTCGCCTAGCGTATTTGAAATTGCGGAAATTTTAGGAAAAGACACTGTTTTAAAAAGGTTAAAAATTATATGAAAAATTGTATAAAAAAAATTGCTTTTATTTTTAGCGGGTTATTTATAATAACCGGCACTTTTGTTTTGTATAGCATAGAAAACGTCAACGCATCAACAGCACCAAAAAAGTACGGAGCTTGGACCTTAAATTGCACTCTTAATAATGAGAAAAAACAACTTTGCTTCTTATCACAACAAATTAATAATCTAGAGAAAGATAAAGAAAAAGAAATATTAGCCATTTATCATATAGGTTATTTCAATGGAGAGCAAGAAGAACAGGAATTAAAAATAATAGAAATAGTCCCGTCAAATGTTCAAATTCCGGCAGGTACAGTTATTAATAGCGGTGACAAACGAATATCAGCTGGAAAATACGTAAATTGTACGGTAAACGGCTGTCAGGCTTTAGCTATTATTACAAAAGACGATCTAGACATGATTTTATCAAACGATAATTATATAGAACTAATTACCGCAGACGGCAAACAAGCTAAAATTTCCTTTATAAAAGACGGTCTAAAGGAAGGTCTAAAAGCTTTGAGTAGATAGTAACGAAATTTAAGCATTGTTGCGTGGACTGTTTTTCGTCGTCATTGCGAGCAGGCATTGCCTGCGTGGATACCTAAGTCGTCATTGCGAGGAGCCATAGGCGACGCGGCAATCTAGAAAAAGTAATAAAAAATTCTGTAAATCAGAATTTTTTACTGGATTGCTTCGTCAAAATTTTCAATTTTTCCTCGCAATGACGACTTAGGTATTCATGCAAACAATGCCATGAGCCGCTTAAAGCTCATGACAATTTGCTAATAAGTTACTTTAAACCTAATTGCATTAACAATGACCACCATGATCTCCCTGTCCTTCACCGCCTAAACTTGCTTCATATTCAAGAACCCATGATTGATGAAATGCCATGCCAGTATCAGCTACTATCCATCTTTCTAAAAGAACATGGAATCCTGCTTSCYCATTAAAAGTTAGTCTTTGAGAAAAATCAGTAGGATGATCAGTAATCTCATATGAATAACCACGTGTTTTATGTGCCATAGTATAATCCCAATGTATATCAAACTTGTCACCGGCTTTTACTTTATGAACATGATGGTACTTGCTTCCGTCTCTCCAATCAAATGTTTTGTCAGATGAAAATTGTCGCATTTCTGCATTAGTATAATTAACAGAATCTCTCTCATCTTCTTTTCCACCGCTAAGAAGATGTCCCTCTTTAATTGTCGGTGCACTTACAGCATCATCAGGAAAGTCAACATCACTAGGAAAGGTTTTTTTTCCTCCTTCCATCTCATTTTTCTGTGAGCTATCCTTTAACAACTTTAACTCTTCGCAAACTAAAGCTATTGTCTTCGGTAAGGTTACTGCCCCATGATATGGGGTAACACCTAAAACATGCGAAAATTTCTTATCGTACTCTGCTTTATTAGGAGCTATTTTGTTATCAACTAGTTTTTTAGTCATAATTTACCTATTAATTTAAATTATATTTACGATATATATAAAAATAGATTGAATAATAATCTACCTTTACAATTAACAATGCTTACTAAATTTTTAATATATTGCAAGAAGTTATAAAATACTAAAGTGAAAAAATATTTGAGAATAAATAAAAAAATGCTTTTCTTTTTATTAAATTTTATTAACTGTTTTTATATTTTTACTGAAGCTACTAGCTATTATTATACTGATATATTCAATTTATTATGTTAATGAAAATTAATATTAATTTAATATAACTGTGTAAAAAAATCACAAAAATATAATCCTATTTAAAAATCAAGATATAGTTTAACTTGTGCTTAAGCATTGATTATCGATAAATTTAAAAAATAAATATCATATCTTTCTAAAATCTTATTAATTTTCTTATAAAAATATTTTATACTAATTGTATGCACATACTCCTTTTAAAAGAAGTTTAAATAATTAGTAGGTTTATGGAAGATATTGATATTTGGCAGAAAAAATTTGAGGTTTGTGATTATAGTAAAAAACTAATTGATCGAATTAAATATTTGAATACTATAGTAGACTCACCTATAGATATACAGAAATTGAAAAAGGTCTTTATTATACCCGTAAATATCATGCTTCTCAAATGCGTCAATCAGGGGAACCTTATTATTCTCACCCTATAGAAGTTGCAATCATGCTTGCAGATTTTACGGCTCTTGAAGCTCCTAAACTTTACAAATCATATATGATAAATGTTGCCCTTCTTCATGATACTATAGAGGATACAATACTTACACATGCTGATATTAGCAAAATTTTTGATAAGAATATTGCCGATAATGTAGAACGTTTAACAAGAATTAAGCCGTACGGTAAAATTAGCTCCGGTGAAATGTTAAATTTACTAATACAAGAACAAAGATATGATATCGCACTTATTAAAGTATTTGATCGCCTACATAATTTACAAACTATAAACGCTAAATCTACGGAAAAGGCTTTAGAAACAGTAAAAAAAACTATAGAAAGCTTCTTACTCATAGCAGCTTATTTAGAAATACGAACCGTAGAACAACAACTATTAAATGTTTGCACTAATTTTATCAAGCAACATTTCCCTTCAGAACAAAAAGAAATATTTCAAAAAGTCGGTTTACGAAATTTCTTTTTTAAACTTCAAAATAATACAAAATAAATTAAAGAGGATGCAATACTACTTTAGAAAGAAAGTGTATATTAGCTAAAAACTATTTTTATATTTCCAGTGTGCAGCTTCACCGCTCTCTGCATGATAATGCATCTTATGATCACGTATTTGTATCTCTATTTTATAATTATCCTCAGTTGTAATAATAGTATGTAAAGATTGATAGCCGTTTGGCTTAGGATTAAGAATATAATTTTTAAATTTATCCTTTTCATGCTCATAAAGATCATGAACTACTTTTAAAGCTTTATAACATTTCTCTTCATCTATTACCACTATTCTTATCGCAAAAATATCTGTTAATTCTTCTAACTTTATACCCTTACGATATAATTTATATAAAATTGATATTGGATGTTTGATCCTACCTGTTATTTGAGCAGTAATATCATGTTCAGATAAATTATGATTTAAATGTTTAATAACCCTTTGGAGCAAAACTACCTCCTTAATTTATACTAATTTAGTTAATAGTTATACTTACGAATAACTAAACACCAATTAAAGCAATAAACTTGATTAAATTCTATTAATATTTCAATTAATTTGCTATTTTAGNTAAATATCAATAAAACCCAGCTTTAATTGGATATTAATAGGAAAAATTAAGCTTGTGGCGAGCTTCGCACTACCCTACCCTATTATTTTTATCTTTTATCTTAGGT---------ATCTTAGGTTTTGTAGCCATTTCTAATTGATTTACTATAATAAGATTTTTGAAGGAATAGCTACTCCTATTTCAAAAAAATCTTATAATTTACAGCAAAAAATAGCCAAAATTAAATCTTTTTAGAAATGACTACAAAACCTAAATTCACWTTCTTTTAGAACCTAATTTTTTTAAGTTTTACATATAAAATTCAAATTATCTTATTTKAGTCTTTCTTAACTGTATAAATTATAAGATTTTTTTAAAATAAGAATAGTAATTTTTCTAAAACCTGCTTTAAACCTTTTGATCTCCTATATGGGAC----------------------------------------------------------------------------------------------------------------------------------------CCTATATGGGACTGTTAACAAATAACTTTAATTGATAATTAATAAGATTTTTGAGAGAATAGCTATCCCTATTTCAAAAAAACCTTATAAT---------------------------------------------------------------------------------ATCCCTATTTCAAAAAAACCTYMTWATWWKYWNNNATTAAAAAGAATTTAATGAGCTTTAAAATTAATTTTTTAAGGAAGAATTTTATTAAAGAATTTATTTTCAAATTAAGCAAAGAATCGCTTTAAAATCCATTTGTTGCATAAATCAGTTTTTCAGTATACTACTGCGACTTGATAATATGTTGTACGGTACGTTGTTAAAATCGTTATTATAAACAGGCATTGCCTGCGTGGACCACAAAACGCATTCGGTGTCATACCGTGGCTTGTCCACGGTATCCAGTAAAACAACTAAAAATACTAATATTATTAGTATTTTTAACTAGACCCTGTGGTCAAGCCACGGGGTGACGGCGGTAAAACCGATCCATGCAGCAATGTCTCCTCGCAATGATGGAAACAAGCAATGCAACAAGACGAGTTTATTAGACCTATTGCATAACCTATCTTATGGAGATACAGACTTAGAAGTCCATACCGCCCATGCCTCCCATACCACCACGCATTGGCGGCATTGAATCTTCTTTATCAGAAGGTTCGTCAACAATTAAAGTTTCTGTGGTAATAATTAACGAAGCAACGGAAGCAGCATCTTGAAGTGCAGTACGCACTACTTTAGCCGGATCGATAATTCCTGCTTTAATCATATCGACATATTGCATGTCTTGAGCATTAAAGCCATAATTTTTATCCTTATGCTCTAATAATTTTCCAACTACTACACCGCCGTTTTCACCGGCATTTTCAACAATCTGTTTTAGCGGATCCTTTAAAGCTTCTATTACTATTTCAATACCTGCTTGTTGATCTTTGTTATCTACTTTAAGATTTCTTAAAGTTTGTGAAGCGTGAAGTAATGTTACACCGCCCCCTGCAACAACACCTTCCTCAACTGCCGCTCTTGTAGCAGCAAGTGCATCTTCAACCCGATCTTTACGCTCTTTCACTTCAACTTCTGTAGCACCGCCGACCTTTAATACGGCAACACCGCCGGAAAGTTTAGCTAAACGCTCTTGTAGTTTTTCTTTATCATAATCAGAAGTAGTTTCAGCTATTTGAGA------------------ATCTTCAATATTTTTCTTATCACCGTTACCGTCAACAATTACAGTATTTTCTTTAGAAATTGTTACTCTTTTTGCCGTCCCTAGACTTTTAATACTCACATTTTCAAGCTTCATACCTAAATCTTCAGTAATAAGCTCACCTTTAGTTAGGATAGCAATATCTTCCATCATTGCTTTTCTTCTATCACCAAAACCTGGAGCTTTTACTGCCGCAACTTTTAAACCACCACGTAATCTATTGACTACGAGCGTTGCAAGAGCTTCACCCTCAACATCCTCAGCAATAATTAATAGCGGGCGTTGTGATTGTACTACAGCCTCAAGTATAGGTAACATCGGTTGTAAATTTGATAATTTTTTCTCAAATAGTAAGATGAAAGGATTTTCAAGGTCAGCAACCATTTTCTCGGAATTCGTTACAAAATACGGTGATAGATAACCCCTATCAAACATCATACCTTTAACTACTTCAACATCGAAGCTAAAATTCTTTGCTTCTTCAACGGTTATCACGCCTTCTTTACCGACTTCCTCCATTGCCTTAGCAATTTTCTCACCGATTTCCTTATCACCGTTTGAAGAGATAGTACCAACCTGTGCGATTTCCTCTTGGCTATTGATTTTTTTACTGGATTTTTTAATTTCTTCTACTACTGCGTTTACCGCTAAATCCATACCACGCTTTAAATCCATAGGATTATAACCGGCAGCTACTAACTTATTACCCTCACGAGCTAATGCTCTAGCAAGTACCGTAGCTGTAGTAGTACCGTCACCGGCTACTTCTGCAGCTTTTGTAGCAGCTGATTTTAATAGCTGAGCTCCTGCATTTCTAATTTTATCTTTTAACTCGATCGATTTTGCAACCGTCACACCGTCTTTGGTAATTTTCGGTGAACCGAATGATTGCTCAATAAGTACATTTCTGCCTTTTGGACCTAAAGTAACTTTTACTGCATCTGCAAGTATATCAATGCCTTCTAGCATTTGCTCACGAGCTTTTGAGCCGTGTTTAATAAGTTTTGTTGCCATATTTAATTTCTCCTTAAAACAAATAATTAATTAATAATACCAAATACGTCACTTTCTTTCATAACGATCAGTTTTTCGCCTTTAATTTCAATTTCGGTACCTGCCCATTTACCGTATAAAACTTTATCGCCTACTTTTAGCTCTAAAGGATGAATTTCGCCTTTTTTATTACGAATACCGTTACCTACGGCTACTATTTCACCTTGCATCGGCTTTTCTTTTGCGGTATCAGGAATAATAATTCCACCTTTAGTTTTTTCTTCGTGTTCGATAGGCTTTATTGCAATTCTATCATGTAATGGTTTAAAAGACATTTTAACCTCCAATTATTAAATCTTTAAATGTACATTATTAAATCTTTAAATKTWSMTAGTTCAAGGGGCAAGAATAAAATTTTTTTTCTGACCTCTTTCAAATTCTTCTTTGTTTATACAAGAGGTCTATTCTTTCTCAAAATTCTCTAAACTAGTGCCGTGTTTAGTTTTGCTCCATTTGAAAGGACAGAAAATTATTTCAAATACTGCTTTATACGAAGCTACGGTATGTAATATAAAATAACTAGCCCATAAGATCAAAGCTACTATATCCTGAAATTTTACTTTTCCGCTTTTTAAAGAATTCTTTAATATATACAGAGCAGTACCATAAAGATATAAAAGCGAAAAAATACTATTAACAAGCCATAAATAATWAATTATAGAATTTTTATTTATAACAAAAGGTAAACTCCAAAAATTATAGGTAGATAAGCCGATAAAAATATAAATTGTTATTACTTGCAATAAAGTAAATTTTCGGTATTTATCTTTTTGTGCTTTAAATACAAAAAATGTTTGCAGAAAACCTTTAATCCAACGTGACCTTTGATTTAGCCAATTACCTAAACTATTCGGAGCTTCTTCTAGAGTATAGGAATCAAGGATAGCTACTTTATAGTTCTGTGAGTAAATTCTTATACCAAGCTCAGCATCTTCTGTTACATTATAAGCATCCCATCCGCCAAGCTTATTTAATATATCCGTTTTAAAATGATTACTAGTACCACCAAGAGGAGTAGGAAGTTTTAATAAACTTAATCCTTTCAAGATATATTCAAACCATAAACTATATTCTATATTAAACATGTATGGACCTACCCGATAATGCAAGAAAAAAATAATATATAACAGCAAAAAAATCGAATGCAGTCATGTATCCGGCTTATAGTTAATAAATCACTTTAAATTTACCCTATAGCCCTGATGGAATTCGCTGGCTTACAAACTATATTACTTATCATTTTGTCGACTTCTAAAGAGTCATTGTCCAGTTCAGTTTTTTTGTAAGCTAAGGTTCGTCTTATTTACCATCAATATTATCATTCTTTCGCATATTCCGGATTAGAATCTATTA----AATTCTTTTATTTTTTTATCATTCTCTAGAAATTCTTCTTTTAACTCACTAAACGTTCGATAGCTTAGCTGACTTAAATCCCCTTCATCTAAAATTTCGGTTAATTTTGTCATAATCTTATTGATTCCTTGCGGAATAACAAAACCAAATTCATGTAATAATCCCCTGATCTCATTAGCAAGAGCTGTACGATTTTTTACCAATCTCTGTCTTACCCTATGAATAAATAAAATATCTTGTTGCTCTACAGTTTTGATAGGCACAAACCTCATATTAGGTCTTGCTACTGCCTCACATATTGCTTCTGCATCAGCTTGATCATTTTTATTAGTTTTAACATAAGGCTTAACAAATTGTGGAGCCATTAGTTTTACATTATGACCTAATTTTGTTAATTCTCTTGCCCAATAGCTAGAACCACCGCAAGCTTCCATGCCTACTAGACATCTTCTTGGTAAATTAGCCATAAAAGTTATAACCTGCTCTCTCATTAATTTTTTCTTTAATATTGTCTTACCATTTTTATCTACACCGTGAATTTGAAAAATTCTTTTTGCAATATCTATACCAATTGTGGTAACTTCCATATGGACCTCCTTATTGTTGTTTAGGATTCATTTCCTATCCTAGAAGATTAGCTTCTGCTTCTCATTCTGTATATAGGGTAGGTCCATACCATTATTTTGGATBACCTATARYATGAGAAKAAGACGGTAAATTATATAAGGCTATTTCTTTAATCATTAAATAATCGTCATCTTCGATAATAATTTTAACGTCTAGCTTATCTTTTGGATAATTAATTAATGAAATATTTTTTATTATTGACCTTAACTTACTTAATTCTTTATATAACGGTACTAAAACTGTATAGACCGGTAAAGCTTTCTCCTCATTTTGAGAAATTTGTGATTTCGCCTGATGATTTTGGATGGTGCTTGCTCTGTTGTCTAGGCAAGGCATTGTTGTGCGGATAGGCTTCGTCGTCATTGCGAGGAAAAATTGAAAATTTTGACGAAGCAATCCAGTAAAAAATGTATAACATTTTTTTATTATTTTTCTGGATTGCCACGCTCCTTGCAGTCGCTCGCAATGACGATACTGATGTTCATGTGATAATGCTCGTACTGAAGGCGATTCTCTTACTGCCCTTATAAATAAC------------------------CAATAGCTTATATTATTAGCAACATGAAATAAAACCGGCATATAAATCAATGTGGCTATAAACACGACAAAAAATATTATTACTTTATTGGTATAATTAATATTCTTAGCAATAATCGGTCCAACTTTAANNNNNMTCCAAGAGCATATTTTGCTTTGATACTAGTTAAATGAGAGAAATTTTTTTC--ATAATTTATAAAAATAATATTTCTTAATCAACATTATAGATCTAAAAATATTATTATTACTAAACAATATTTTTAGATCATTTATAGCAGTTATTTTATTACCATGAACATCTTCATATATAAAATAACCATTCACTACATAAGCTTGTATATAAGAATAATTATAAATTTTAATATAAGAAACATTGCTTATTAGCGGTAATATTTTATTTTCATATAATATATCAATCATTATCTCATTATCGATAATTGCTTCTTCGATAATAGCTTTTAAACTAGTAGTTTGTTTTTATCTAATAAGTTTTTATCTCTGATTATTCTTAAGATTATATCCTCATCTATACATCTAACCATGCTGAAAAACTTATACCTAATATTTTATATTTCTTATTTGAAAGACTGTGATCCCAAAAATAACCGATTTGAGTCGTTAATGAATTTCTATTCTCTTTACCGAAATTAATTATCTTTGCAATTCCTAGTTACTCATAAACTGAACTATCATATACATAACCGTAATTTTGCCGAGTATGGTATTTTGTAAAACTTGTAAGCATTATGCCGTTTTTAAATTTAATCCCTTCACAAGTAGAAAAATTATAATACATTTTCTTAGAACCGAGATTATTAATTGAATGTCCGAAGCTAAATATATTTTGGTTAAAGATAGTAACAGAGAGGATATTTTTAGACATTCCCATTAGTAAAGATATCTCTCCTAAAAAATCTTCTTTAAGTTTTTTACTCTTACTCATTAAAATTTTAGGCTGAGCAGAAATAACAAAATCTTTATCTTCAAATAGCTTCAATTTATAGTAAATAGAAGCATCCGTGCTTATGTTTTTTTCATTCAAAAATTTATCTTCTTTGTACAAAAAATGTACTCCAATATTTTGATTATCGGTAATACCGTATTCTATGCTACTATTTACAAATTGCTCATCTTGGTAAGATGATAATTCTACTATCTTCTGCTCTAATCTTTTTATTTGTCGCAAGATTTTTGCATGAAGGCTCGGCTGATCACTTACTTTTTTGAGAGACTCCCATAGATAAGTTACTCTTTCTCTTAGGTATAAAACGGCTTCTTCTCTTTGCTTTTTCTCGTTTTTTGATATCTTATTAACTTTATTACCCCCTACAATATATCTATATCTTCCCTGCTCTAACAACCATGCCGAGGCATGTACCTTATTAATATCAAAAATAATTATAAGGCATATTAGACAATAATATAATCTTAATGCCATAGCCGCTTAAATTTAAAAAATGTACTATAGTAGCAATTATAAATTGAGTAAAGAGCTAGATTAAAAAATTTTTAATTGAAGTAGTATATGGAATATTGTAGTAATGATTTTACAACTTAAAATTCATTTAAAGAGGAAAATATGAACGATCAAAAATATAGAAATATTACTTTTACCAAAGAAAGTAGAATAGCAAATATTAATATATCCCCCGATAAAATAACAATTGGAGCTAATCAGCGGGTCACGTTTAAAAGCCTAGGTAATATTGAGGAATTAATCTTAGGACCACATAGTAGTGTTAAAGTAACAGATCTTAATCATAAGGTATTTATAAATAATACTAATCGAGATAAGATAATTATATTATCAGGTGAAGATACTAATTTTTATGATAATCCCTACGCTTAAATTTTATTGATATTCTCTGTCATTCCTGCTTTCGCAGGAAGGCGTTGTTGCGTGGACCGGTTTTAACGTCATTGAGAGGAAATTACGAAGTAATTGACGAAGCAATCTCAGGAGTTTGTTATTATTTCATGAGATTGCCACGCAGCCTATGGCTGCTCGCAATGACGGGGTGGTATCCACGCGGGCAATGCCTCGCAGAATGACATAAAGAGCATTTTACCGCCCCACAAAATAGCACCTCTAAGCCCCAAACAGCACTTGATTTTGTAGTTTAAATAATTCTGCCACACCGCCTTTAGCAAGTTTTAACATTGCTAAAAATTGTTCTTCGGAAAAAGGTTCTTTCTCTGCCGTACCTTGCACTTCGATCAAATTACCATTACCTGCAAATACAAAATTACTATCCACTTCAGCATCACTATCTTCTAAATAATCCAAATCTAGTATCGCCTCACCTTTATAGATACCGCAAGAAATAGCTGCAATTTGACTAATTAACGGATTCACTTTTAAGATTCGCTTCTTCATTAACGATCTAATTGCCAAGTGTAATGCTATATAACTACCTGTTATCGCCGCTGTTCTAGTACCGCCGTCAGCATTAATAACGTCACAATCTATAATAATTTGTCTCTCACCTAGTTTCTTCAAGTCAATTACACATCGCATAGCTCTCCCTATCAAACGCTGTATCTCTTGTGTTCTTCCGCTTTGTTTCCCAAGAGCAGCTTCTCTTTTAATACGCTGTGACGTGGAGCTTGGTAGCATGCCGTACTCTGCCGTAATCCAGCCTTGATTTTGCCCGCGTAAAAACGGCGGTACGGTAGTTTCGCAAGTAGCACTACACATAACATGCGTATTACCGATTTTAATAAGGCATGAACCTTCTGCATTAACAAGCGGTGATAATTCTAACGAAATAGGACGTAATTGGTTGCTTTTTCTTCCCGACTGTCTCATAATATTAATTTACCATTGAAAAAATTTTTATTATATCTATATATATCTCAAAAAAGAATATAAATATAAAGTAAATAATATGATAGATGATAATATAGAAAATAATGAACAAACAATAAATGATATTGCTGAAGAGATAGTTGAAACGGCAAATCCGGAAATAACAGAGTTAAAAGCAGAAATTGAAGAGCTAAAAGACAAACTAATTAGAACTACTGCCGAAATAGACAATACAAGAAAACGTTTAGAAAAAGCACGTGACGAAGCAAAAGATTATGCAATTGCTACATTTGCTAAAGAACTACTAAATGTTAGTGATAATCTTTCAAGAGCATTAGCACATAAACCGGCAAATTCTGATATAGAAGTCACAAATATTATTGCAGGCGTTCAGATGACTAAAGATGAACTGGACAAAATCTTTCATAAACATCATATTGAAGAAATAAAGCCGGAAATAGGATCAATGTTCGACTATAATTTACATAATGCAATTTCGCAGATAGAACATCCTGATCATGCACCGAATAGCGTTATTACTTTAATGCAATCAGGATATAAAATTAAAGATAGACTGCTTCGCCCTGCCACCGTGCAAGTGGCTAAGAAGCCTGAATAAAAAATAATAATATGAATAAAACCGTTATATTTTGGCTAGTTTTTTTAGGACTTTTTATAGGCGGTTTTGTGCTAGTTTCAGATGCAATAAAGCCGTTTTTTATTGCATTTATAATATCTTACTTACTACAGCCTGCTATCGGTTTTATTACATCAAAATTTGGAATATCAAATAAATTTGCATCGAGCATAATTTACTTAATATTCTTAGGCATATTTTTTATAGCTCTGACTATTTTAGTGCCGATAATTTATGGACAAATTTTTACTTTTATAAATAATATTCCAAAATATAAAAATTATTTACAAGCAGAAATATTACCGCCTATAATGGCAAAAATTTATTCGATAGAACCTGATATTGCCGATAAAATCAAGAATTCTTTAAGCAATCTTATAAATAGTATATTTACTATACTTGGCAGTATTGCTAATAATTTTTGGCGTTATACCATTATTACTATTAACATATTTATTTTATTTTTACTTATACCTATAATATTATTCTATTTCCTACGTGATTGGKCTAAAATTATTGCAAACATGAAATCATTATTACCTATAAAAACCCGACCGAAAATCCTTGAAATATTATCGGCAATTAATAATCTGTTATCTGCTTACATAAGAGGACAGCTAAAT------------------ACTTATTATAGTATTGCATTTACCGTAATAGGTATTGATCTCGCTCTTTTACTTGGCATTTTAACTGGATTTTTAGTTATTATTCCTTTTATCGGTACTTTTATATCGTTTCTTTTGACTCTAATTATCGGTTATTTAACTTTCGGCATGACCGCAAAATTATTATATATAATGATAATTTATTTAGTTGGAAACATTTGTGAGTCTTATATTTTAACCCCTAAAATTATCGGTGATAAAATAGGGTTGCATCCTCTTTGGATTATATTCTCGATTTTTGCCTGCGGCAGTTTATTTGGAATTATTGGAATATTTTTTGCTATACCGATTGCAGGGATTACAAAAATTTTACTCCTAAATCTAATTAAATTTTATAAATCTAGCAAATTCTATCGAACAGACGGCTAAGTTATAATATTATTGTATGATTTTTAAAAAGCGTCTAATGTCATTCCCGAGAAAGCGGAAATCCAGTCAAACCTATAAAAAACTTGTTTTTTTAGGTTTATTTTATGAATTAATGTATAATTTTTGTACTGGTATTAAGATTATTTTTCTGGATTCCCGCTTTCGCGGGAATGACATAGAGAAGCATGAAAATGACCCCCTCGACCTACAACAATGCTGCTAAGGATTAATATAATGCAGCAATATATATTTCGTTTTATTACTTCTAATAAATATCATCCTGATGAGTTTATTGTTTCTAGTTCTAACGAGCAAGCTTATAATATTATAAAAAATTGGCAGTGCAGCTTTGGCGTTAATCCTTATAAATTTACTTTATTAATTAAAGGGCCTTCTTCGTCAGGAAAAACTTATTTAACCAAAATATGGCAAAATTTAAGCAGTGCCTATATTATTAAAGATATTTTTTTTAATGAAGAAATTTTAGAAAAATACAATGCTTTTATCATTGAAGATATTGAAAACTGGCAAGAGCCGGCATTACTTCATATATTTAATATTATTAACGAAAAACAAAAATATCTTTTACTTACCTCATCTGATAAAACCAGAAACTTTACTTTACCCGATTTATCTTCACGTATTAAAT--------------GTATTAAACTCACCTGACGATGAATTAATCAAAATTCTAATATTTAAGCATTTTTCTATTTCTTCGGTAACAATATCCGGACAGATAATAGATTTTCTTTTAGTAAATTTGCCTAGGGAATATTCTAAAATTATAGAAATATTAGAAAATATTAACCATTTTGCTTTAATTTCCAAAAGAAAAATAACAACTTCATTAGTCAAAGAAGTTTTAAATAACTATAATCATAAAATATTGTAACTTTTTCCTTGACTTTAAATCTTCTCAATATAACCTTTCTATAAATTTTAGAAAAAATTGTGTTGGGATACGAAAAAAAACAAAAAAATTTAAATAGAGAACAAAAACAGGCTATAGGCTTACTATCGATAGGTACTTTTTTAGAGTATTTTGATCTTATGCTATATGTTCATATGGCAGTACTACTTAATGAGCTTTTCTTTCCGCAATATGATACTCACGTTAATCGCCTTCTTGCAGCTTTTTCTTTTTGTTCTACTTTTATTTTTAGACCCTTAAGAGCTTTGTTATTTGGCTGGATAGGAGATAATATAGGTCGGAAATCTACAGTCATTATTACCACTATTTTAATGTCATTTTCTTGCATCGTTATGGCTAATCTTCCTACTTATGCCCAAGTAGGTGCTAGTGCCGCTTGGATAGTAACAATATGCCGTATAGTGCAAGGTATGTCGTCCATGGGAGAAAGAGTAGGAGCAGAATTATATTTAACGGAATCCGTAGGAGTTCCTAAACGCTTTCCTGCCGTAGCATTTGTAGGGGTATGTGCTAGCTTAGGATTAACTGTCGCCCTTGGCGTAGCAACCTTAGTTACATCATTTTGGGTAGGTRCAGGAATTGCTTTAATAGGGAGTGCTGCTAGGACTACTTTACGTGAAACACCGGATTTTGTTGATGCTAAGCGTAGAATACAAGAAACTATAAAAGATAGTAATATAATTGATGTAGCAAAGATAAAAAATAACCCTGTATGGCAGGAAAAAGTTAATAAGAAGACTGCAATCTATTATTTTTTAATATACAACTAGCACAACCGGTGTGGTTTTATTTTGCTTATATTCATTGTAGTAATACTTAAAGATTCGTTACACTATACAGCTGAAGCAGTAATACATCAAAATTTCATTATTTCTATAGTAGAATTTTTTGTAGCGCTAGCACTTACGTGTTTATGCTATAAATTTCATCCACTAAAAATTTTAAAAACGCAATTAGTAATATTTTTAACTTTTCTTCTACTTAGTCCATTAATATTAGATAATATAACGCAAGGCTGGCAAATTCTCTTAATTCAACTAATTGTAGTTACTTTTTCTCCAAGTGAATTTCCGGCAATTCCAATATTTTATACCTATGCTAGCTTTATATATGCTTCTTCACGAGCCGCTATGTATGTAATTAGTTCTTTTGGGCTTGTTTATTTAACAGAACGTTTTAATAATTTAGGATTGTTGATGATAGTAATTCCTATTATTATAGGGTATAGCCTCGGTATATCACATTTTAAAAAGCTAGAAGTTGAAGCAGGAAATTATTATTGAATATAAAAGGCGAAACGCGGCTTTCACCTTTTATATCAANNNNNWTTARTTATATAATTTATCTTCTTCAGATAGTTCAGTTTTAATTATTTCAAGCAGAGAAAAAACCTTACAATATTCTTCAAGCTTTTCGTTTATTTTTTGCAACTCATCTAAAGCACTACTAAAATCTTCTTGTATTAGATAGGTTTCCACAGTTTTATTCTGCTCTAATGTTTTAAGCATGATATCTTGTAACAATCTATTATAGTGATTTTCTAACTTAGGTGTATTTGACATAATGATTAATAAATAACTTTGTATTTTAATTAATATATGAATTTTTTA-----------------------------------------------------------------------------------------------------TAATTTAATTATAGATAACTATTAACAAATTTTAATAATTATCTATAATGCACCCTAAAACAGATTAAAGGCATACAAATAGAGCGAATAGAATGGCAAGACCTATAGAAGAAGAAAATAAATATGCACAATCACTAGAAAAAGATTTAGATATTGTAAAGGAGCAGAAAAAAAAAGCATCATATAATAATATAGACACAGAACCTAAAAAGCGACCTCCAATATTTAGAAGTATGGATGATATAGAAGTTATACAAAGGCGTAACTTGGAGCGTATAATTTCTCAAGAAACAGTAAAAAGTAAAGATGATTTATATATAATAGAGCAAGAACGGATACAAAAATTAATGAGTAGAGGCACAAACGCCTTAAAAAACTATGAACAACAGCCAAATAGTGAGCATAAAGCACCAGCTAACTCAAGAACATCTAATATTCTAAATAGTATTAAGACCTCAAAAACATGGGGTAATATAAAGAAAATAAGCAACATAACAGGAAAGATTCTTTTTAATAAAACCACAGCTAGTGTACTCGGATTAATAGCAAGTAGTATTATGTTGGCAACTATAGCACCCGCAACAGCTCCATTTATGTTTGTATCAGCTGCTGCTATGGCA------------------------AATAGATGTAGTACATACTCGAAAGATACGTCTTCTTACACAAGAAAATAAATTATTAGTAAAACATCGTGATGATTTGAGTAAACAACAAGCTCTTTTAAAAATTGACCCGAAGTTAAAAGATATTTTAAAAGATGATTTATATATACATAATGATCCGAATCAAACGAAAGGTAAAAATACTCAAAATACCAAATCATTATTTATAGCATCGGTTATAACAAATGGAATAAGTAATATAGTAAACGTAGCAGGAGTATCTGCAGCTATAATCGGTGATGGTGTAGCACAAATAATTTCATCAATAAATMNAGRWTYASRATMGAATAAAGTTAATTAAGGAGTTAAACCATAATATTAATCAAGAAAAACAAAAAACAGATATAGGTAATTATAAAAATATCCAAGAATTAGCAGAGATAGGATATAAACAAGCTGTTCAAACTGAAGCATTAACCGCTTTATTACAAGATAAGAATTACTTTAAATTTACCGATCAAGAAAAACAACAGAGATTTAATCAGCTTAGTGAAGAAATAACACTAAGGAC-GCATTAGAATATGCTGATACAAAAAAAATAACATCACAAAATATAATAG------TACTAAAAGATATAAATAGAACACATAATCCTTTTTATAAACAACCAGAACAAATAACTACCCATAAAAGCGTGTTAACAAAAGCAGTTGAAAATACAAATACTAATGATCATAAGGAATATAAAACGATACAGTTAAAAAAGAAATTAGAACTAAGCGGCACAGAAAATATAGTAAATAGAATCGGGAAACAATTAATTAATAACAATACTATTGCTAATAAAAATACAGATACACCAAATAATTATATAAAAAGAATTGCAAAAAAAAGATTTAGAGTTAATAAGGTAAAATAGGAAATCATCAATAAACCTCTTGCATAACCTAATCTTATAAAGAGGAAACACTCACCTCACACTGCAACATACAAAAAGTATATGAGGATATGAGTACCGGATTGACGTATAAATATTTTTTTCTCTCAATTAGTTTATTATCATACTATTAACGTCATTAATGAATAGGTAGAAATAACCTAATAGTAAGTTGCACTTCACTTCCTTATTTATCGTATAAAGCGAAACTTCCTATTGACTTTTATATAAAACAGTATAATTTCTTTACAATTTAACTTTTGTAAAGAAATTATACTCGGCTATGAGAAAGAACAAAGAAGCTTAACACGTAAGCAAAAAGAAGCAATAGGACTTAWYCTAATGCTTTACGTGCATATGGCGGTACTTTTAAATGATTTATTTTTTCCTAAGTATGACCCTTTTGTTAATTCACTTCTTAATGCTTTTGCGTTTTGTTCTACTTTCGTTTTCAGACCGGTAGGGGCTATAATATTTGGCTGGATTGGTGACAATATAGGCAGAAAAGCAACTGTTATTATACCACAGCTATTATGGCAATTACCTGCATTATTACAGCGACTCTTTCTCCTTACTCAGAAATAGGTATAGCTGCTACTATAGTTATAACATTATGTAGAGTTGCTCAAGGGATCTCATCAATGGGCGAGATTATGGGGGCTCAAATTTACTTAACTGAAATTACAAAACCCCCTACTCAATATTCAAGCGTGGCTATGATTGTCACAGCCTCTACTGTAGGAGGCGTTGCAGCACTCGGTATAGCATCTATAGTTACCAGTTATAGTTTTAGTTGGCGTATAGCTTTTTGGATGGGAGCAGTTATTGCAGTGATTGGGCTAACTGCACGAACTACTTTACGCGAAACTCCTGTATTTGCAGATGCAAAACGCCAACTTCAAGAAAGCTTAGCTGATGCTATTGAAAAAGGAGATGTAAATATTAAAAAATCATTTTCTTCTACAAGAAAAGGTCAATAAAAAAACCTGTTTAGCTTATTTTTTAATTGAATGTGCATGGCCTGTATCATTTTATTTTACTTACTCACATTGTAGTAATATATTAAAAAATACCTTTGGTTACACCAGTGAACAGATCATACATAATAATTTTATTGTCTCAATGGTAAATTTAGGTTATTAAT-----------------------------------------------------------------------------------ATATATCCTTATTTATTATCAAGTGTAGCTAGTCCTTTTGAAGTTCTTTTTATACAATCATTTTTTATTATCTTTAGACCTGATGCTTTTCCTGCTGTACCTATATATATAAAGCATTTTCCAATTTTTAAACGTTTTACCTATCCAAGTTGGTTATTTGCTTTATCACGAGCCTTAATGCATATTATTACCTCTTTTGGACTAGTTTTTTTAGTTAAATATTTTGATAATTGGGGGGTATTGTTTATACTAATTCCAGTAAGTATAGGTTTTACGTGGGGAATATTATATTTTGAAAAGCTGGATAAAGTGGTTGAAAGCTATCCTCAAACTTCGTTAGTGACCGTTCCAGCTGATAATCTTTAGGATATAGATACTGATAGCATAAAAATAAGAGCCTTTCTTTTATTACTGGAATCTTAAAATATACAGCTATAGTTACAAAATTTATTAAAGTCTCTTCAATAATTTTTTTAGCTTTCTCAGGTGATTTAGCTCCTAAAGTCTGTATATTATGGGCTCTATCAAAAAGTTTTATAAGTGCTGTATTATATCTTTTCTGTTTAATTAATAGATTTAAGCTTTCTTCAGCAGTGATTTTACCGTAAGGTTTAATTCTAGTTAGACCTTCTACATGTTTCGCTACCTCTGCTCCAAAAATGTCGTTAATCATTTCTTCAGTTAATTCTGTATCCTCAATAGTATCATGAAGTAAAGCAGCTTGTAGCATTATGGTCGTAAAAAGCTTAGGAACTTCTTCAGCTACAAACTCCGCAAGCATAATCGTCACCTCAATCGGATGAGAATAATAAGGATCACCTGATTGACGCATTTGAGAACCGTGATATTTACGAGCGTAGTAGATACCTTTTTTAACCTCCTCTATATCAACAGGATTTTTTACTTTAGTGTTTAAATCTTCGAGTTTATCAAGTAATTTTTTAGCGTAAACGCATACTTCAAACTTTTTTTCAATTAAAGCAAAAATTAAAAAATTGCAATAACA------------------------------------------------------------------------------------------ACTTTTGGTTATTTTGTATTTTAGCAACTATTATTTTACTTTATTAGCTGCTTTAACTTCTACTTCCTCTCGCAATTTATACTTTGCTATTTTTTTTTGAAAAGCTAGTAAAAATAACGGCAAAAGTAATAAATAATGCGGAAAAGAATTACAGTAAAATTTAGAAAGGTTCCGGACAAGATAAATTTAAAGGCGAGCGAGCTAGGGTATATTAGCATGTGAGCAAAGGCGATAGTACAAAATTCGCTTGTATCAAGCTTTATGAATTATGCTGTATATGAAAGATTCTAAAAACTTGTATGAATCAGAAAATTTATTCAGTGWYATCATAGCTTGTTGACCACGATATAGCATTATTACGTGGATCGATTCCACCCACATCATCCTAGCTCGCTTGACCGCAGGTTTCAAAAAAGATAGCCAAGTAATGTAATATTATAATGAAATACGTAACTACGACTAAAGTGAGATAAAAAAGATATAAACTGTCATACCGGGACTTGTTCCCGGTATCCAGAAAACCTTAAAAAGTTTTGGACCCCGTGGTCAAGCCAGGGGATGACAAATWAWWWRYAYWYMRTTWWTAATGCCATTTCACAAAGATACTGTTTTTCTTGATAGGTTTAACTATTGTAACATTTAAGACTGAAAAGCTTGAGTTTAAGCTTCATATATTGTTTGATGTTTTCGTTGAAATACTAAAAACTTTCGATTGGTGGGCGATGACGGACTCGAACCGCCGACACTCTCGGTGTAAACGAGATACTCTACCAGCTGAGCTAATCGCCCATATTTTTTATTAATTAGTARAATAACATTATTTATAATTAATAAGAAGTATATATAAGTAATTTAGCAAAATTTTATTAGCTCTTGCTTTTAAATTACCTATAAAGTGTTATTTACTTTCGTTCAAACTTTTTATTTGTTTTGATAACCTGCTGATTTTTCTTGAGGCGGTATTTAATTTAATTATATTTTTTTTCACACCTTGCATTATCTTAGACTGAGCAACAGATAAAGCTAAGTTAGCATTTTCTTTATTACCAAGACTGATTTCATGTACAACTTTCTTTATAAAAGTTTTTATTGCACTAGATCTTTTTTTATTGATTAGAGTTCTTTTTACTGTTTGTCTAGCAGCTTTTTTTGCTGAAGAATGATTAGCCATTACCGAGTCCCTTATATTTTAATTTTTAATTTCTTCATTAGCACCTTGCTGTATATTTCCTTTAGCATTAATATCTCTATCTACAAATTCAATATATGCTATCGGTGCTAAATCACCATAACGGAATCCGGCTTTTATTATTCTAGTATAACCGCCAGGTCTATCTTTATATCTGGTACCTAAAATATTTATAAGCTTTTCTACTGCTTTTTTATCTTTTATTTTTGATAAAACGCTTCTTCTTACCGTTAAATCAGCTTTTTTAGCTTTAGTAATTAGAGTTTCAATGTAAGGTCTTAATTCCTTAGCTTTTGGTAAAGTAGTTTTAATTTGTTCATGGGTTACAAGTGCTACAGCCATATTAGCGAGCATTGCTTGCCTATGGCTACTTGTTACGTTTAACTTTCTACCTTTAATTTTATGTCGCATTTTTATTAGTCCTTAATTATAAGAATCTTCATAACGTTTAGATAATTCTTGAATATTTTCCGGTGGCCAATCCGGTACATCCATACCGAATCTTAAATTAAATTTTGCTAATATTTCTTTAATCTCATTTAAAGATTTTCTACCGAAATTTGGAGTTCTCAGCATATCAGATTCCGTTCTTTTTACTAGATCCCCTATATATATTATATTATCATTTTTCAAACAATTTGCCGATCTAACTGATAATTCCAATTCATCAACTCTCTTAAGTAAATAAGGTGAAAACGGTAAAGCATCAGTTTTAACTTGCTTATCTTCTTCCTGTTCTTCAAAAGAAATAAATAATTGT-------------GAATACGTGCAGCTAAACCTACAGCCATTTCAGGTAATAAATCACCGTTAGTTTCTACAAACATAATTAATTTATCATAGTCGGTAACCTGACCTACCCTAGTATTTTCTACTTTATAAGTAACACTCTTTACCGGGTTAAATAAAGCATCTATAGCTATTTCACCAATAGGTAAATTATCCTCATAGCTATTTGTGCTAAGTACATATCCTTTACCAACCTTACAAGTTAATTCCATTTCGAGCTGCTTGTTCTTAGCTAGATTACAAATTACATGATCCGGATTCAGTATTTCTACATCATGACCTGTTTCAATCATACCGGCCGTTATAACACACGGTCCTGTTGCTTTTAATTTCATGATACGTTTTTCCGCAACATGCATTTTTACTTCAATACCTTTAATGTTTAAAATCACTTCCGATACATCTTCTTTTACACCGGGTATAGAAGAAAATTCGTGTTCTATAGCAGGGATCTTTATAGAAGTGATAGCTGCTCCTTGTAAAGAAGAAAGTAATATTCTTCTCATAGCATTACCGAGTGTTAAACCAAAACCTCTTTCTAAAGGTTCAACTACAATTTTAGCTTTATTATTGGTTTCCGGAAAATTTTCATAAGCGACTTTATTTGGCTTTATTAAAGTATTCCAATTTTTACTTAACGATAACATTTAATACCTATGATTCTCTTATACTCTTATACTCTTCTTCTTTTTGGCGGTCTTACTCCATTATGAGCAATTGACGATACATCTAAAATTGATGTAACCACAAAATTTTGTCCGAATAAAGCTCTCATTGCTGATTCACGCTGAGCTCCCGGTCCTCCAATCCTAATAGAAATAGTTTTTAGACCATATTCTTTTGCTTTTTCCGATGCTCTATCAATTGTTACTTGAGCTGCATAAGGTGTTGCTTTTCTTGCCCCTTTAAACCCATTACCTCCTGCCGATGCAGAAGAAATAGTATTACCTTGGATATCAGTAAATGTTACTATAGTATTATTWAMTGATGCTCGGATATGCACAACACCAAGAGTGATAGTTTTTTTCTTTTTCTTAACTTTAACCGTCTGATTCATTATTTATACTCTATACTTAAACTATTATTTTACAGCTTTTTTCTTTCCGGCTATCGCAATAGCTTTACCTTTTCTAGTTCGAGCATTAGAATGCGTGTTCTGTCCTCTCACCGGCAACTTACGTATATGTCTAAGCCCTTGATAACATCTTATATCTTTCTTCTTCTTAATATTAAGCGTAACTTCTCGTCTTAAATCACCCTCAACTTTATACTCACTTTCAATAATATTACGTAAGCTTATTAACTCTTGATCCGTAAGTTCTTTAACTTTTTTATCTTTCGATATTTTTGCTTTATTACAGATCTCTGCTGCCATAGTAGGTCCAAGACCGTAAATGTAAGTTAAACTCACAACTAAACGTTTATTATCGGGAATATTAACACTTGCAATTCTTGCCACAAATAATCTCCAAAATTTTACTGGTAACTAGAAAATAATATAAAAATCTTTGATAAAGTCAATTTATTTTTAGTATTTTCTGTATATCAATTTCTATTTCTTGTTCATTTTTACTTCCATTAACTATATAAAAATTACCACTATTTTTATAATAATCTATTAACGGATATGTTTCTGTTTTATATACTTCAATTCTTTTTTTTATTACTTCTTCATTATCGTCTTTTCTATAATCAAATGTACTTGAACCGCAAACATCGCATACATTATCAGTTTTAGGCTGCAAGAAGTAACTACTATATATTTTACCGCAATTTTTACAACTATATCTTCCTAAAACTCTTTTAATTAATAATTCATCTGAAACATCAAAATATATTATTTTAATTTTTTCTTTAATAAATGATTCAAAGAATTTTGCTTGCTCTAAATTACGTGGATATCCATCTAATATATAGCCGTTTTTATATTCAGAGGATAATAAAAAATTTTTAATTACTTGATTAACTATTTCATTAGGGATAAGCTCACCTTGCTTAACATAATTATTAATTAACTCTGCTTCACTAGTTGATGTTTTAATAATTGTTCTAAATATATCACCGATTGCTATATGTGGTAAATCAATTTTTTTAGCTATCTTTTTTCCTTGTGTTCCCTTTCCGGCTCCTGGAGGACCTAAAAAAATTACTATCACTATTTAAGCTCATTTTTAATTTTTTAATTTTACTTTCTTCATTAAACCTTCATACTTACTACTAAATAAGTAAGTTTGAATCTGAGTCATAGTATCAAGTACCACGTTCACTACAATTAAAAAACTCGTACCTCCTAAAGAAAGAGAAATTACATACTTATTCATTAATAGCTCCGGAATTACACATATTACACTTAAATATATCCCACCTATAACCGTAAGCCTTGTAAGTATATAATCAAAATAATCAGACGTATTTTTCCCTGGTCTTTTACCCGGAATATAAGCACCATATTTTCTTAAATTATTAGCAGTTTCTTCAGAATTAAATACTATTGCAGTATAAAAA-----------------------------TAATAAAATATATACGGGTTTTCCATGCCCTAAGTAATAAGTAAGCATGCCCATAGTTTCTGAATTACTATTAGAAAAATTAGCAAGCGTAGCAGGAAATAGTAAAATTGAACTAGCAAATATTGGAGGTATTACACCAGAAGTATTTAATTTAAGAGGCATATGCGTTGCTTCTCCTCCATAAATTTTATTTCCTACTTGTCTTTTAGGATACTGCACCAATAATTTTCTTTGGGCCTTTTCAAAAAATATAATTATAGCTATTAATACAACTACTCCAATACAAACAGCTAACGCTATTAAAGGCGATAATGCTCCTTTTCTTGATAATTCAAACATACTAATAATAGCACTAGGTACTCCAGAAATTATACCTATAAATATAATTAAAGACGTACCGTTACCTATTCCGCGTTGTGTAATTTGTTCTCCTAACCACATTAATAGCATAGTGCCTACAACCRWARTWAYTWYGGTTGTAACCCTAAAGAAAAAACCCGCTAAAATTACTACAGGACCGGTATTTGTTACAATCGACTCTAAACTTATAGCAACTCCATAAGCCTGAAAAGAAGCAAGCAGAACCGTTAAATATCTCGATAGCTGATTTACTTTTCTTTTACCAACTTCCCCTTCTTTTTTTAAATTTTCTAAAGGTTTATATGCAACTGACATTAATTGGATAATAATTGAGGCAGTAATATACGGCATAATTGCTAAAGCAAAAATAGACATTCTACCTAGCGATCCTCCGGATAGCATGTTGAACATTCCGAGTATTCCGGATTGATTCTTTTCAGCCACACTACTTAAAGCAATTGAATCTATACCGGGTATAGGTATAAAAGACCCAAATCTACATACTATAAGAATGAGAATAGTAAAAACAATGCGACTAACTAAATCATTACCGGATTTTTTAGAAAAATTCTGCCCCATATACTATAATAATTTTCCACCTGCTTTTTCGATTAAATCCTTAGCTTTAGAAGAATAAGCATCTAATTTTAATGATAGGGGAGAAGCGAAATCATCACTACAAATAGATAATAATTTCACTAATTTCTTATTATTTTTATTATTAACTACTCCGGCTTCTACCAATTTTTCTTTCGTAATAGTATCAGCAGCACTTAAACGCCCATCGGCTAATGCTTCTTCAATATTATAAAT-----------------------------TACAATTAAATCCTCTTTTAGGTAGCCTTTTGATCATAGGTGTTTGACCACCTTCAAAACCTTTTATTACAACGCCAGATCTAGATTTTTGACCTTTAATTCCTCTACCGCCGGTTTTTCCTTTACCGCTACCAATACCGCGTGCTATTCTTTTCTTATTTTTTTTAGCACCTATATTATTATATAATTCATTTAATTTCATTTAAAAACTCTAATTACATATTTTCTATTTTTAACAAATGCTTTACTTTTTCAACCATCCCTTTGATTGAATTAGTATTTTCAAGAATAACGCTCTTATTAATTTTGTTTAAACCAAGCCCAACTAATGTCAATCTTTGATCATACTTACGACCTATAGCACTTTTAACTTGAGTAATTTTTATATTATTAATCTTATTATTCATAACTTTACCTATACTTAACGCAACATTATTCATTAACTTGAATATCAGAGGATTTTACAGATATTTCATTTACTTTTTTATCTCTTCTCATAGCAATAGATTTTGGTGATGCAAGTTTATTTAATGCATCAAATGTTGCAGAAATCATTGCATAAACATTCGTTGAACCTATTGATTTAGCAACAATATCATGAACGCCTAAAGAGTCAAAAATTGCTCTCATAGACCCTCCGGCTATAACGCCCGTACCTGCTTTAGCTCTTCTTAAAATCACTTTAGCAGCTCCACTTTTACCGACAACGTCATGGTGAATAGTCCTATTTTGATATAACGGCACTTTCATCATCCTCTTTTTAGCGGCTTGTTTTGCTTTTCCTCGAGCTTCGTTTACTTCTTTAGCTTTTCCGTGTCCCGCTCCGACTCTGCCAGCTTTATCACCGACAACTACATAAGCAGAAAAAGCAAATCTTCTACCACCTTTTACTACTTTTGTAACTCTATTTACATCAACTAAAACTTCGCTTAAAGTCTCTTCATTTTTTTTAACTTTAGACATTACTACAACCTTATAACCTAAAATTTTATTTTCTCTCTAGCTGCATCAGCTAGAGCTTTTACAACACCGTGATACTTATATCCGCCTCTATCAAATACTACTTCTTTTATCCCTGCAGAATCAGCTTTTTTTGCTATTTCTTTACCTACTTTGATAGCATTTTCAATATTACAATGAGATTTTTTTATTTTCTCATCTAAAGTTGAAGCAGAAGCAATCGTTATAGACTTAGAATCATCAATAATTTGTGCATATATATGTCTACCTGATTTAAATATCGATAATCTAACTCTATTAGATGTTTTAGATATTTTATGTCTTATTCTACTTCTTCTTTTTTCAAATTTTAGCTTAGCACTACGCATATTTAACTCTTAAATTTAATTTTTCTTACCTTCTTTACGCGGTATAAATTGATTTTCAAATTTAATCCCTTTTCCTTTATAAGGCTCAGGTGGTCTCTGTTTTATAATAATTGAGGCAAATTGTCCTAATTTTTCTTTATCTGTTCCCTCAAGAATAATAATATTTTGCTTAGGTACCTCTATTTTAATATCTGAAGGTATTTCAATTTTTGTATTATGGCTTTTAGCAAGCATTAAATTTAAATATTTACCTTTTACCATTGCTCTGTAACCGACTCCGTTAATTTCGAGTTTAAGCTTAAACCCTTCTTTAACGCCGGTAACCATATTTGATATTATGCTTCTTGCAGTACCCCACATAGCACGTGCATTTTTATTTGCGGCTAAAGGTTTTACTAAAAGCTTATTTTCTGCCAATGAAATTGCTATATTACCTTTAAAAGTTTTTGATAATTCGCCTTTAGGTCCGGATATTTTTACTTCTAAATCATTTAAACCAACTTTTACACCTTCAGGTATAGTAATCGGCAATTTTCCAACACGTGACATTTTTTTACCTTAAAATACTTTACAAATTACTTCGCCGCCGACATTTTTAATATGAGCTTCTCTATCAGACATAACACCGTAAGGAGTAGAAAGAATATATATACCCATATTATTATAATATCCTTTCAAATCCTTAATAGCAGAATATACTCTTTTTCCAGGCTTTGATACTCTATGAATTTCGCATATAGAAGCATCACCGTTTACAGAGTATTTTAAAGCTACCTCAGTATAACTAATATTATTTTTTTGAGTAGTTACATAATCTTTTATATAACCTTCTTTTTGCAAAACATCTAAAATTGAAGTTTTAATTTTAGAACTAGGAAAAGAAACATTTATCAATTTGCTTTTATAAGCATTTCTAATTCTAGTTAACATATCTGCTACATTATCCGTCATTGACATATTATTTACCTATCGACTTTTACCAACTTGACTTAACTACACCGGGAACTAAGCCTCTACCTATTAATTCCCTAAGCTTATTCCTAGATATACCGAATTTTCTTGTAACACCTCTTGGTCTACCTGTAAGCTCACATCTATTTCTTATTCTAGTAGATGATGAATTTCTAGGTAATTGTGCAAGTGACATTACCAAAGAAAAACGCTCTTCTAATGAAATATTTTTATCATAAATTTTACTTTTTAGTGCCGAACGTTTATTATGTAAACTTTGTGATTTTTTTTTCCTACTTTCGTTCTTTTTTATAGAACTTACTTTTGCCATTATATATATCCTAAAAATTAATTATAAAAAGGTAAATTAAACCCTGATAACAAAAACTTACTTTCTTTATCTGTTTTAGCAGATGTAACGATTGTAATATCCATACCCCTTATTGTATCGATTTTATCGTAATTAATTTCAGGAAAAACTATCTGCTCTTTTAATCCAAAAGTAAAATTCCCTTTACCGTCAAAACTTTTATAAGAAAAACCGCGAAATTCTTTAACACGAGGTAACGCAATAATTACTAGCCTTTCTAAAAAATCATACATTCTATCTTTACGTAATGTAACCTTGCAGCCTATTTTCATACTTTCGCGTAACTTAAAGGTTGCAATAGATTTTTTTGCTAACGTTACAACCGGCTTCTGACCGGAGATCAAAGTAAGATCATTTACCGCATTATTAATTACTTTGGAATCGGCTATCGCTTCCCCTACTCCCATATTTATAACAATTTTCTTAATTTGCGGTATTTCATG------------------------------------------------CTGATATAATTCTTTAAATCTTAACATTATTTACTTTCCTTATCGATAATTTCCCCTGATTTCTTTGCTACTCTAACCTTAGAACCGTCTTCTAAGAATTTAAAAGCTACTTTGGTAGGGTTACCAGTTTTTGGATCGATGTGTGCAATATTTGAGATATGTATAGGTAATTCTTTAGTTATTATCCCGCCTTCACTCATTTGATTAGGTTTAGTATGCTTTTTTACTAAATTTACTCCAGAAACAATTACTTTACTGTCCTCAGGAAAAACTTTTAATATTTTACCTTTTTTTCCTTTGTGCTTTCCGGTAATAACAACAACTTCATCACCTTTTTTTACTTTTAATTTAATCATTTATAACACTTCCTCTGCAAGCGACATTATTCTAACATATTTTTTCGCTCTAAGTTCTCTTGTAACAGGACCGAAAACTCTAGTACCGATAGGTTCATCTTGTTTATTCAAAAGCACTAATGCGTTTTTATCAAATTTTATTGTACTACCGTCAGGTCTTACTACTCCAGTCTTTGTACGAACAATCACGCCTTTATAAACATCACCCTTTTTAACCTTACCTCCGGGTATAGCTTCTTTAACAG-----ACTATAACATCACCCAGCTTTGCCACCATATGGTGAGAGCCACCTAAAACTTTAATACACATAACTTTTTTAGCACCGGAATTATCTGCAACTTCCAAGATGCTCTGCATTTGAATCATAAACTACTTCCAATTTTTTATACACGAGAGATAAAATAAACAATCTACCTTATAAAGTCAAAGATTAAAAAACTTTATTCCCCATTTACCACTAACCATGTTTTGGTTTTTGAGATAGGACGACTTTCAATTATACTAACTTTATCTCCTTCTTGATATTTATTTTCTGAATCATGAGCAGCATATTTTTTAGATACTTTCACGAACTTTTTATAAATAGGATGCTTAAACTTTCTTTCTACTTTTACTGTAACCGTCTTATCAGCTTTTGAACTTATAACCACGCCTTGTAACACTCTTTTCGGCATTTTAATATTCCTCACTATTAGATCTTTTTGTTAATTCAGTTTTAATACGTGCTATAGACTTTTTGACTAACGAAAACCTACTAGTATTTTTTAACTCACCTAAAGCTTGTTGAAATCTTAAATTAAACAATTCTTTTTTTAAAAGATTAAGGTTTTTATAAAGCTCTTCTATTGTTTCAGTAGATAACTTACTTCTTAATAATTTTAAATCATTCATAACGTCTCACTATCCTTGTTCTAACAGGTAATTTTGCACTTGCAAGCTCCAAAGCTCTAAGTGCAATATTTTCTTCTACCCCTTCAATTTCAAACATAATTCTTCCAGGCGAAACTCTAACTGCAAAAAATTCAGGAGAACCTTTACCTTTACCCATTCTTACTTCGGCAGGCTTTTTAGAAACAGGAACATCCGGAAAAATGCGAATCCATAATCTTCCTTGCCTTTTCATACATCTAGTAGCAGCTTTTCTTCCTGCTTCTATTTGTCTTGCAGTAACACGCCAACCGTCTATAGATTTTAGACCAAATGATCCAAAAGCAAGCGTCGTACCTGCTTTTGCTTTTGAAGCAACTCTACCTTTATGAGCTTTTCTAAATTTTTGTTTTTTCGGAGCTAACATTTTAATACTTAAAATTAATTATATCTTTTATTTTCTGTATATTCACCTTTATAAATCCACACTTTAACCCCTATAACTCCATAAGTAGTTATAGCCTCAGCTGTTGAATAATCAATATCAGCTCTTAAAGTATGTAACGGCATTCTTCCTTCTATATACCACTCGGTTCTAGCAATTTCAGCACCTCCAAGTCGTCCTGAACAACTAACTCTTATACCTTGTCCACCTTGCTTAAATGAAGCCTGAATTGCTGTTTTCATAGCTTTTCTAAAAGAAACTCTTTTTTCAAGCTGTAATGCTATAGTTTGAGCTACTATAGCAGCATCTATATTAAATTTTCTAACTTCGTGGATATTTATATAAACTTCTTTTAAAGAAGTCATTTTCTCGATAGCTTTTTTTAGCTTATCAATTTCACTACCGTTTCTACCGATAATGATATTTGGTTTTTTGGCATTAATATTAATTATAATACTTTTATTAGAAAGACGTTCAATTAAAACTCTGCTAACTTGAGCTTGATTAAAACCCTTATTTATTAAATCCCTAATTTTTAAATCTTGTATAAAAAGAGTTTTATAATGTTTTTCTGCATATAATGCGGAATCCCAACCTTTAATTAAAGTCGGTCCAACTCTAAAACCATGTGCACAAACTTTCTGCCCCATTTTAATTATCCTCTTTTTCTGTAACAGTTATATAAAGATTACTAAAAAACTTATTTATTCTAGTTGCTCTTCCTTTTGCTCTTGGCATAACTCTTTTCATTACTAAAGCCTTACCTACAGTCGCCTTAGTAATAACCAATCTATCTATATCTAGACCTAAATTATTTTCAGCATTTGCAACAGCAGATTGTAAACAATCTTTTACAACTTTTGCAATTCTTTTAGGAGAAAAAGTTAATTGTACCAATGCTTCAGATACTTTCATATTTCTAATAAAAGCTGCAACTAAATTTAGCTTCCTTGGACTTACTCTAATAGATTTAGCTTTTGCCGTAGCAAAATTTTTATTTTCCTGTACCATATAAATCTTTACTTTCTTTTGACTTTTTTATCTGCTCCATGACCGTGAAATGTTCTAGTAGGAGCAAACTCACCTAATTTTCTTCCAACCATTTCTTCATTTACAGAAACCGGAATAAATTTATTTCCATTATGAACAGAAAAGGTAAACCCTACAAAAATAGGCAAAATCGTTGATCTTCTAGACCAAGTTTTAATCATTTCAGATTTACCTGATTCCATTAATTTTTGAACTTTCTTTATTAAATAACCGTCTACAAAAGGCCCTTTCCATATTGAACGTGCCATACTAATACCTAATTAATTTAAAATCTATTTTCTTTTCTTTACGATAAATTTTGAAGTACGTTTATTTTTACGTGTCTTCTTACCCTTTGTTGGGAATCCCCAAGGAGTAACAGGATGGCGTCCTCCTGAAGTTTTACCTTCACCACCGCCATGAGGGTGATCTACAGGATTCATTGCTACACCTCTAACATGTGGTCTCCAACCGAGCCATCTATTTCTACCTGCTTTGCCTAAATTAATATTTTTTTGATCCGGGTTAGATATACTACCTATAGTAGCTTTACAATCTAAAGGTACTAACCTAAATTCACCTGATCTTAATTTAATCTGAGCATATCCTGAATCTTTACCCACTAGATCTACTGAAGTACCTGCAGATCTTGCAATTTGACCGCCTTTACCGACTTTCATTTCAACATTATGTAAAGTAGTACCGATAGGAATGAATTTTAAAGGTAAACAATTTCCTATCTTTATATCAGCATCTTGACTTGATATTACTCTATCACCTACAGATAATTTTTGCGGTGCTAGAATATAAGAATATTCCCCGTCTTCATATTTTATTAAAGCAATAAAAGCAGTTCTATTAGGGTCATACTCTATTCTTTCAACAATAGCAGAAATATCTATTTTATTTCTTTTAAAATCAATAATACGATATAATTTTTTGTGTCCTCCACCTCTGTGCCAAGAAGTAATTCTACCTTGATTATTTCGTCCACCGGTTTTAGATATACCTTTGGTCAAAGATTTTAAAGGTCTGCCTTTCCATAAACTAGTTTTATCAACTTGAACTAACTCTCTAAGAGAAGGAGTAATTGGATTAAATTTTTTTAAAGCCATTTATTTAATTCCTCCGGCAAAATCGATATTATGGTCTTTTTCTAATGTAACAATAGCTTTCTTTCTATTGATTTGAGTCCCTATAATTCCTTTAAATCTTTTCTTCTTACCTTTAACGTTTAAAATATTCACTTTTTTTACTTTTACTTTAAATATTTCTTCTATAGCCTTTTTAACGGTAAGTTTTTCAGCAAATTTATCTACATAAAAAGCGTATTTATTTTGTTCCGAAAGGGTGGTAGTTTTTTCTGTAATAATAGGTTTTCTAATTAAATCGTAGTATTTATAAGAACTCATCTTAACCTCTCTTCTAAAACGCTCACTGCTTCTTGTGATAATAGGACATATTCATGTCGTATTATATCATAAACATTTGCTCCTATTTGTGGAACAATCACAGTATTATAAATATTTTTTGCAGCTAAAGAAAAATTAGTATCTACTTCATTTCCATCTATTACAAAGAAACTTTTCCCTTGAAATTTGCTTAATATATTTACAAGAGCAGAAGTTTTAGGCTTATCTAGCTTTAAAGAATCTATTACTAATAATTTTCCTTCAGCAAATTTCTCGGATAAAGCATGAATTAAACCAAGTTTTCGTACTTTTTTAGGTAATTTTGTTGCATGACTACGTACTCTAGGTCCGTGAGCTACACCACCACCACGCATCTGTACCGATCTAAGGGAGCCTTGTCTTGCATTACCTGTACCTTTTTGCTTAAAAGGTTTTTTTGTGGTTCCTGATACCTCTGATACTGTTTTAGTTTTATGGTTACCGGACATTGCTTTAGCTCTCTGCCAATCAATAACCTGCTTTATTATATCATCTCTGATAAATTCAACAGCAAATATATCTTCATTTAAGCTAATCTCACCAACTTCTTCATTAGCAAGATTTAATATTTTAGTTTTCATCTTTATTTAACCTTATACAGTCTTATATAAAACTTTTATATAAATAATATTGCATGGCGTTTTGTTAATTTAATAATCTTTAACCTCAACAAACATGTCTAAATATCTATTATACAGTTATTGAAATCTTTTTTATTGCATCTTTTATTGAAAGATACGAATTTTTGTGACCTGGTATACTACCTTGAATCATAATAAGCTTACGCTCTTTATCAACGGCAAATATTTTCAAATTTTGAATAGTAACTTGGTTACATCCCATATGACCAGCCATTTTTTTGCCTTTGAAAACCTTTCCTGGATCTTGTCTTTGTCCTGTAGAACCGTGCGAACGATGGGATATAGAAACACCGTGAGAAGCTTCAAGACCTCTAAAATTATGTCTTTTCATACTACCAGCAAACCCTTTACCTATAGTAGTTGCCGTTATATCCACAAATTGTCCGGCCGTAAAATGATCTACTTCTAGACTTGCTGCTATATCAATAAAATTCTCTTCAGAAATTCTAAATTCTTTTAATTTAGTTTTAGGAGATATTTTAGCATTAGCAAAAACTTGTTTCATAGGCTTGGTTACTCTAGATATTTTTTTATCTTTTATACCTATAACCAAAGCATTATATCCATGTTTTTCTAGAGTTTTATGCCCTACCACTTGACAATCATCAACTTTTACTAATGTCAAAGAAATTCTTTCTCCTTTATCATTAAAAACACTAGTCATCCCAATTTTTTGAGCAATTATACCGGTTCTCATTTATTCCCCACTCTCTAATTCAATCACTACATCAACACCTGCTGCTAAATCAACTTTACTTAAAGCATCAACAACCGCCGAATTCGGATCATCTATAACTAATAATCTTTTATGCTTTCTAATTTCAAATTGCTCTCTTGACTTCTTATGTACATGAGGAGACCTATTTACGGTAAATCTTTCAATTTTTCTAGGTAAAGGAATAGGACCATTAATGTTAGCAAATGTTCTTTTAACAGCACTAACTATCTCTTTTGTAGCTTGATCAAGACTACGGTGATCAAATGATTTTAAACGAATTTTGATTTTATTTTTCATTCAGTAAACCTAATATTTAAACAGCAAGATGTTTTTCAGACATCTTAAAATATAAATACCTATTATTAAAAAATAATAGGTATTTATAAAATCAATTAATTATTTATTTTAGTTACTACGCCGGCACCCACTGTTCTACCACCTTCACGTATAGAGAATTTTAACCCTTCCTGCATAGCAATCGGTTTAATTAATTCCACTGTAAAAGTAGCATTATCTCCAGGCATAACCATCTGCTTATCAGCAGGCAATTTTATTGTACCGGTAACGTCTGTTGTTCTAAAATAGAACTGCGGACGATAGTCATTAGTAAATGGGGTATGACGTCCACCTTCTTCTTTACTAAGCACATATACTTCAGCTTCAAACTTATCATGCGGTTTTATGCTACCAGGTTTTGCGAGAACTTGTCCTCTTTCAACTTCTTCTCTTTTTGTACCGCGTAGTAATATACCGACATTATCTCCGGCTTGTCCTTCATCAAGTAATTTTCTGAACATTTCTACACCGGTACAGGTAGTTTTTTGCGTATCTTTTAGACCGACTATTTCAATTTCCTCACCTACCTTAATTATTCCTGACTCTACTCTACCGGTTACAACAGTACCTCTTCCTGAAATAGAGAATACATCTTCTATCGGCATTAAGAAAGGTTTATCCGTAGCTCTTACAGGCTGCGGTATATAGCTATCTACTGCATCCATTAACTCATTAATAGCTTTTTCACCTTCAGGCTTTCCTTCTAAAGCTTGAAGTGCAGAACCTTTAATAATAGGTATTTCATCACCCAGGAAACCGTATTTTGATAATAATTCCCTTACTTCCATCTCTACTAGTTCTAATAGATCAGGATCATCCACCATATCTACTTTATTTAAGAATACTACCATAGCAGGTACACCTACCTGTTTTGCTAGTAATATATGCTCTCTAGTTTGCGGCATAGGACCATCAGCAGCAGAAACTACTAATATTGCACCGTCCATCTGAGCAGCACCGGTTATCATGTTCTTTACATAGTCAGCATGTCCCGGACAATCTACGTGTGCATAGTGTCTATTTTTAGTCTCATACTCTACGTGTGCAGTAGAAATAGTTATACCTCTTTCTTTTTCTTCAGGAGCAGCATCAATTTGATCATACGCTGTAGCTTTTGCTCCACCTGTCTTAGCAAGTACTATAGTTATTGCTGCCGTTAAGGAAGTTTTACCGTGATCTACGTGACCGATCGTACCTATATTAACGTGCGGTTTAGTTCGTTCAAATTTTGCTTTTGCCATGTTATTACTCTCTACAATTAGGTTTAATACAAGTTAATTTTTTATAAGTGCATTTTTTGCTAAATTTCATTTGTTACCACTATCTCTGGAGCGGGTGATGGGAATCGAACCCACACAGCCAGCTTGGAAGGCTGGAACTCTACCATTGAGCTACACCCGCATTGTGGCACTGTTAATAAAATAATTTCAAAGCTATTTTGTTAACAATGCTATATCAATTTTATTCAGATTTATAAATATACACAATTATGTTTTATTTTTAAATAAAATTAAACATATATACATGAATCTTTTAAAATAAAATGATACGCTTCCCTGAACCATTTAAGTGGTGGAGGGAGAAGGATTCGAACCTTCGAACGCTTACGCGGGCAGATTTACAGTCTGCTGCCATTGACCACTCGGCCACCCCTCCTAAAGAACTTTACTGTATTAAATAGACTAATTCACTGTAAAATAC-ATATATAATTAGTATTAGGACTTAATAAAACTTCTTGCCGAATCATCAAATAAACAAATAGCAGCTTGCACATTTATTTAGTTGTAACTTTCTATAATAAATAGTAGTTTCTGTCAAGAACAAATTACTGACGGTTTTCAATAAGATGCAAAATAAAAAACTTGATTCTAAAAATTATTATTATATGTATGGGAAACATCCTGTATTTTCTGCTCTAAATAATCCAAAACGTCAAATTGAAAATATTTTATGCACTAGGGAAATTTTTGATACAAACAAAAAATTAATAGGTACTAGATCTTATGAAATTGTTAATAACGATATTTTATCTAAATTACTGGAAAACCAAACACATCAAGGAATAGCTGCAAAAGTTAGACTAATTTTTTCTTACAATCTAGAGGACGTAGATATAAAAAACCCAAAATGTAAAATTGCGATTCTTGATCAAATAACAGACACACAAAATATTGGAGCAATTATTCGTAGTGCCGCTGCTTTTGATATAAATGCTATAATATTACCTCAAGATAATTCTCCAAATGAAAGCGGCAGCATTGCTAAAGCGGCTTGCGGTACTTTAGAATTAATACCTATAATTAAAGTTACTAACTTACGCTCATGTATGAATTATCTTAAAAAACACGGCTTTTGGATTATAGGTCTAACAGGTTCTGCAAATGACTACTTTACCGATAAATTAATTTCCGATAAAATGGCATTAGTATTTGGCTCAGAAGATAAAGGCATGCGAAGATTAGTCGAAGAAACATGTGATTATTTAGCCAAAATTCCTATTTCTAAG--------------------------------------------------------------------------------------------------------------------------------------------------------AATTAATTTGAGAGAAAAGTCATGAAAAGGGGACCAAATGAACAAATAATCGAGAGTTTTGAAAAGCAATTAGACATATTTATAAATGAACTTACAGAAGAAGAGATAACAACGGCTATATTAAATAATTTTTTTGATAAAGTGATAAATAACCTCAAGAATGAAAGATTAATTAATGATACTATATTTGATATATATCAAGGTAAAGCAGTAATTACTAAACCTATATATTCCGATTATATAGAATCTTCTGAACCTAAATATAACGAACATTGGCAAAAATTTTATAGTTTTAATCGTAATCTTATGATAGAAAGCACATTAATATTTATTGCTAAGAATCTAAAAAAAGCTTCTTTAACAGACAAATTATATTATAGCTTTGCTAAATTAGCCCAGCAATTAGACTTGAATGTAGTAAGTGATCATTTTATGAAAAAAATAGATAATTATATAACATTTAACAATTTATGAAAAATTACAGAACCGAAAGCGATTCTTTTGGAGAAATTCAGATAGAAGAAAAATTTTATTGGGGAGCTCAAACTCAAAGATCTTTAGAAAATTTTAAAATAGGCAAACAAAAAATGCCTGAAATTTTAATTCGTGCTCTTGCTATTTTAAAAAAATGTGCAGCACAGGTTAATTATGAGTTTGGTGATTTAGAAGCTAAAATAGCTACAAGTATCGATAAAGCCACGGATAGAATCTTAGAAGGCGAATTTGAGGATAATTTTCCTTTAGTAGTTTGGCAAACAGGTTCAGGTACGCAAACAAACATGAATATGAACGAGGTTATTGCCTCTATTGCTAATGAAGAATTAACAAGCAAGAAAGGCGGCAAATCTCCAGTACATCCTAACGATCATGTTAATAAAGGACAATCATCCAACGACTCTTTTCCAACCGCTATGCATATAGCAACCGTACTTGCAACTAAACAGCAACTTATACCGGCTTTGAATAATTTACTTACCTCTTTGCAAGACAAGTCAAAAGATTGGGGTAAAATCATAAAAATAGGACGTACCCACTTGCAGGACGCAACTCCTTTAACTCTTAAACAGGAATTCTCCGGATATATTACACAAATAGAGTATGCTTTAGAACGCATAGAATATGCACTAAAAAAAGTTTATCTACTTGCTCAAGGTGGAACAGCAGTCGGCACAGGTATTAACTCAAAAATAGGCTTTGATATAAAATTTGCCGAGAAAGTGGCAGAGTTTACTAAACAACCTTTTAAGACGTCTCCTAATAAATTTGAAAGTCTAGCTGCCCACGACGCACTAGTAGAATTTTCAGGAACTCTTAATACTATAGCAGTTAGCTTAATGAAAATAGCAAATGATATAAGACTGCTCGGCTCCGGTCCAAGATGCGGTCTTGGTGAGCTGCATTTACCTGAGAATGAACCCGGCTCTTCGATTATGCCAGGTAAAGTAAACCCTACCCAAGTCGAAGCTTTAACAATGGTGTGCAGTCAGGTGATGGGAAGTCATGTTACGGTTACTATTGCCGGCTCTAACGGACATCTTGAACTTAACGTATTTAAACCTATAATAATATACAATATCCTACAATCTATAGAGCTGTTATCCGATAGCGTAAATAGCTTTGTTACTCACTGTGTTAAAGGATTAGAACCCAATATAGCACGCATTAATGATTTACGTGATAAATCTCTAATGCTTGTTACGGCTCTTAATCCGCATATCGGATATGATAATGCTGCAAAAATTGCTAAAGAAGCACATAAGCACGGAATAACTTTAAAAGAAGCAGCTAAAAAACTCAATCTTTTATCTGAAGAAGAGTTTGATAAAATAGTAGTACCCGAAAAAATGGTTAGTCAATCCTAAGTTTTATACAAAGATATTAGTTTAAACTATTAATATCACTGTACAAAATCTTATAAATAGGATAATATTAAATTAGTCTATTTATTAWWYTAMTACAGCGTGTACAAGACGGAGAGCAAATTACCATTTGTAAGCATAATACACCGGTTGCAAAAATTATACCTATAACTCAAAAACCTAAAATGAATAATATAGTAGAGCAAATAAGAGAATTCAGCAAAGGTAATACATTGGCTCCTTATACTATTAAAGAGCTTCGAGATGAAGGTAGAAGATGAGTTCTAAACCATTTATAGCCGATTGCTCCATAACTGCTTCATGGTTCTTTAATGATGAACGTGATGAATATTCAGACTTTACATAGATTATTGTTATAAATTTAGAGCAGTAGTACCATTTCTTTGGAAATTTGAAGTAACTAATACAATATTAATAGCAGCAAAACGTGCTAGAATAACTTCAGCAAAAATTATTAAAACTATAGATTTTTTAAACTCCTTACCTATCAATATATCAAATTTTGATTTTCCTATGTACGAAATTATGAATACTGCAAGAGCCAATAATCTTACTTCATACGATGCAACTTATTTGTTAACTGCCATGCATGAAGGGCTTCCTATGGCCACTAACGATAAAGCATTAATAAAAGCATGTCATAATAACGGTGTTCCGCTATTAAAAGAAAACTTATCTTAAACTTTTCATAAAATACTGTGGAAATTTCTAAATCTTTTATTATACTTAAACATTAATTATATAAAATAAAAGAGTATCATGGTTTTAAATATAAAAGCTCCTGAAAATATAGTATTAAAGCCGACCATTACGGTTTTCGGTGTAGGAGGTGCAGGTAGTAATGCAGTAAATAATATGATTAGTGCTAATCTGCAAGGTGCTAATTTTGTAGTAGCTAATACCGATGCACAATCGCTTGAACATTCTTTATGCACTAACAAAATACAACTCGGTGTTTCTACGACTAGAGGTCTTGGGGCAGGAGCTTCTCCTGAGGTTGGAGCACTTGCTGCTCAAGAATCAGAAAGCGAAATTCGTAGTTACCTAGAAAATAGCAATATGGTATTTATTACGGCAGGTATGGGCGGCGGTACAGGTACCGGTTCTGCACCGGTTATTGCACGCATTGCTAAAGAACTAGGCATCCTTACGGTTGGGGTAGTAACTAAACCTTTCCATTTTGAAGGCGGTCATCGTATGAAAACTGCCGATAAAGGACTTATTGAATTACAGCAATTCGTTGATACTTTAATTGTAATACCGAACCAAAATCTATTCCGTATTGCTAATGAACAAACGACGTTTGCCGATGCTTTCAAAATGGCAGATGACGTATTACATGCAGGCGTTAGAGGAGTAACGGATTTAATGATTATGCCGGGACTTATTAATCTTGATTTTGCCGACATTAAAGCAGTAATGAGCGAAATGGGTAAAGCAATGATGGGTACGGGTGAAGCTAGCGGCGAAGATAGAGCTATTAAAGCGGCAGAATCTGCAATTTCAAATCCACTGCTAGATCATAGCTCAATGTGCGGTGCAAGAGGTGTATTAATCAATATTACCGGCGGTTCCGACATGACCTTATTTGAAGTTGACAACGCTGCTAATAGAATTAGAGAAGAAGTAGATAACCTTGATGCTAATATTATTTTCGGTTCAACATTTAATCCGGAATTAAAAGGAATTATCCGAGTATCGGTTGTTGCTACCGGTATTGATGCCGATAAAGTACCGACATATAAACCCGCAATAGCTGAAACTACCAATATAGTTCCTGAAGAAACTTATAATGAAGCTATAGTACAACCTACACAAATAGAAGAAATTCCTGATTTTAACAGCTATAGTACCGAAAATATTGAAATTACCGACTCTCCAATAAATCAAAATCTTATCGGAAATGAAAAAGAACTAGGGTTACATGTAAATACTTTCAACCAATCTGAAGATGACTCACCAAAACCATCATTTTTAGGAAAAATATGGGGTTCTCTACGTGCTTCAAATAATCAAACTTTAGAACGCAAAAACATTGTTGTTAATACTCTAGATCAAGATAATAAAGAGTCTGATATTCATGACATACCGGCTTTTTTTAGAAAGAAACGGGATTAGATTATAAAATGAATATAATTTCAGAACAGCATAAAAAAGAATTATTAGAAATAACTGAAAATTTTCCTGCAGATATTGCATCACTAATAA-----------AAAACATTTAAATGTCACATTCATGATTTATCTTTATCAGATCAAAAAGATTTAAAGTTTTTTATAGCAAAAAGCTTTGCAAATCAAATTGATACTTGTAAAACTAAAAAACATGCTCAAAATTTTTTACAAGAGTTACAAGAGCTATGGGAAGATTTATTTGAAGAGATATTGGAAGATAAGCCTGTATATAGTTTAGACATTGACGGAGCAACATACTATGCCGAATTAGATTTTACCGAATTAAATCAAAATAATATGCTGAATACAAGATTTAGCGAAACCTCTCTTGATTTTAATTTAATAGAAACGCTACCTAACTTTTCTAGTGATAAACCAAAATATAAGGCTGAACTAGCCTTTACAGAATTAAAACAAAACAATTTTGCAAATATATATTTGGAAAAACAGCAATATAACTCTCAAACTATTCTTATTTCAAATATACAAAATAATCACAATAATTACATATTATTTCCTAAAATTATAAACCTTGAAGAACAGTTACCATAGATGTATTAAATAATTTATTATTATTAGGTGCTTATAATAAATGTAATTTTTTTGAATTCAATAACGGATCAGAAATATATTTTAGATTACCTAATAATGAAAGGCTTGCCATGAAAGTTTTTAGTTTAAATAATCAGCCTATATTAAAAGAAAATAAATTTGAAAATGCTATATTATTTTTAAGTAAAAAAATAAACGAAAATGGTGATGTTGACTATAGTGAAGGCTTTAGTGCTGATATAGCCGAGGGCAAAATAAATTCTTCTTATATAACTCCTTTAGGCGAAATAATGGATTTTAATTAATTAAAAAAAAACAATCATATGCAAAATAAAATTATACTACTTCTTACATTATGTTTTTTWAAWACTCATTTATTAGCTGATACCGATAAGCGGTTAAAAGATATTGCACCCTACCCTCTACCGACAGATAGCCAAAAACGATATGTAATTCATTTACTACAGAGTCTAATGAAGAAAAGCTAAAAGTAGAATTGCAAGCAACAAAAAATGCAATGAAAGATTGTAATCGTGTTTGGTTTGGCGGTAAGCTGGAAACAAAAACTTTAGAAGGATGGGGATATAATTATTATATAATCGATCAAGTTAGCGATCACCCTGCTAGTACAATGATGGCATGCCCTGGGGTAAAAGCAACCATGCAACCGGTGAGTATATTTTTAGGAGATGAAACATTTTTAAGATATAATAGCAAACTACCTATCGTAGTCTATACTCCAAAAGATGTTGAACTACATTACGTTATTTGGCATCGAGGTGACATAATTACTGCAAAGGAAGGTTAGCTTCTTTAACGTGAGCGTTCACGGGTTTTTCACTGTCACCCCGTGGCTTGACCACGGGGTCTATAAAAACAATAAAAAATACTAATAATTTTAGTATTTTTAACTGGATACCGTGGTCAAGCCACGGGGTGACACAGCAATTCAGAAAAATAATTAAAAAAATTCTGATTTACAGAATTTTTTACTGGATTGCTTCGTCAATTACTTACGTAATTTCCTCGCAATGACGTTGAATTCTTATAGTTAGCAATACCTAAATTACTCAAAATCTTCCTCTACAGCTTCAACTTCTTGCACTTCCGGTATAAAATGTTTAAGCATAGATTCAATGCCGTTTTTTAAGGTAATAGTAGAGCTTGGACAGCCAAGACATGCACCGCGAAGAGCTAATTTAACTACACCGTTTTCAAAGCCTTTATATATTATATCACCACCATCTTGTGCAACAGATGGACGCACTCTAGTTTCAATAATCTCTACGATTTGCTTCTCTATTTCCGAAAGCCCATCAAGGTTATGATTTACATTATCTGCTTTTGTACTTTCTTCAAATACCGGAAATCCCGAAACAAAATGATCCATAATAACCATTAAAACTTCAGGCTTTATAACTTGCCAATTACTTTCAGCTTGCTTAGTCACCGTTATAAAATCACTACCAAAAAATACTGATTTTACATTATTAATATAAAATAGTGACTCTGCAAGTTTGCTTCTGCCTTTAACTTCAGCAATATCGCTAAAAAATACCGGCTGTTCACTACTTATTTCCTGCCCCGGGAAAAACTTTATTGCATCAGGGTTGGGAGTATCTTCAGTTTGAATAAACATAATTAAAGTACACTAATAAATTAGTTGATTATTATAAATCGATAGTACCGTTTTTACAATATATTTGTATATTTATCTTGGAGATTATTGCGTGGACACCTAATCGTCATTGCAAAGCCACGAAGTGGCTGCGGCAATCTAGAAAAGATAATAAAAAATGTCAATTTATAACATTTTTTTACTGGATTGCTTCGTCAATTACTTCGTAATTTCCTTGCAATGACGAGAAAGCTGATCCACGCAACAATACTACGCGGGAATAACATAAGGCGGTAAATATCTAATTAATATATAAGCCGGTATAAAACAAAATCCTGCTACGATGAAAAAATAAGTCCAACCTAAATAAGTAGCTGCATAGCCTGAAATACTACCAAACAATATGGTACTAATATAAGCAATAGAAGTAATTAAAGCAATTTGGGTTATACAATATTTAGAACTACAACATCTTAATTGGTAAGAAAAAAACGGCGACATAGTTAAGCCTTTGGTAAATTCTTGAAAAAAGACCGCTATATACAGACTTGTAATATCTCGATTATAAAAATAGAGAAATAAAAAAGATAGGCTAGATAAAGCATGATATATTAATGCTCTTTTAAGCAAATAAGAATATTCATATTTTCGGCACAAAAACCCGCCTATAAAACCTCCAAGGATTGCAGCACACATACCAAAAGCTTTATATCCAAGAGCTAAATCTTTCTTCGTATACCCGATATCGAGATAAAACATATTCGGCATAATTGAAAGAAAATTATCTTGAAGACGATATAGAAGCATAAAACTAACAATTATTAGCCATTTAGGTTTCTTGATAAAGTCATAAAAAGCATGCCAAAATCTATCAAAATCATTAATAATTATTTTATCTTTAAATTTAAGCGGATAAATTATAATTAATAGTAATGACGGTATACATAAAATTGCCATAGCACGATAAACATCTTGCCAAGATATGATAGTTGATAAATATAACGCTCCTGAACCTGCTATAAGTATACCTATTCTAAAGCCTGTAGTACAAGCTGCCTCACTTATGCCCCAATTTTTATTTGTAATAAGTAACATCTGTGATGATTGAAGCAACATATCATAAATGGAAGAAAAAAATGCCACAGCTACTAAGCATAAAGCAAATGGTATAAAATGAGTGTTAGGGTTAAAATTTGTTAGAACATATACACAACAAATACAGCTAACCAAAGCAATAATTAAACAATATTTATATCCTCGCTTACTTAAAGGAGCAAAACTTACTTTTTCTAGTAAAGGACCCCATAAAAATTTAAATATATGAATAAAATTAACTAAACTAAAAAGCCCGATAGTGATTTTATCAAAACCGGATTCTCGAAGCCAAAAAGAAAGAGTTGAACCGGTAAGTAAATAAATTAAACCTCCGGGAAAAGAAATTATTAATATAAAGAAAATATTAGATATATATTGAAATCGTGAAAAATCCAAACTTATGAATTTATCCTCCTTTTTTATATTTGTCATCCCACCGCTTGATCGGCGTTGCTGCATAGATTAATTCCACTTCTGTCATCCCGCGACTTGATCGCAGGGCCCAGTTTAAAATACTAATATTAGTATTTTAAGTTGTTTTTTGGACCCCATGGTCAAGCCACGGGGTGACAATATAATAACCACCCACGAAATCAAAGATCACTCGCAATAACGTAAATCTAAACTATGAGACTTTCTTTCTTTTATTACCGTAGTTATTACCGTCAAAAGTTTTTTTACGATTATTATCAAAAGAATTAAACTTTTTACCCTCACCGCCGGCTCTTTTACCGAATGATCTTTTACGATTATTTTTATCACTCCTAAACTCACTGCGTGGTGTAGATTCTCCTTTATTTACTAGACGATCAATTGCACGCCATCTAATAACATCATCAGGAGAAATAAAAGACAGTGCATGTCCGGTAGCCCCTGCTCTACCCGTTCTACCTATTCTATGTAAATAATCTTCAGGACACATAGGTAAATCATAATTAATAACATGCTGTGTATGGGGAATATCAAGCCCACGAGCCGCTACATCAGTTGCTACCATTATTCTATGATTTGACTTACGAAATGATAAAATTACTCTTTCACGTTGACGCTGACTTAAATCACCATGTATAGCTTCTGCTTTATGATTTTCATATTTTAACATTTTAGCTAATTGATCGGCAGAGCGTTTAGTCTTCACAAAAATAATTACCGATCCTTCCCTATTACCAAGTTGTTTAGTTAATTCACTAAATTTTTCTTTATCAGAAACATGCATTGATTCCTGTTTTATTTCTGCAGCTGCTTTATTAGTAGCACCTACCGTAATACGTACTGGATTGTTTAGATATTTTTGAGAAACAGCAATAATATGTTTTGGCATAGTAGCAGAAAACATTAAAACTTGTCTTTTTTCCGGTAAAAATTTATTGATTTCTTCTAACTGTTCTTTCATCCCCATATCAAGCATTCTATCCATTTCGTCAAGTACGGTTATGCCTATGCGATCAATTTTTAGACTTCCCCTATTTAA-------ATAATACGCCCCGGCGTACCGATAATCACTTTCGGATTCTTTTKTAATTGCATAAATTGTTTAGGCATCGGTTCACCGCCTATCAAAACTGCACTATTAATTTTATAGGATGTAGTTACTTTATTTAAAGTACTGTGTATTTGTATTGCTAATTCTCTAGTCGGAACAAGAATTAAAGCAGTAGTTTTATTTTTAATAAATGAATCAATTAACGGCAATAAATAAGCAAGAGTTTTTCCTGAACCTGTTTGGCTAGAAGCGAGTATGTCCGACCCCGCCATTGCAACCGGAATCGATTGCTTTTGTATTTCAGTCGGCTCAGTGATATTCATTGTCTCAAGAGCGATAATTAATTCTTCAGATAAATTAAAATTTTTCATTATATAATCCAATATAGTTTTAAATCAAAATATGCACATTATTGATTAGACCTCTTACATAACCCATTTCTTAAAGATATATGAGACGCTCTCTCAGCCTTACATACTTAACTATAGTACGCTTGCGTAGAGTAGAAATCTCTTATTCCCTTTATTTAGAGGCTATCTGTAAATAAATTTTAACCGATAATTTAATTCTTTTTGGCTGCAAATTATAAGATTTTTTTTGAAATATGAATAACTATTTCTTCAAAAATCTTATCACTTTTCGCTAAAAAAGCTCTTTAATTACTAATTAAAATTTATTTACAGATAGCCTCTAAGATAAGTTATGCAGGTCTATTGTATAAAAAATAAATTATAGTAAATTAAAATAACGACTTATATAATTATCCTGAATCAAAAAATATGCTTAAGCTAGATTACAAACCAACTAAATATATAAAACGATAATGAATAATGAAACTATTTTAGAATCTTATTCAAGCCAGAATAATATTATTAGATTTAGGGCATTTTCATGCCCTTTAGTAAAAATAATTTATTATACTTAAAATTATATAGGTTATTATAAGACAAAAACAAAATATTTACTATTNNNNNNNNNNTTGATAAAGATGACTAGGCTACCCTAAATTATAAACAATTTTGGATAGCTGCTTTTGGTATTATAAATATATTTATTTAATTCTGAGGTTAACAGCATAGACTTTTCCTTGCTTTTCTTCAAGATCAAAAATTATATCTTGTCCTTCTTCAAGGCTATGTAAACCTGCTGCGTCTACGGCTGATTTGTGTACAAACACATCTTTGCCGCCATTTTCCTGTTCAATAAATCCAAAATTCTTCGTAGAATTATACCACTTAACTTTACCTACTATATTTGTAGCCATAAAAACCTTTATTAGATAGAAATTACTTATTTGAACTTAACACACGCTTATAATAACTAAAACTTAAATTTTACTTTAAATCTTACTTAAAAATATAAGAGCCGATAAAAATTCATTATGCAAAACTACCTTACCTTACGGCATTTGTCAATAAACATGTCAATAACATGCAAGAGAAAGTATTACTTTCTGAAACTAATCTATCATATTATTACTATTTTGTCACTATTTAAGTTAATTATCTAATAAATTAATGCGTAAACTAACTATTTTAAAGTGGTTTAATAATTTTTTTATATCAGACTAATATATTAACGATAAAAGTACTTGCTTTTTTGTATTTTTTTTATTAATCTGTCCACTTAGAAAAATACAGTTCTGTATTTACTGCCCGCGTGATGGAATGGTAGACATAACGGACTTAAAATCCGTGGAGCGTAAGCTCTTGCCGGTTCAAGTCCGGCCGCGGGTACCATTCGCCATTTTTAGGCAAATTCACCAATGTATCAAACGGCGAACGCAGCATAAAATCAAGTTTTTCAGCATTTTTTACTTAACAATACATACGCTTTAATAAATGTTGTTTATTATATTGTGCTTCAGAATTTGTAGGATCAAGTTCAATTGCCTTATTATAAGACTCAAGAACTAATGCATATTTACCTAGTAAATAGAAAAAGCTGTATTTTTGAGTAAGATAGATTTATTAAATATATAATTATTACAATTAACAATTATAATTATTGACTTCTTTTAATTCCCCCTATAAATTACTTCTCTTAAATGATAATTAAACTCTATCATTAATATATAAGCTAATTTTAAAGAGTTAAAATATGAAAAATAAAGAAGAAGAAATTTTAACCTCTGAGTCTTATATTGATGAAGAGGAAGAAAAGCGATTAAAAGCTCAAAATACAAGGAAAGAGCTTAAGTTAATACTAATAACTCTTGGAATAGTTTTGACTAGTTTTTTAACTTTCTGTTATTTCTTTTTTAATTATGCAGAAGAAAAAGCAGCAGAGTATAAATTACAGCAAGAACAAGAAGCTAAAGCAACTAATAAAACAGAGTGATAGTAGCTGAAATACCAAAAGTTAAAATTATTAATACTCCTTTAGGATTAAAAAATTATTTATTATTACAACTTTTTAATTTTTACTTTAATTGTAATCAACTATTATTAACAAAAATAAGAAATAACTTTTATGGAAGATATAAGCTCTTGGAAAGAAAAGTTTGAAGTTTGCGTTTATGCTAAAAAGCTACTTGATAAACTCGAATATTTAAACACTAAAGTAAAAAATCCCGTTGATATAGAGGAAGTCAAAAAAGGTATCTACTACGCTCGTAAATATCACGGTTCACAAATGCGTCAATCAGGCGATCCTTACTATTCTCATCCTATTGAGGTGGCGATTATGCTTGCGGTGTTTGTAGCTGAAGAAGCCCCTAAGCTTTTTACTTCTAACATGTTAAATGCTGCTCTACTTCATTATACTATTGAGGATACAGAACTTACTGAAGAGATGATAACTAAGATTTTTGGTATAGAAGTAGCAAACCACGTAGAGGGTTTAACTAGAATTAAACCATATGGAAAAATCAGTGCCGAAGAGAGTTTAAATCAATTAATTAAACAAAAAAGACACGATACGGCACTTATAAAACTTTTTGATAGAGTCCATAATATACAGACTTTAGGAGCTAAATCACCTGAGAAAGCTAGAAAAAAAGTTTAAGTGCATTTGTAGCAATTAGCATGCACTTAGAAATACCTACACTAGTACAAAAATTAACTCAACTATGCTATACACATTTATCAATACAAAACCAACAAAAAGAATTGTTTATAGAGGATAATTCCCAGCTTCTTTTTCTACCTTTTCAAAATGAAATAAACCAATTGCAAAACCAGTTGCTACTAAAGCAAAAACAATAAATAGTCCCCAATAATTAAAAAACTTAGTTAAATAAACAAGAMCAAAGGATACCACTACATACATTATAGCTCTTGATAAAGCATATGTAAGAGTAGCTGAAGTAAAACGTTTAAAAACTGGAAAATGTTTATAAAAAATTGGAGCCGCAGGCATACTATCTGAAACAAATAAAATAACTAAACTCTGTAGTATAAACAATTCGGTAGGGCTTGTCATATTCCTTATTTTCTAAGKAATAKSTACTGTAAAGATTATAAATGCCCCAAATTTTACTTTTAAGATTTTTAATGGATAAATTCCAATAGCTTAAAAATGTTAATATTATAAAGCCCAATAGATTTACTAATGAAATAAAGAAATTATGATTAATAACCTGTGCTGGGGTGTAATTGAAAACACGCTCTAGTACTTCACCACAATAAACATATATAAAGTAAAACATTACTGGCCAACAACATTCTATTAAAAAATATGCTAGAAAATTTTTGTTTAAAAGTTTAGCACTTATTACAGGATTATTTTTTATAATAGATAAATCTTGATTTGCGACTTCTAAAGTTTTTTTCAATTGACGTTTAGCGTCTGCAAATTCTGGAGTTTCTCGAAGACTCCTTCTAGCTGTTGTACCTACAAGTGCTATTGCAGCCCCTATCCAAAAAACAGCACGCCAACTAAAACCTTGAGAAGTTACTAATGATGCAACCCCAAGTGCCGTAGTTCCTCCTAATGTTGCAAATACTGATACTACTGCAACAGCTACATATCTAATCGGCGGAGAGATCATTTCAGTTAAGTAAATCTCTGCCCCTACTACTTCTCCCATTGATGAAATACCTTGAATAGCACGACATAAGGTTATAATCACCGAGACGGCAAGCCCTTTCTCTTCATAAGTCGGAAGATTTGCCATAATTATACAGCATATAGACATTAAGAAAGTAGTTATTATAACTGTAGTTTTTCGTCCGATAGTGTCTCCAATCCAACCAAAAAATTAAAGCACCAAGAGGTCTAAGAATGTAAGTAGAACAAAAAGCTAACGCTGTAAAAAGTGAAGAAGTAAAAACGTCTGTCTGAGGAAAAAATAGTTTATTAAGTAGCACTGCCATATGAACATATAGCATAAGATCAAAGTACTCTAAAAAAGTACCGGTTGATAATATGCCTATTGCTTTTTTTTGTTCTAAGTTTAAACTTCTTTGTTCTTTCTCGTATCC------------------------------------------ATACTGTTTTATATAAAAGTCAATAGGAATTTTCGCCTTATACGATAAATAGAGAAATGAAATGCAACTTAATGCACTTACATATGTACTGGAATGTAAGAAGTTAAGATATTTTGCAACTTATCTTTAGATATTTGACCTATATGTTTTACTTCATATTTCTTTTCTTGAGGTAATGATAAGTAAGATTATTATTACGCATAAAACTTGTTATTTAAAGATGTTTTAAACTATTCTATTATTTCCTTTAATCTCTTATACATTCATAAACTCTTTATAATTACTCTCAAATTTTTATTTATATCTTTAATTAAATTTCTATTGCATTCTTAAAACTTCTTATTATGATTTTCCTATAGCTCATTCTTTAACAGAATATTAAA---------------------------ATGTATAATTATACAGCATATGTTAAGACACTAAATATGAAATTCAAGAGACAGAAATTAACAGAGTTTCTAGAAAGCAAGGGGTTTACTGCGGAAGCTAATGGTTTAAGAAATGGTGATACTACGCTTAACCTTAATAACAAAAATCTAGGAGATGAAGAAGCTAAGGCTATTGCCGAAGGGTTAAAAACTAATACTTCTATTACTTACCTTGATCTTGGAGGTAACAACATAGGAGATGAAGAAATGAAACCAATCAACGAATATTTACAAAGAAATATTAATATATCAAAAGGAGATAATCCTCAAGCAGAAGAATTAAACACTCAAGGTAATGTTTTTTCCAGTAAGAGGGAATATGACAAAGCGATAGAAAAATATAATGAAGCAATCGCAATTATTAAAAATCCTTTATATATAGCTAACAAGATAAACGCAGAAAAGAAATACGAACAACAGCAGCAAGAAATAAAAGCAGAAGGCTTAAATGCTGAGGGTAATATCCTTGTTGAGAATGAAA
[truncated: 1,044,080 more chars]
